# Supplementary material for: Ethyl (2RS,3SR,4RS)-1-ethyl-2-(furan-2-yl)-4-hy­droxy-5-oxopyrrolidine-3-carboxyl­ate
Source: IUCrdata. 2024 Nov 19;9(Pt 11):x241088. doi: 10.1107/S2414314624010885 (PMC11618870; doi:10.1107/S2414314624010885)
Supplement: Supplementary file 1 [file x-09-x241088-sup1.cif]

##############################################################################
#                                                                            #
# This CIF contains the data for a data article accepted for                 #
# publication in IUCrData. It conforms to the requirements of                #
# Notes for Authors for IUCrData, and has been                               #
# peer reviewed under the auspices of IUCrData.                              #
#                                                                            #
# Full details of the Crystallographic Information File format               #
# are given in the paper "The Crystallographic Information File (CIF):       #
# a New Standard Archive File for Crystallography" by S. R. Hall, F. H.      #
# Allen and I. D. Brown [Acta Cryst. (1991), A47, 655-685].                  #
#                                                                            #
# The current version of the core CIF dictionary is obtainable from          #
# ftp://ftp.iucr.org/pub/cif_core.dic.                                       #
#                                                                            #
# Software is freely available for graphical display of the structure(s)     #
# in this CIF. For information consult the CIF software page                 #
# http://www.iucr.org/resources/cif/software.                                #
#                                                                            #
# This file may be used for bona fide research purposes within the           #
# scientific community so long as proper attribution is given to the data    # 
# article from which it was obtained.                                        #
#                                                                            #
##############################################################################
data_I
_audit_creation_method
;
Olex2 1.5
(compiled 2024.02.16 svn.r378c4104 for OlexSys, GUI svn.r6928)
;
_journal_date_recd_electronic     2024-11-06
_journal_date_accepted     2024-11-09
_journal_name_full     'IUCrData'
_journal_year     2024
_journal_volume     9
_journal_issue     11
_journal_page_first     0
_journal_page_last     0
_journal_paper_category     HO
_journal_paper_doi     10.1107/S2414314624010885
_journal_coeditor_code     HB4491
_publ_contact_author_name     'Mohd Abdul Fatah Abdul Manan'
_publ_contact_author_address
;
Faculty of Applied Sciences,
Universiti Teknologi MARA,
40450 Shah Alam,
Selangor,
Malaysia
;
_publ_contact_author_email     'abdfatah@uitm.edu.my'
_publ_contact_author_fax     ?
_publ_contact_author_phone     '+60198292509'
_publ_section_title
;\
Ethyl
(2<i>RS</i>,3<i>SR</i>,4<i>RS</i>)-1-ethyl-2-(furan-2-yl)-4-hydroxy-5-\
oxopyrrolidine-3-carboxylate
;
loop_
    _publ_author_name
    _publ_author_footnote
    _publ_author_address
    'Mohd Rosli, Nor Habibah' .
;
Faculty of Applied Sciences,
Universiti Teknologi MARA (UiTM) Pahang, Jengka Campus 26400,
Bandar Tun Abdul Razak Jengka, Pahang,
Malaysia
;
    'Mohammat, Mohd Fazli' .
;
Centre of Chemical Synthesis & Polymer Technology, Institute of Science,
Universiti Teknologi MARA Puncak Alam, 42300 Puncak Alam, Selangor,
Malaysia
;
    'Abdul Manan, Mohd Abdul Fatah' .
;
Faculty of Applied Sciences,
Universiti Teknologi MARA,
40450 Shah Alam,
Selangor,
Malaysia
;
    'Cordes, David B.' .
;
EaStCHEM School of Chemistry,
University of St Andrews,
St Andrews,
Fife KY16 9ST,
United Kingdom
;
    'McKay, Aidan P.' .
;
EaStCHEM School of Chemistry,
University of St Andrews,
St Andrews,
Fife KY16 9ST,
United Kingdom
;
_publ_section_synopsis
;
The crystal structure of a pyrrolidine analogue obtained from the
stereoselective reduction of the enolic form of
4-hydroxy-2-furyl-pyrrolecarboxylate is described.
;
_chemical_name_systematic
;\
Ethyl
(2<i>RS</i>,3<i>SR</i>,4<i>RS</i>)-1-ethyl-2-(furan-2-yl)-4-hydroxy-5-\
oxopyrrolidine-3-carboxylate
;
_chemical_name_common     ?
_chemical_formula_moiety     'C13 H17 N O5'
_chemical_formula_sum     'C13 H17 N O5'
_chemical_formula_iupac     'C13 H17 N O5'
_chemical_formula_weight     267.27
_chemical_melting_point     ?
_space_group_crystal_system     monoclinic
_space_group_name_H-M_alt     'P 1 21/n 1'
_space_group_name_Hall     '-P 2yn'
loop_
    _space_group_symop_operation_xyz
    'x, y, z'
    '-x+1/2, y+1/2, -z+1/2'
    '-x, -y, -z'
    'x-1/2, -y-1/2, z-1/2'
_cell_length_a     11.15335(7)
_cell_length_b     17.41068(9)
_cell_length_c     14.06240(9)
_cell_angle_alpha     90
_cell_angle_beta     108.1547(7)
_cell_angle_gamma     90
_cell_volume     2594.80(3)
_cell_formula_units_Z     8
_cell_measurement_reflns_used     50600
_cell_measurement_theta_min     4.1320
_cell_measurement_theta_max     75.1270
_cell_measurement_temperature     100
_exptl_crystal_description     prism
_exptl_crystal_colour     colourless
_exptl_crystal_size_max     0.14
_exptl_crystal_size_mid     0.07
_exptl_crystal_size_min     0.03
_exptl_crystal_density_diffrn     1.368
_exptl_crystal_density_meas     ?
_exptl_crystal_density_method     ?
_exptl_crystal_F_000     1136
_exptl_absorpt_coefficient_mu     0.886
_exptl_absorpt_correction_type     multi-scan
_exptl_absorpt_process_details
;
(CrysAlisPro; Rigaku OD, 2024)
;
_exptl_absorpt_correction_T_min     0.78960
_exptl_absorpt_correction_T_max     1.00000
_diffrn_ambient_temperature     100
_diffrn_source     'Rotating Anode'
_diffrn_radiation_type     'Cu K\a'
_diffrn_radiation_wavelength     1.54184
_diffrn_radiation_monochromator     'Rigaku Osmic Confocal Optical System'
_diffrn_measurement_device_type     'Rigaku XtaLAB P200K'
_diffrn_measurement_device     'AFC11: Quarter \c 4 circle'
_diffrn_measurement_method     'shutterless scans'
_diffrn_detector     'hybrid photon counting detector'
_diffrn_measurement_specimen_support     Loop
_diffrn_detector_area_resol_mean     5.8140
_diffrn_reflns_number     95957
_diffrn_reflns_av_R_equivalents     0.0690
_diffrn_reflns_av_unetI/netI     0.0176
_diffrn_reflns_theta_min     4.171
_diffrn_reflns_theta_max     75.460
_diffrn_reflns_theta_full     67.684
_diffrn_measured_fraction_theta_max     0.993
_diffrn_measured_fraction_theta_full     1.000
_diffrn_reflns_limit_h_min     -13
_diffrn_reflns_limit_h_max     13
_diffrn_reflns_limit_k_min     -21
_diffrn_reflns_limit_k_max     21
_diffrn_reflns_limit_l_min     -17
_diffrn_reflns_limit_l_max     17
_diffrn_radiation_probe     x-ray
_refine_special_details
;
The O-bound H atoms were located in a difference map and refined
isotropically with a distance restraint. The C-bound H atoms were located
geometrically (C---H = 0.95--1.00 \%A) and refined as riding atoms. The
constraint <i>U</i>~iso~(H) = 1.2<i>U</i>~eq~(C) or 1.5<i>U</i>~eq~(methyl C)
was applied in all cases.
The NEt group on one molecule (N21---C26---C27) was disordered over two
positions
 and modelled with geometric and thermal restraints on minor component due to
 instability from low (<20%) occupancy.
;
_reflns_number_total     5344
_reflns_number_gt     4906
_reflns_threshold_expression     'I > 2\s(I)'
_refine_ls_structure_factor_coef     Fsqd
_refine_ls_matrix_type     full
_refine_ls_R_factor_all     0.0385
_refine_ls_R_factor_gt     0.0361
_refine_ls_wR_factor_gt     0.1051
_refine_ls_wR_factor_ref     0.1070
_refine_ls_goodness_of_fit_ref     1.077
_refine_ls_restrained_S_all     1.078
_refine_ls_number_reflns     5344
_refine_ls_number_parameters     384
_refine_ls_number_restraints     22
_refine_ls_hydrogen_treatment     mixed
_refine_ls_weighting_scheme     calc
_refine_ls_weighting_details
              'w=1/[\s^2^(Fo^2^)+(0.0599P)^2^+0.6008P] where P=(Fo^2^+2Fc^2^)/3'
_atom_sites_solution_hydrogens     mixed
_atom_sites_solution_primary     dual
_atom_sites_solution_secondary     ?
_refine_ls_shift/su_max     0.001
_refine_ls_shift/su_mean     0.000
_refine_diff_density_max     0.308
_refine_diff_density_min     -0.203
_refine_ls_extinction_method     none
_refine_ls_extinction_coef     .
loop_
    _atom_type_symbol
    _atom_type_description
    _atom_type_scat_dispersion_real
    _atom_type_scat_dispersion_imag
    _atom_type_scat_source
    'C' 'C' 0.0181 0.0091
                         'International Tables Vol C Tables 4.2.6.8 and 6.1.1.4'
    'H' 'H' 0.0000 0.0000
                         'International Tables Vol C Tables 4.2.6.8 and 6.1.1.4'
    'N' 'N' 0.0311 0.0180
                         'International Tables Vol C Tables 4.2.6.8 and 6.1.1.4'
    'O' 'O' 0.0492 0.0322
                         'International Tables Vol C Tables 4.2.6.8 and 6.1.1.4'
_computing_data_collection
;
CrysAlisPro 1.171.43.109a (Rigaku OD, 2024)
;
_computing_cell_refinement
;
CrysAlisPro 1.171.43.109a (Rigaku OD, 2024)
;
_computing_data_reduction
;
CrysAlisPro 1.171.43.109a (Rigaku OD, 2024)
;
_computing_structure_solution
;
<i>SHELXT2018/2</i> (Sheldrick, 2015a)
;
_computing_structure_refinement
;
<i>SHELXL2019/3</i> (Sheldrick, 2015b)
;
_computing_molecular_graphics
;
Mercury (Macrae <i>et al.</i>,  2020)
;
_computing_publication_material
;
Olex2 1.5 (Dolomanov <i>et al.</i>,  2009) and publCIF (Westrip,
2010)
;
loop_
    _atom_site_type_symbol
    _atom_site_label
    _atom_site_fract_x
    _atom_site_fract_y
    _atom_site_fract_z
    _atom_site_U_iso_or_equiv
    _atom_site_adp_type
    _atom_site_calc_flag
    _atom_site_occupancy
    _atom_site_disorder_assembly
    _atom_site_disorder_group
    O O4 0.92054(7) 0.53494(4) 0.34391(6) 0.02196(18) Uani d 1 . .
    H H4 0.9694(13) 0.5029(8) 0.3919(10) 0.036(4) Uiso d 1 . .
    O O5 0.89935(7) 0.56424(5) 0.54461(6) 0.02841(19) Uani d 1 . .
    O O12 0.74321(7) 0.78349(4) 0.32650(6) 0.02110(17) Uani d 1 . .
    O O13 0.62305(7) 0.50977(4) 0.17572(6) 0.02460(18) Uani d 1 . .
    O O14 0.57795(7) 0.63387(4) 0.13538(5) 0.02211(17) Uani d 1 . .
    O O24 0.57281(7) 0.46110(4) 0.65771(6) 0.02178(17) Uani d 1 . .
    H H24 0.5220(13) 0.4929(8) 0.6090(10) 0.037(4) Uiso d 1 . .
    O O25 0.62108(7) 0.45310(5) 0.46170(6) 0.02536(18) Uani d 1 . .
    O O32 0.75626(7) 0.22738(4) 0.67378(6) 0.02102(17) Uani d 1 . .
    O O33 0.86974(7) 0.49392(4) 0.83546(6) 0.02598(18) Uani d 1 . .
    O O34 0.92397(7) 0.37003(4) 0.86969(5) 0.02279(18) Uani d 1 . .
    N N1 0.74582(8) 0.64686(5) 0.45417(6) 0.01942(19) Uani d 1 . .
    N N21A 0.7786(3) 0.37341(15) 0.5535(2) 0.0190(5) Uani d 0.836(4) A 1
    N N21B 0.7542(12) 0.3575(7) 0.5456(10) 0.010(2) Uani d 0.164(4) A 2
    C C2 0.66128(9) 0.65746(6) 0.35129(7) 0.0165(2) Uani d 1 . .
    H H2 0.578316 0.632617 0.344977 0.020 Uiso calc 1 . .
    C C3 0.73003(9) 0.61026(6) 0.28976(7) 0.0170(2) Uani d 1 . .
    H H3 0.790211 0.644986 0.270707 0.020 Uiso calc 1 . .
    C C4 0.80571(9) 0.55040(6) 0.36278(7) 0.0177(2) Uani d 1 . .
    H H4A 0.755443 0.502061 0.356627 0.021 Uiso calc 1 . .
    C C5 0.82458(9) 0.58678(6) 0.46509(8) 0.0199(2) Uani d 1 . .
    C C6 0.73069(10) 0.69195(6) 0.53755(8) 0.0236(2) Uani d 1 . .
    H H6A 0.742435 0.747037 0.525414 0.028 Uiso calc 1 . .
    H H6B 0.796986 0.676924 0.599909 0.028 Uiso calc 1 . .
    C C7 0.60199(11) 0.68079(7) 0.55144(9) 0.0272(2) Uani d 1 . .
    H H7A 0.536009 0.696876 0.490555 0.041 Uiso calc 1 . .
    H H7B 0.596623 0.711818 0.608110 0.041 Uiso calc 1 . .
    H H7C 0.590373 0.626466 0.564593 0.041 Uiso calc 1 . .
    C C8 0.63972(9) 0.73994(6) 0.32359(7) 0.0171(2) Uani d 1 . .
    C C9 0.53472(10) 0.78358(6) 0.29576(8) 0.0235(2) Uani d 1 . .
    H H9 0.451126 0.767162 0.288571 0.028 Uiso calc 1 . .
    C C10 0.57344(11) 0.85940(6) 0.27913(9) 0.0275(2) Uani d 1 . .
    H H10 0.520635 0.903043 0.258338 0.033 Uiso calc 1 . .
    C C11 0.69883(11) 0.85672(6) 0.29865(8) 0.0241(2) Uani d 1 . .
    H H11 0.750015 0.899272 0.293969 0.029 Uiso calc 1 . .
    C C13 0.63899(9) 0.57705(6) 0.19511(7) 0.0180(2) Uani d 1 . .
    C C15 0.48291(10) 0.61143(6) 0.04229(8) 0.0240(2) Uani d 1 . .
    H H15A 0.515009 0.567984 0.011778 0.029 Uiso calc 1 . .
    H H15B 0.466014 0.654974 -0.005324 0.029 Uiso calc 1 . .
    C C16 0.36226(11) 0.58807(7) 0.06123(9) 0.0299(3) Uani d 1 . .
    H H16A 0.298029 0.576211 -0.002580 0.045 Uiso calc 1 . .
    H H16B 0.332593 0.630269 0.094239 0.045 Uiso calc 1 . .
    H H16C 0.377678 0.542549 0.104343 0.045 Uiso calc 1 . .
    C C22 0.84715(9) 0.35231(6) 0.65609(7) 0.0187(2) Uani d 1 . .
    H H22 0.933196 0.375704 0.673823 0.022 Uiso calc 0.836(4) A 1
    H H22A 0.929708 0.377914 0.663058 0.022 Uiso calc 0.164(4) A 2
    C C23 0.77142(9) 0.39493(6) 0.71602(7) 0.0175(2) Uani d 1 . .
    H H23 0.712657 0.357492 0.732273 0.021 Uiso calc 1 . .
    C C24 0.69331(9) 0.45539(6) 0.64507(8) 0.0183(2) Uani d 1 . .
    H H24A 0.737082 0.506209 0.658916 0.022 Uiso calc 1 . .
    C C25 0.68947(10) 0.42710(6) 0.54179(8) 0.0206(2) Uani d 1 . .
    C C26A 0.81388(15) 0.34238(9) 0.46906(10) 0.0226(4) Uani d 0.836(4) A 1
    H H26A 0.905578 0.331540 0.491361 0.027 Uiso calc 0.836(4) A 1
    H H26B 0.797032 0.381674 0.415622 0.027 Uiso calc 0.836(4) A 1
    C C27A 0.74323(14) 0.26966(10) 0.42640(11) 0.0280(4) Uani d 0.836(4) A 1
    H H27A 0.769527 0.252054 0.369743 0.042 Uiso calc 0.836(4) A 1
    H H27B 0.652344 0.280025 0.403650 0.042 Uiso calc 0.836(4) A 1
    H H27C 0.762064 0.229808 0.478174 0.042 Uiso calc 0.836(4) A 1
    C C26B 0.7672(7) 0.3099(5) 0.4613(5) 0.0171(16) Uani d 0.164(4) A 2
    H H26C 0.700974 0.324577 0.398667 0.020 Uiso calc 0.164(4) A 2
    H H26D 0.755223 0.255071 0.474579 0.020 Uiso calc 0.164(4) A 2
    C C27B 0.8968(6) 0.3210(4) 0.4482(5) 0.0252(19) Uani d 0.164(4) A 2
    H H27D 0.901656 0.291392 0.390257 0.038 Uiso calc 0.164(4) A 2
    H H27E 0.962137 0.303087 0.508468 0.038 Uiso calc 0.164(4) A 2
    H H27F 0.909998 0.375552 0.437640 0.038 Uiso calc 0.164(4) A 2
    C C28 0.86200(9) 0.26813(6) 0.67484(7) 0.0180(2) Uani d 1 . .
    C C29 0.96131(10) 0.22029(6) 0.68922(8) 0.0221(2) Uani d 1 . .
    H H29 1.044985 0.234227 0.692887 0.027 Uiso calc 1 . .
    C C30 0.91611(11) 0.14452(6) 0.69787(8) 0.0265(2) Uani d 1 . .
    H H30 0.963761 0.098313 0.708368 0.032 Uiso calc 1 . .
    C C31 0.79324(11) 0.15164(6) 0.68823(8) 0.0251(2) Uani d 1 . .
    H H31 0.739075 0.110162 0.690986 0.030 Uiso calc 1 . .
    C C33 0.85854(9) 0.42696(6) 0.81275(8) 0.0191(2) Uani d 1 . .
    C C35 1.02196(10) 0.39294(6) 0.96107(8) 0.0231(2) Uani d 1 . .
    H H35A 1.047642 0.348019 1.005995 0.028 Uiso calc 1 . .
    H H35B 0.988199 0.432567 0.996345 0.028 Uiso calc 1 . .
    C C36 1.13534(11) 0.42451(7) 0.93702(9) 0.0298(3) Uani d 1 . .
    H H36A 1.111568 0.471708 0.897679 0.045 Uiso calc 1 . .
    H H36B 1.165443 0.386445 0.898403 0.045 Uiso calc 1 . .
    H H36C 1.202567 0.435838 0.999384 0.045 Uiso calc 1 . .
loop_
    _atom_site_aniso_label
    _atom_site_aniso_U_11
    _atom_site_aniso_U_22
    _atom_site_aniso_U_33
    _atom_site_aniso_U_12
    _atom_site_aniso_U_13
    _atom_site_aniso_U_23
    O4 0.0195(4) 0.0234(4) 0.0257(4) 0.0059(3) 0.0110(3) 0.0062(3)
    O5 0.0287(4) 0.0316(4) 0.0220(4) 0.0112(3) 0.0038(3) 0.0033(3)
    O12 0.0218(4) 0.0168(4) 0.0264(4) -0.0026(3) 0.0099(3) 0.0002(3)
    O13 0.0269(4) 0.0170(4) 0.0282(4) 0.0017(3) 0.0063(3) -0.0030(3)
    O14 0.0263(4) 0.0180(4) 0.0188(4) -0.0001(3) 0.0024(3) 0.0013(3)
    O24 0.0194(4) 0.0245(4) 0.0237(4) 0.0049(3) 0.0098(3) 0.0054(3)
    O25 0.0261(4) 0.0287(4) 0.0228(4) 0.0069(3) 0.0098(3) 0.0084(3)
    O32 0.0213(4) 0.0184(4) 0.0241(4) -0.0016(3) 0.0081(3) -0.0003(3)
    O33 0.0294(4) 0.0167(4) 0.0289(4) 0.0024(3) 0.0048(3) -0.0032(3)
    O34 0.0269(4) 0.0171(4) 0.0207(4) 0.0014(3) 0.0021(3) -0.0001(3)
    N1 0.0212(4) 0.0200(4) 0.0169(4) 0.0024(3) 0.0057(3) 0.0005(3)
    N21A 0.0234(12) 0.0158(11) 0.0194(9) -0.0009(7) 0.0093(8) 0.0001(7)
    N21B 0.012(4) 0.008(4) 0.005(3) 0.000(3) -0.002(3) -0.003(3)
    C2 0.0171(5) 0.0156(5) 0.0173(5) 0.0006(3) 0.0060(4) 0.0012(4)
    C3 0.0175(5) 0.0149(5) 0.0201(5) 0.0004(4) 0.0080(4) 0.0012(4)
    C4 0.0175(5) 0.0160(5) 0.0207(5) 0.0012(4) 0.0075(4) 0.0019(4)
    C5 0.0189(5) 0.0202(5) 0.0213(5) 0.0011(4) 0.0071(4) 0.0029(4)
    C6 0.0286(6) 0.0215(5) 0.0202(5) 0.0026(4) 0.0070(4) -0.0017(4)
    C7 0.0345(6) 0.0262(6) 0.0252(5) 0.0023(4) 0.0154(5) -0.0002(4)
    C8 0.0192(5) 0.0167(5) 0.0166(4) -0.0019(4) 0.0074(4) -0.0001(4)
    C9 0.0222(5) 0.0200(5) 0.0283(5) 0.0027(4) 0.0081(4) 0.0024(4)
    C10 0.0351(6) 0.0181(5) 0.0294(6) 0.0056(4) 0.0100(5) 0.0041(4)
    C11 0.0364(6) 0.0148(5) 0.0226(5) -0.0034(4) 0.0113(4) 0.0006(4)
    C13 0.0184(5) 0.0179(5) 0.0198(5) 0.0013(4) 0.0090(4) 0.0012(4)
    C15 0.0276(6) 0.0257(5) 0.0167(5) -0.0021(4) 0.0039(4) 0.0001(4)
    C16 0.0255(6) 0.0341(6) 0.0271(6) -0.0007(5) 0.0040(5) 0.0045(5)
    C22 0.0192(5) 0.0186(5) 0.0200(5) 0.0021(4) 0.0085(4) 0.0015(4)
    C23 0.0185(5) 0.0148(5) 0.0205(5) -0.0001(4) 0.0081(4) 0.0004(4)
    C24 0.0177(5) 0.0160(5) 0.0222(5) 0.0008(4) 0.0078(4) 0.0025(4)
    C25 0.0218(5) 0.0197(5) 0.0230(5) 0.0008(4) 0.0109(4) 0.0047(4)
    C26A 0.0303(8) 0.0201(7) 0.0219(7) 0.0029(6) 0.0144(6) 0.0013(6)
    C27A 0.0349(8) 0.0277(9) 0.0230(7) -0.0010(6) 0.0110(6) -0.0053(6)
    C26B 0.023(3) 0.010(3) 0.017(3) -0.007(3) 0.005(2) -0.006(3)
    C27B 0.026(4) 0.029(4) 0.022(3) -0.001(3) 0.010(3) 0.003(3)
    C28 0.0199(5) 0.0187(5) 0.0160(4) -0.0008(4) 0.0066(4) -0.0006(4)
    C29 0.0217(5) 0.0227(5) 0.0219(5) 0.0036(4) 0.0065(4) -0.0018(4)
    C30 0.0351(6) 0.0182(5) 0.0257(5) 0.0060(4) 0.0087(5) -0.0019(4)
    C31 0.0356(6) 0.0155(5) 0.0240(5) -0.0030(4) 0.0090(5) -0.0023(4)
    C33 0.0195(5) 0.0172(5) 0.0219(5) 0.0014(4) 0.0085(4) 0.0010(4)
    C35 0.0258(5) 0.0225(5) 0.0185(5) 0.0004(4) 0.0035(4) -0.0010(4)
    C36 0.0257(6) 0.0356(6) 0.0263(6) 0.0001(5) 0.0055(5) 0.0009(5)
_geom_special_details
;
 All esds (except the esd in the dihedral angle between two l.s. planes)
 are estimated using the full covariance matrix.  The cell esds are taken
 into account individually in the estimation of esds in distances, angles
 and torsion angles; correlations between esds in cell parameters are only
 used when they are defined by crystal symmetry.  An approximate (isotropic)
 treatment of cell esds is used for estimating esds involving l.s. planes.
;
loop_
    _geom_bond_atom_site_label_1
    _geom_bond_atom_site_label_2
    _geom_bond_site_symmetry_2
    _geom_bond_distance
    _geom_bond_publ_flag
    O4 H4 . 0.913(12) ?
    O4 C4 . 1.4125(12) ?
    O5 C5 . 1.2324(13) ?
    O12 C8 . 1.3709(12) ?
    O12 C11 . 1.3796(13) ?
    O13 C13 . 1.2033(13) ?
    O14 C13 . 1.3384(12) ?
    O14 C15 . 1.4578(12) ?
    O24 H24 . 0.925(12) ?
    O24 C24 . 1.4130(12) ?
    O25 C25 . 1.2328(13) ?
    O32 C28 . 1.3725(12) ?
    O32 C31 . 1.3777(13) ?
    O33 C33 . 1.2048(13) ?
    O34 C33 . 1.3387(12) ?
    O34 C35 . 1.4594(12) ?
    N1 C2 . 1.4718(12) ?
    N1 C5 . 1.3437(13) ?
    N1 C6 . 1.4639(13) ?
    N21A C22 . 1.453(3) ?
    N21A C25 . 1.337(3) ?
    N21A C26A . 1.466(3) ?
    N21B C22 . 1.579(13) ?
    N21B C25 . 1.403(13) ?
    N21B C26B . 1.491(14) ?
    C2 H2 . 1.0000 ?
    C2 C3 . 1.5574(13) ?
    C2 C8 . 1.4877(13) ?
    C3 H3 . 1.0000 ?
    C3 C4 . 1.5208(13) ?
    C3 C13 . 1.5148(14) ?
    C4 H4A . 1.0000 ?
    C4 C5 . 1.5252(14) ?
    C6 H6A . 0.9900 ?
    C6 H6B . 0.9900 ?
    C6 C7 . 1.5202(15) ?
    C7 H7A . 0.9800 ?
    C7 H7B . 0.9800 ?
    C7 H7C . 0.9800 ?
    C8 C9 . 1.3477(14) ?
    C9 H9 . 0.9500 ?
    C9 C10 . 1.4306(15) ?
    C10 H10 . 0.9500 ?
    C10 C11 . 1.3394(17) ?
    C11 H11 . 0.9500 ?
    C15 H15A . 0.9900 ?
    C15 H15B . 0.9900 ?
    C15 C16 . 1.5068(15) ?
    C16 H16A . 0.9800 ?
    C16 H16B . 0.9800 ?
    C16 H16C . 0.9800 ?
    C22 H22 . 1.0000 ?
    C22 H22A . 1.0000 ?
    C22 C23 . 1.5549(13) ?
    C22 C28 . 1.4892(14) ?
    C23 H23 . 1.0000 ?
    C23 C24 . 1.5234(13) ?
    C23 C33 . 1.5107(14) ?
    C24 H24A . 1.0000 ?
    C24 C25 . 1.5215(14) ?
    C26A H26A . 0.9900 ?
    C26A H26B . 0.9900 ?
    C26A C27A . 1.513(2) ?
    C27A H27A . 0.9800 ?
    C27A H27B . 0.9800 ?
    C27A H27C . 0.9800 ?
    C26B H26C . 0.9900 ?
    C26B H26D . 0.9900 ?
    C26B C27B . 1.525(9) ?
    C27B H27D . 0.9800 ?
    C27B H27E . 0.9800 ?
    C27B H27F . 0.9800 ?
    C28 C29 . 1.3497(14) ?
    C29 H29 . 0.9500 ?
    C29 C30 . 1.4310(15) ?
    C30 H30 . 0.9500 ?
    C30 C31 . 1.3402(17) ?
    C31 H31 . 0.9500 ?
    C35 H35A . 0.9900 ?
    C35 H35B . 0.9900 ?
    C35 C36 . 1.5107(15) ?
    C36 H36A . 0.9800 ?
    C36 H36B . 0.9800 ?
    C36 H36C . 0.9800 ?
loop_
    _geom_angle_atom_site_label_1
    _geom_angle_atom_site_label_2
    _geom_angle_atom_site_label_3
    _geom_angle_site_symmetry_1
    _geom_angle_site_symmetry_3
    _geom_angle
    _geom_angle_publ_flag
    C4 O4 H4 . . 110.1(9) ?
    C8 O12 C11 . . 106.17(8) ?
    C13 O14 C15 . . 116.79(8) ?
    C24 O24 H24 . . 109.6(9) ?
    C28 O32 C31 . . 106.05(8) ?
    C33 O34 C35 . . 116.32(8) ?
    C5 N1 C2 . . 113.94(8) ?
    C5 N1 C6 . . 124.09(9) ?
    C6 N1 C2 . . 121.44(8) ?
    C22 N21A C26A . . 121.3(2) ?
    C25 N21A C22 . . 116.1(2) ?
    C25 N21A C26A . . 122.3(2) ?
    C25 N21B C22 . . 105.0(7) ?
    C25 N21B C26B . . 128.8(11) ?
    C26B N21B C22 . . 123.6(10) ?
    N1 C2 H2 . . 108.9 ?
    N1 C2 C3 . . 101.80(7) ?
    N1 C2 C8 . . 112.34(8) ?
    C3 C2 H2 . . 108.9 ?
    C8 C2 H2 . . 108.9 ?
    C8 C2 C3 . . 115.55(8) ?
    C2 C3 H3 . . 108.5 ?
    C4 C3 C2 . . 104.61(8) ?
    C4 C3 H3 . . 108.5 ?
    C13 C3 C2 . . 112.23(8) ?
    C13 C3 H3 . . 108.5 ?
    C13 C3 C4 . . 114.26(8) ?
    O4 C4 C3 . . 110.41(8) ?
    O4 C4 H4A . . 109.9 ?
    O4 C4 C5 . . 112.93(8) ?
    C3 C4 H4A . . 109.9 ?
    C3 C4 C5 . . 103.70(8) ?
    C5 C4 H4A . . 109.9 ?
    O5 C5 N1 . . 125.80(10) ?
    O5 C5 C4 . . 125.39(9) ?
    N1 C5 C4 . . 108.80(8) ?
    N1 C6 H6A . . 109.1 ?
    N1 C6 H6B . . 109.1 ?
    N1 C6 C7 . . 112.55(9) ?
    H6A C6 H6B . . 107.8 ?
    C7 C6 H6A . . 109.1 ?
    C7 C6 H6B . . 109.1 ?
    C6 C7 H7A . . 109.5 ?
    C6 C7 H7B . . 109.5 ?
    C6 C7 H7C . . 109.5 ?
    H7A C7 H7B . . 109.5 ?
    H7A C7 H7C . . 109.5 ?
    H7B C7 H7C . . 109.5 ?
    O12 C8 C2 . . 117.40(8) ?
    C9 C8 O12 . . 110.13(9) ?
    C9 C8 C2 . . 132.46(9) ?
    C8 C9 H9 . . 126.6 ?
    C8 C9 C10 . . 106.76(10) ?
    C10 C9 H9 . . 126.6 ?
    C9 C10 H10 . . 126.8 ?
    C11 C10 C9 . . 106.47(10) ?
    C11 C10 H10 . . 126.8 ?
    O12 C11 H11 . . 124.8 ?
    C10 C11 O12 . . 110.47(9) ?
    C10 C11 H11 . . 124.8 ?
    O13 C13 O14 . . 124.54(9) ?
    O13 C13 C3 . . 125.59(9) ?
    O14 C13 C3 . . 109.87(8) ?
    O14 C15 H15A . . 109.5 ?
    O14 C15 H15B . . 109.5 ?
    O14 C15 C16 . . 110.68(9) ?
    H15A C15 H15B . . 108.1 ?
    C16 C15 H15A . . 109.5 ?
    C16 C15 H15B . . 109.5 ?
    C15 C16 H16A . . 109.5 ?
    C15 C16 H16B . . 109.5 ?
    C15 C16 H16C . . 109.5 ?
    H16A C16 H16B . . 109.5 ?
    H16A C16 H16C . . 109.5 ?
    H16B C16 H16C . . 109.5 ?
    N21A C22 H22 . . 108.2 ?
    N21A C22 C23 . . 102.16(14) ?
    N21A C22 C28 . . 114.80(13) ?
    N21B C22 H22A . . 111.9 ?
    C23 C22 N21B . . 101.8(5) ?
    C23 C22 H22 . . 108.2 ?
    C23 C22 H22A . . 111.9 ?
    C28 C22 N21B . . 103.5(4) ?
    C28 C22 H22 . . 108.2 ?
    C28 C22 H22A . . 111.9 ?
    C28 C22 C23 . . 115.02(8) ?
    C22 C23 H23 . . 108.6 ?
    C24 C23 C22 . . 105.74(8) ?
    C24 C23 H23 . . 108.6 ?
    C33 C23 C22 . . 111.02(8) ?
    C33 C23 H23 . . 108.6 ?
    C33 C23 C24 . . 114.25(8) ?
    O24 C24 C23 . . 109.79(8) ?
    O24 C24 H24A . . 109.8 ?
    O24 C24 C25 . . 113.44(8) ?
    C23 C24 H24A . . 109.8 ?
    C25 C24 C23 . . 103.99(8) ?
    C25 C24 H24A . . 109.8 ?
    O25 C25 N21A . . 126.46(16) ?
    O25 C25 N21B . . 121.1(6) ?
    O25 C25 C24 . . 125.35(9) ?
    N21A C25 C24 . . 108.04(16) ?
    N21B C25 C24 . . 112.5(6) ?
    N21A C26A H26A . . 109.0 ?
    N21A C26A H26B . . 109.0 ?
    N21A C26A C27A . . 113.06(14) ?
    H26A C26A H26B . . 107.8 ?
    C27A C26A H26A . . 109.0 ?
    C27A C26A H26B . . 109.0 ?
    C26A C27A H27A . . 109.5 ?
    C26A C27A H27B . . 109.5 ?
    C26A C27A H27C . . 109.5 ?
    H27A C27A H27B . . 109.5 ?
    H27A C27A H27C . . 109.5 ?
    H27B C27A H27C . . 109.5 ?
    N21B C26B H26C . . 109.5 ?
    N21B C26B H26D . . 109.5 ?
    N21B C26B C27B . . 110.9(8) ?
    H26C C26B H26D . . 108.1 ?
    C27B C26B H26C . . 109.5 ?
    C27B C26B H26D . . 109.5 ?
    C26B C27B H27D . . 109.5 ?
    C26B C27B H27E . . 109.5 ?
    C26B C27B H27F . . 109.5 ?
    H27D C27B H27E . . 109.5 ?
    H27D C27B H27F . . 109.5 ?
    H27E C27B H27F . . 109.5 ?
    O32 C28 C22 . . 117.33(8) ?
    C29 C28 O32 . . 110.18(9) ?
    C29 C28 C22 . . 132.42(9) ?
    C28 C29 H29 . . 126.7 ?
    C28 C29 C30 . . 106.69(10) ?
    C30 C29 H29 . . 126.7 ?
    C29 C30 H30 . . 126.8 ?
    C31 C30 C29 . . 106.40(9) ?
    C31 C30 H30 . . 126.8 ?
    O32 C31 H31 . . 124.7 ?
    C30 C31 O32 . . 110.68(9) ?
    C30 C31 H31 . . 124.7 ?
    O33 C33 O34 . . 124.45(10) ?
    O33 C33 C23 . . 125.48(9) ?
    O34 C33 C23 . . 110.06(8) ?
    O34 C35 H35A . . 109.5 ?
    O34 C35 H35B . . 109.5 ?
    O34 C35 C36 . . 110.60(9) ?
    H35A C35 H35B . . 108.1 ?
    C36 C35 H35A . . 109.5 ?
    C36 C35 H35B . . 109.5 ?
    C35 C36 H36A . . 109.5 ?
    C35 C36 H36B . . 109.5 ?
    C35 C36 H36C . . 109.5 ?
    H36A C36 H36B . . 109.5 ?
    H36A C36 H36C . . 109.5 ?
    H36B C36 H36C . . 109.5 ?
loop_
    _geom_torsion_atom_site_label_1
    _geom_torsion_atom_site_label_2
    _geom_torsion_atom_site_label_3
    _geom_torsion_atom_site_label_4
    _geom_torsion_site_symmetry_1
    _geom_torsion_site_symmetry_2
    _geom_torsion_site_symmetry_3
    _geom_torsion_site_symmetry_4
    _geom_torsion
    _geom_torsion_publ_flag
    O4 C4 C5 O5 . . . . -46.93(14) ?
    O4 C4 C5 N1 . . . . 133.51(9) ?
    O12 C8 C9 C10 . . . . 0.49(12) ?
    O24 C24 C25 O25 . . . . 49.78(14) ?
    O24 C24 C25 N21A . . . . -134.40(14) ?
    O24 C24 C25 N21B . . . . -118.3(5) ?
    O32 C28 C29 C30 . . . . -0.01(12) ?
    N1 C2 C3 C4 . . . . 25.90(9) ?
    N1 C2 C3 C13 . . . . 150.32(8) ?
    N1 C2 C8 O12 . . . . 60.01(11) ?
    N1 C2 C8 C9 . . . . -119.12(12) ?
    N21A C22 C23 C24 . . . . -17.32(13) ?
    N21A C22 C23 C33 . . . . -141.75(12) ?
    N21A C22 C28 O32 . . . . -71.41(16) ?
    N21A C22 C28 C29 . . . . 105.14(18) ?
    N21B C22 C23 C24 . . . . -31.2(4) ?
    N21B C22 C23 C33 . . . . -155.6(4) ?
    N21B C22 C28 O32 . . . . -63.4(5) ?
    N21B C22 C28 C29 . . . . 113.1(5) ?
    C2 N1 C5 O5 . . . . -176.23(10) ?
    C2 N1 C5 C4 . . . . 3.34(11) ?
    C2 N1 C6 C7 . . . . 59.57(12) ?
    C2 C3 C4 O4 . . . . -145.71(8) ?
    C2 C3 C4 C5 . . . . -24.46(10) ?
    C2 C3 C13 O13 . . . . -118.21(11) ?
    C2 C3 C13 O14 . . . . 61.74(10) ?
    C2 C8 C9 C10 . . . . 179.67(10) ?
    C3 C2 C8 O12 . . . . -56.19(12) ?
    C3 C2 C8 C9 . . . . 124.68(12) ?
    C3 C4 C5 O5 . . . . -166.46(10) ?
    C3 C4 C5 N1 . . . . 13.97(10) ?
    C4 C3 C13 O13 . . . . 0.67(14) ?
    C4 C3 C13 O14 . . . . -179.38(8) ?
    C5 N1 C2 C3 . . . . -18.63(10) ?
    C5 N1 C2 C8 . . . . -142.84(9) ?
    C5 N1 C6 C7 . . . . -111.54(11) ?
    C6 N1 C2 C3 . . . . 169.42(9) ?
    C6 N1 C2 C8 . . . . 45.21(12) ?
    C6 N1 C5 O5 . . . . -4.52(17) ?
    C6 N1 C5 C4 . . . . 175.04(9) ?
    C8 O12 C11 C10 . . . . 0.04(12) ?
    C8 C2 C3 C4 . . . . 147.93(8) ?
    C8 C2 C3 C13 . . . . -87.66(10) ?
    C8 C9 C10 C11 . . . . -0.45(13) ?
    C9 C10 C11 O12 . . . . 0.25(13) ?
    C11 O12 C8 C2 . . . . -179.65(8) ?
    C11 O12 C8 C9 . . . . -0.34(11) ?
    C13 O14 C15 C16 . . . . 78.82(11) ?
    C13 C3 C4 O4 . . . . 91.18(10) ?
    C13 C3 C4 C5 . . . . -147.57(8) ?
    C15 O14 C13 O13 . . . . 2.18(14) ?
    C15 O14 C13 C3 . . . . -177.78(8) ?
    C22 N21A C25 O25 . . . . 179.90(12) ?
    C22 N21A C25 C24 . . . . 4.1(2) ?
    C22 N21A C26A C27A . . . . 91.9(2) ?
    C22 N21B C25 O25 . . . . 170.5(4) ?
    C22 N21B C25 C24 . . . . -20.8(8) ?
    C22 N21B C26B C27B . . . . -56.6(12) ?
    C22 C23 C24 O24 . . . . 141.47(8) ?
    C22 C23 C24 C25 . . . . 19.78(10) ?
    C22 C23 C33 O33 . . . . 118.97(11) ?
    C22 C23 C33 O34 . . . . -59.94(10) ?
    C22 C28 C29 C30 . . . . -176.75(11) ?
    C23 C22 C28 O32 . . . . 46.74(12) ?
    C23 C22 C28 C29 . . . . -136.71(11) ?
    C23 C24 C25 O25 . . . . 169.01(10) ?
    C23 C24 C25 N21A . . . . -15.17(15) ?
    C23 C24 C25 N21B . . . . 0.9(5) ?
    C24 C23 C33 O33 . . . . -0.48(14) ?
    C24 C23 C33 O34 . . . . -179.40(8) ?
    C25 N21A C22 C23 . . . . 8.5(2) ?
    C25 N21A C22 C28 . . . . 133.66(16) ?
    C25 N21A C26A C27A . . . . -93.8(2) ?
    C25 N21B C22 C23 . . . . 31.7(8) ?
    C25 N21B C22 C28 . . . . 151.3(6) ?
    C25 N21B C26B C27B . . . . 102.6(11) ?
    C26A N21A C22 C23 . . . . -176.88(17) ?
    C26A N21A C22 C28 . . . . -51.7(2) ?
    C26A N21A C25 O25 . . . . 5.3(3) ?
    C26A N21A C25 C24 . . . . -170.44(17) ?
    C26B N21B C22 C23 . . . . -165.0(9) ?
    C26B N21B C22 C28 . . . . -45.4(11) ?
    C26B N21B C25 O25 . . . . 8.4(14) ?
    C26B N21B C25 C24 . . . . 177.1(9) ?
    C28 O32 C31 C30 . . . . -0.07(12) ?
    C28 C22 C23 C24 . . . . -142.36(9) ?
    C28 C22 C23 C33 . . . . 93.21(10) ?
    C28 C29 C30 C31 . . . . -0.03(12) ?
    C29 C30 C31 O32 . . . . 0.06(12) ?
    C31 O32 C28 C22 . . . . 177.33(9) ?
    C31 O32 C28 C29 . . . . 0.05(11) ?
    C33 O34 C35 C36 . . . . -74.74(11) ?
    C33 C23 C24 O24 . . . . -96.14(10) ?
    C33 C23 C24 C25 . . . . 142.16(8) ?
    C35 O34 C33 O33 . . . . -5.23(15) ?
    C35 O34 C33 C23 . . . . 173.70(8) ?
loop_
    _geom_hbond_atom_site_label_D
    _geom_hbond_atom_site_label_H
    _geom_hbond_atom_site_label_A
    _geom_hbond_site_symmetry_A
    _geom_hbond_distance_DH
    _geom_hbond_distance_HA
    _geom_hbond_distance_DA
    _geom_hbond_angle_DHA
    _geom_hbond_publ_flag
    O4 H4 O5 3_766 0.913(12) 1.869(13) 2.7408(10) 158.9(14) yes
    O24 H24 O25 3_666 0.925(12) 1.852(13) 2.7323(10) 158.1(14) yes
    C9 H9 O32 3_666 0.95 2.53 3.4086(13) 154 yes
    C11 H11 O13 2_655 0.95 2.35 3.2758(13) 165 yes
    C29 H29 O12 3_766 0.95 2.48 3.3717(13) 156 yes
    C31 H31 O33 2_646 0.95 2.33 3.2525(13) 164 yes
_shelx_space_group_comment
;
The symmetry employed for this shelxl refinement is uniquely defined
by the following loop, which should always be used as a source of
symmetry information in preference to the above space-group names.
They are only intended as comments.
;
_shelx_estimated_absorpt_T_min     0.886
_shelx_estimated_absorpt_T_max     0.974
_shelx_hkl_file
;
   0   0   1    0.01    0.07
   0   0  -1   -0.01    0.08
   0   0   1    0.09    0.16
   0   0   1    0.11    0.16
   0   0  -1   -0.03    0.08
   0   0   2  135.02    5.83
   0   0   2  147.77    5.82
   0   0  -2  129.83    5.89
   0   0  -2  137.11    5.82
   0   0  -2  128.29    5.89
   0   0  -2  127.50    5.91
   0   0   2  123.44    5.81
   0   0  -2  130.59    5.91
   0   0   2  138.74    5.83
   0   0  -2  134.89    5.76
   0   0   2  139.78    5.82
   0   0   2  129.46    5.81
   0   0   2  152.85    5.94
   0   0  -2  135.53    5.79
   0   0  -2  136.60    5.83
   0   0  -2  148.53    5.93
   0   0  -2  139.50    5.80
   0   0   2  122.63    5.81
   0   0   2  139.94    5.83
   0   0   3   -0.04    0.32
   0   0   3   -0.20    0.26
   0   0  -3    0.39    0.43
   0   0  -3    0.22    0.27
   0   0  -3    0.32    0.46
   0   0   3    0.23    0.26
   0   0  -3    0.37    0.09
   0   0   3   -0.02    0.30
   0   0  -3   -0.10    0.14
   0   0  -3    0.01    0.21
   0   0  -3    0.38    0.38
   0   0   3    0.10    0.36
   0   0   3   -0.02    0.25
   0   0  -3    0.09    0.19
   0   0  -3    0.22    0.26
   0   0   3    0.21    0.32
   0   0   4  127.46    5.39
   0   0   4  116.35    5.41
   0   0  -4  121.91    5.37
   0   0  -4  129.95    5.60
   0   0   4  125.28    5.40
   0   0  -4  122.48    5.40
   0   0   4  129.57    5.40
   0   0  -4  126.78    5.59
   0   0  -4  115.51    5.43
   0   0  -4  118.95    5.25
   0   0  -4  126.35    5.32
   0   0  -4  122.88    5.32
   0   0  -4  121.88    5.40
   0   0   4  133.49    5.61
   0   0  -4  120.32    5.60
   0   0   4  128.62    5.40
   0   0   4  122.86    5.40
   0   0   5    0.42    0.36
   0   0  -5    0.50    0.36
   0   0   5    0.58    0.31
   0   0  -5   -0.37    0.57
   0   0  -5   -0.14    0.54
   0   0   5   -0.18    0.37
   0   0  -5   -0.18    0.44
   0   0  -5    0.33    0.11
   0   0   5    0.17    0.39
   0   0  -5    0.84    0.23
   0   0   5    0.21    0.45
   0   0   5    0.11    0.29
   0   0  -5    0.09    0.20
   0   0   6 4787.35  196.29
   0   0  -6 4091.06  196.09
   0   0   6 5119.97  196.69
   0   0  -6 4915.62  196.66
   0   0   6 4802.44  196.30
   0   0  -6 4930.82  196.38
   0   0   6 5030.75  196.34
   0   0  -6 4883.02  196.66
   0   0   6 4962.53  196.34
   0   0  -6 4850.39  196.30
   0   0   6 4961.18  196.34
   0   0   7    0.15    0.51
   0   0   7    0.13    0.45
   0   0   7    0.55    0.48
   0   0  -7    0.03    0.56
   0   0   7    0.15    0.50
   0   0   7    0.07    0.47
   0   0   7    0.25    0.43
   0   0   7    0.11    0.47
   0   0   7    0.54    0.48
   0   0  -7    0.09    0.67
   0   0  -7   -0.04    0.70
   0   0   7   -0.02    0.27
   0   0  -7    0.22    0.35
   0   0   7   -0.02    0.27
   0   0  -7    1.52    0.58
   0   0   7    0.18    0.42
   0   0  -7    1.83    0.44
   0   0   8 1793.53  106.83
   0   0   8 1987.07  106.85
   0   0   8 2913.59  107.17
   0   0   8 2821.97  107.11
   0   0   8 2919.45  107.11
   0   0  -8 2866.97  107.60
   0   0  -8 2896.08  107.21
   0   0   8 2863.91  107.18
   0   0   8 2861.88  107.08
   0   0   8 2797.09  107.13
   0   0   8 2808.49  107.09
   0   0   8 2870.74  107.10
   0   0  -8 2800.46  107.00
   0   0   8 1813.55  106.83
   0   0  -8 2869.43  107.60
   0   0  -8 2835.37  107.04
   0   0   8 2660.12  107.09
   0   0  -8 2845.97  107.20
   0   0  -9    0.19    0.72
   0   0  -9    0.06    0.71
   0   0   9   -0.08    0.38
   0   0   9    0.13    0.56
   0   0  -9    1.08    0.67
   0   0   9    0.03    0.54
   0   0   9    0.58    0.61
   0   0   9   -0.03    0.62
   0   0   9    1.52    0.61
   0   0   9    0.33    0.61
   0   0   9    0.31    0.59
   0   0   9    0.37    0.52
   0   0  -9   -0.15    0.63
   0   0   9    0.77    0.56
   0   0 -10  900.86   39.81
   0   0  10  935.45   38.96
   0   0  10  973.97   38.88
   0   0  10  918.78   38.89
   0   0  10  917.54   38.87
   0   0  10 1009.55   38.92
   0   0 -10  901.51   38.90
   0   0  10  935.36   38.91
   0   0  10  921.11   38.88
   0   0 -10  936.25   38.98
   0   0 -10  907.49   39.40
   0   0 -10  895.01   39.39
   0   0 -10  916.60   39.00
   0   0 -11    0.69    0.86
   0   0 -11    0.31    0.79
   0   0  11    0.34    0.71
   0   0 -11   -0.26    0.73
   0   0  11    0.37    0.64
   0   0 -11    0.38    0.70
   0   0  11    0.44    0.65
   0   0 -11   -0.20    0.56
   0   0  11    0.55    0.72
   0   0  11    0.41    0.64
   0   0 -11    0.17    0.63
   0   0  11   -0.19    0.72
   0   0  11    0.52    0.71
   0   0  11    0.20    0.67
   0   0 -11    0.59    0.75
   0   0  12  375.74   15.71
   0   0  12  351.32   15.69
   0   0  12  358.75   15.81
   0   0 -12  343.47   15.67
   0   0 -12  359.82   15.88
   0   0  12  352.50   15.69
   0   0 -12  336.92   15.74
   0   0  12  328.96   15.64
   0   0 -12  362.67   15.83
   0   0  12  370.36   15.72
   0   0  13   -0.21    0.70
   0   0  13    0.43    0.64
   0   0  13    0.43    0.78
   0   0 -13    0.34    0.64
   0   0 -13    0.08    0.61
   0   0  13    0.13    0.79
   0   0 -13    0.19    0.65
   0   0  13    0.52    0.64
   0   0 -13    0.05    0.72
   0   0 -13    0.58    0.76
   0   0 -14   79.57    3.96
   0   0  14   76.84    3.81
   0   0 -14   81.96    3.95
   0   0 -14   77.22    3.69
   0   0  14   85.41    3.88
   0   0 -14   81.86    4.06
   0   0 -14   82.71    3.93
   0   0  14   65.70    3.70
   0   0 -15    0.14    0.60
   0   0 -15    0.23    0.60
   0   0  15    0.86    0.68
   0   0  15   -0.42    0.52
   0   0  16   15.98    1.05
   0   0  16   13.49    0.92
   0   0 -16   16.42    1.08
   0   1   1  715.69   29.12
   0   1   1  695.68   29.12
   0  -1  -1  728.19   29.13
   0   1  -1  708.08   29.17
   0  -1  -1  756.91   29.20
   0  -1  -1  757.41   29.20
   0   1  -1  697.52   29.14
   0   1   1  740.65   29.20
   0  -1   1  590.55   29.13
   0   1  -1  708.95   29.16
   0  -1  -1  728.20   29.15
   0  -1  -1  672.88   29.09
   0   1   1  710.79   29.11
   0  -1  -1  689.40   29.09
   0  -1  -1  728.48   29.14
   0   1   1  732.67   29.20
   0   1   1  609.61   29.08
   0   1  -1  715.40   29.17
   0  -1  -1  709.03   29.12
   0   1  -1  713.61   29.14
   0  -1   1  586.04   29.13
   0  -1   1  712.97   29.17
   0  -1  -1  701.64   29.14
   0   1  -1  703.79   29.14
   0   1   1  720.40   29.15
   0   1   2 1228.99   52.09
   0  -1  -2 1284.10   52.09
   0  -1  -2 1254.82   52.21
   0   1   2 1267.30   52.11
   0   1  -2 1232.29   52.11
   0   1  -2 1201.22   52.16
   0  -1  -2 1214.84   52.11
   0   1  -2 1195.10   52.16
   0  -1   2 1175.79   52.04
   0  -1  -2 1255.87   52.21
   0  -1  -2 1255.49   52.11
   0  -1   2 1191.97   52.08
   0   1   2 1255.19   52.09
   0  -1  -2 1165.67   52.02
   0   1   2 1261.31   52.08
   0  -1   2 1240.86   52.04
   0  -1   2 1206.58   52.10
   0   1  -2 1216.83   52.10
   0   1  -2 1215.38   52.11
   0  -1  -2 1240.83   52.11
   0   1   2 1269.09   52.11
   0   1  -2 1295.11   52.20
   0  -1  -2 1227.80   52.06
   0   1   2 1305.40   52.18
   0  -1   2 1165.93   52.09
   0  -1   2 1313.82   52.20
   0   1   2 1325.78   52.08
   0   1   3 1029.14   42.27
   0  -1  -3 1034.65   42.28
   0  -1   3  889.88   42.25
   0   1  -3  994.73   42.40
   0   1  -3  968.25   42.30
   0   1   3 1104.01   42.31
   0  -1  -3 1056.80   42.44
   0  -1   3 1009.57   42.29
   0  -1  -3  926.83   42.29
   0  -1   3  994.84   42.19
   0   1  -3  993.71   42.40
   0  -1  -3  971.00   42.30
   0  -1   3 1023.76   42.28
   0  -1  -3 1038.40   42.44
   0   1   3 1055.39   42.27
   0   1   3 1009.77   42.27
   0  -1  -3  940.87   42.17
   0  -1   3 1003.22   42.20
   0  -1   3 1061.03   42.30
   0   1   3 1055.93   42.24
   0  -1  -3  966.95   42.21
   0  -1  -3  925.12   42.29
   0   1   3 1057.87   42.42
   0   1  -3  992.65   42.27
   0   1   3 1106.63   42.31
   0  -1   3 1010.98   42.29
   0   1  -3  934.87   42.42
   0   1  -3  960.40   42.30
   0  -1   3 1089.46   42.45
   0  -1  -4 9538.27  386.20
   0   1   4 9239.39  386.20
   0  -1   4 8511.25  386.18
   0  -1  -4 9046.86  386.41
   0  -1   4 9465.16  386.21
   0  -1  -4 8833.52  386.21
   0   1   4 9869.73  386.23
   0   1  -4 9036.24  386.37
   0  -1  -4 9104.19  386.41
   0  -1  -4 9249.00  386.24
   0  -1   4 9400.67  386.20
   0  -1   4 9314.58  386.07
   0   1  -4 8990.94  386.37
   0   1   4 9281.00  386.19
   0   1   4 8899.23  386.18
   0  -1  -4 8599.84  386.04
   0   1   4 9326.34  386.20
   0   1  -4 9559.96  386.44
   0   1  -4 9027.61  386.16
   0  -1  -4 8715.08  386.21
   0  -1  -4 9179.26  386.11
   0   1   4 9853.45  386.41
   0  -1  -4 9082.45  386.10
   0   1   4 9999.00  386.23
   0   1  -4 9628.74  386.18
   0  -1   4 9691.73  386.43
   0  -1   4 9508.06  386.21
   0   1   5  175.38    7.25
   0  -1  -5  170.91    7.24
   0  -1   5  156.39    7.23
   0  -1  -5  165.41    7.30
   0  -1   5  160.69    7.24
   0  -1  -5  165.44    7.51
   0   1  -5  168.29    7.48
   0   1   5  177.26    7.26
   0   1  -5  168.77    7.08
   0  -1  -5  171.46    7.31
   0   1   5  169.83    7.25
   0  -1  -5  162.21    7.50
   0  -1   5  164.88    7.06
   0  -1   5  173.61    7.26
   0   1  -5  166.50    7.47
   0   1   5  170.65    7.25
   0  -1   5  167.26    7.25
   0   1  -5  165.88    7.53
   0  -1  -5  156.88    7.08
   0   1  -5  167.91    7.19
   0  -1   5  170.04    7.53
   0  -1  -5  170.78    7.53
   0   1  -5  155.02    7.16
   0  -1   5  158.15    7.24
   0   1   5  177.79    7.26
   0   1   5  175.48    7.52
   0  -1  -5  159.26    7.09
   0  -1   6  459.53   19.77
   0  -1   6  474.05   19.74
   0   1   6  471.23   19.74
   0   1  -6  466.02   19.78
   0   1   6  477.19   19.74
   0  -1   6  465.02   19.73
   0  -1  -6  468.32   19.79
   0   1  -6  452.27   20.02
   0  -1  -6  474.18   20.06
   0   1   6  458.66   19.77
   0  -1  -6  489.50   19.72
   0  -1  -6  460.23   19.80
   0  -1   6  454.21   19.72
   0   1   6  483.11   19.74
   0   1  -6  460.50   19.69
   0   1   6  451.75   19.72
   0  -1   6  460.71   19.76
   0  -1   6  430.03   19.71
   0  -1  -6  464.52   19.70
   0  -1   6  452.21   19.71
   0   1   6  418.96   19.68
   0   1  -6  459.41   20.03
   0  -1  -6  468.90   20.05
   0  -1  -6  462.66   20.06
   0  -1   6  446.54   19.70
   0   1   6  493.68   20.08
   0   1  -6  459.52   19.59
   0   1   6  415.83   19.68
   0   1   7  106.78    6.24
   0  -1  -7  148.06    6.95
   0   1  -7  162.64    7.05
   0  -1   7  103.14    6.24
   0   1   7  153.90    6.47
   0   1   7  154.71    6.45
   0  -1   7  153.70    6.44
   0  -1   7  157.43    6.46
   0  -1   7  156.14    6.42
   0   1   7  154.41    6.40
   0  -1  -7  153.44    6.48
   0  -1   7  149.37    6.41
   0  -1  -7  151.61    6.80
   0   1  -7  149.21    6.75
   0   1   7  151.11    6.39
   0   1  -7  151.65    6.46
   0   1   7  150.81    6.38
   0   1   7  153.94    6.46
   0  -1   7  149.67    6.37
   0   1   7  152.86    6.40
   0  -1   7  156.82    6.45
   0   1   7  150.53    6.41
   0  -1   7  158.65    6.39
   0  -1  -7  152.29    6.34
   0  -1   7  104.95    6.24
   0  -1  -7  155.67    6.82
   0   1   7  102.89    6.23
   0   1  -7  145.92    6.73
   0   1   7  157.86    6.41
   0   1  -7  149.30    6.34
   0  -1   7  140.08    6.38
   0  -1  -7  151.75    6.37
   0  -1  -7  147.72    6.47
   0  -1   8    0.66    0.30
   0  -1  -8    1.50    0.77
   0   1  -8    2.05    0.85
   0   1   8    0.85    0.29
   0  -1   8    0.46    0.30
   0  -1   8    1.40    0.58
   0   1   8    1.06    0.40
   0  -1   8    0.80    0.40
   0  -1   8    1.50    0.54
   0   1   8    1.34    0.49
   0   1   8    1.31    0.49
   0   1  -8    1.47    0.60
   0  -1   8    1.87    0.55
   0  -1  -8    1.67    0.64
   0   1   8    0.94    0.62
   0   1   8    1.92    0.60
   0  -1   8    2.15    0.61
   0   1   8    1.60    0.53
   0  -1   8    1.70    0.55
   0  -1   8    1.77    0.55
   0   1   8    1.37    0.51
   0   1   8    1.84    0.55
   0  -1   8    1.57    0.51
   0   1  -8    1.48    0.42
   0  -1  -8    1.12    0.44
   0   1  -8    2.04    0.81
   0   1   8    0.37    0.27
   0  -1  -8    1.41    0.72
   0  -1  -8    1.57    0.75
   0   1  -8    1.41    0.75
   0  -1  -8    2.10    0.68
   0  -1   8    2.26    0.56
   0   1  -8    1.32    0.65
   0   1   8    1.96    0.57
   0   1  -8    1.57    0.49
   0  -1  -9  125.56    6.37
   0   1  -9  122.42    6.41
   0  -1   9   89.36    5.52
   0  -1   9   84.69    5.34
   0   1   9   91.42    5.38
   0   1   9  134.58    5.75
   0   1   9  127.99    5.65
   0  -1   9  133.28    5.68
   0  -1   9  132.32    5.67
   0   1   9  124.81    5.63
   0   1  -9  126.21    5.73
   0  -1  -9  125.05    5.74
   0   1  -9  126.43    6.11
   0   1   9  127.17    5.72
   0  -1   9  129.30    5.63
   0   1   9  131.20    5.65
   0   1   9  127.58    5.67
   0   1   9  127.76    5.66
   0  -1   9  128.84    5.68
   0   1   9  126.73    5.65
   0  -1   9  131.40    5.65
   0  -1  -9  128.53    5.53
   0  -1  -9  127.84    5.70
   0  -1  -9  124.48    6.14
   0  -1  -9  124.46    6.13
   0   1  -9  128.47    6.12
   0  -1  -9  134.70    5.80
   0   1  -9  124.82    5.55
   0   1   9  134.50    5.67
   0   1  -9  127.47    5.74
   0  -1 -10  257.55   12.72
   0   1  10  216.85   11.84
   0  -1  10  199.70   11.78
   0   1  10  276.71   11.93
   0  -1 -10  261.60   12.05
   0  -1  10  284.57   11.95
   0   1  10  270.57   11.89
   0  -1  10  272.96   11.92
   0   1 -10  275.12   12.01
   0  -1 -10  276.84   12.03
   0   1  10  273.19   11.99
   0  -1  10  278.03   11.90
   0   1  10  283.14   11.93
   0  -1 -10  257.84   11.82
   0   1  10  278.11   11.93
   0   1  10  268.85   11.90
   0  -1  10  270.30   11.94
   0  -1  10  285.78   11.92
   0   1  10  283.56   11.94
   0   1 -10  267.04   11.91
   0  -1 -10  273.01   11.95
   0   1 -10  272.20   12.41
   0  -1 -10  276.18   12.49
   0   1 -10  282.56   12.45
   0  -1 -10  271.37   12.46
   0   1  10  259.57   11.91
   0  -1 -10  272.66   12.05
   0   1 -10  267.77   12.01
   0  -1  11  387.43   22.91
   0   1  11  538.24   23.18
   0   1  11  572.57   23.11
   0  -1 -11  504.54   22.94
   0  -1  11  565.07   23.09
   0   1  11  563.60   23.09
   0   1  11  525.49   23.07
   0  -1  11  511.88   23.09
   0   1  11  579.93   23.12
   0  -1  11  569.93   23.09
   0   1 -11  528.70   23.07
   0  -1 -11  523.14   23.10
   0   1  11  534.97   23.07
   0   1 -11  528.08   23.23
   0  -1  11  521.16   23.09
   0  -1 -11  519.15   23.21
   0   1 -11  545.05   23.17
   0  -1 -11  532.12   23.18
   0  -1  11  545.78   23.10
   0   1  11  543.77   23.07
   0   1 -11  525.43   23.58
   0   1 -11  518.51   23.56
   0  -1 -11  522.51   23.64
   0  -1 -11  535.07   23.68
   0   1 -11  528.49   23.18
   0  -1 -11  525.96   23.21
   0   1  12   34.00    2.18
   0  -1 -12   29.89    1.97
   0   1  12   35.01    2.07
   0  -1 -12   29.37    1.86
   0  -1  12   29.54    1.99
   0   1  12   31.20    2.06
   0  -1  12   25.16    1.90
   0   1  12   35.23    2.08
   0  -1 -12   33.09    2.06
   0   1 -12   31.37    2.01
   0  -1  12   32.60    2.07
   0   1  12   30.01    2.02
   0  -1 -12   29.59    2.17
   0   1 -12   28.37    2.10
   0  -1  12   31.63    2.02
   0   1  12   31.25    2.00
   0  -1 -12   31.42    2.11
   0   1 -12   33.05    2.09
   0  -1 -12   30.78    2.41
   0  -1 -12   29.78    2.40
   0  -1 -12   32.94    2.14
   0   1 -12   33.20    2.15
   0  -1  13   16.47    1.46
   0   1  13   23.29    1.63
   0   1  13   22.00    1.62
   0  -1  13   16.66    1.45
   0   1  13   23.80    1.62
   0  -1 -13   22.67    1.62
   0   1 -13   22.58    1.56
   0  -1 -13   21.63    1.54
   0   1 -13   21.43    1.49
   0   1  13   24.06    1.68
   0  -1  13   21.49    1.65
   0  -1 -13   21.73    1.65
   0   1 -13   21.30    1.61
   0   1  13   20.31    1.53
   0  -1  13   21.44    1.58
   0   1 -13   22.27    1.75
   0   1  13   21.23    1.59
   0  -1 -13   21.84    1.72
   0   1 -13   22.41    1.69
   0  -1 -13   20.28    1.67
   0  -1  14   14.79    1.37
   0   1  14   24.95    1.60
   0   1  14   25.49    1.63
   0   1  14   23.56    1.54
   0  -1  14   16.48    1.39
   0   1 -14   22.27    1.63
   0  -1 -14   23.50    1.70
   0  -1 -14   21.08    1.70
   0   1 -14   23.63    1.63
   0  -1 -14   22.53    1.62
   0  -1  14   23.02    1.57
   0   1  14   20.62    1.49
   0  -1  14   21.21    1.60
   0   1  14   23.44    1.59
   0  -1 -14   21.73    1.45
   0   1 -14   21.63    1.42
   0   1 -14   25.40    1.73
   0  -1 -14   24.98    1.71
   0  -1 -15   89.21    4.36
   0   1 -15   88.97    4.33
   0   1 -15   94.05    4.39
   0   1 -15   87.33    4.40
   0  -1 -15   92.80    4.42
   0  -1 -15   90.67    4.38
   0   1  15   96.37    4.30
   0  -1  15   90.55    4.30
   0   1  15   99.09    4.28
   0   1  15   96.06    4.31
   0  -1 -16    4.72    0.62
   0  -1  16    3.81    0.63
   0   1  16    3.83    0.58
   0  -1 -16    4.50    0.69
   0  -1  16    2.01    0.41
   0   1  16    3.83    0.52
   0   1  16    3.69    0.58
   0  -1  16    4.08    0.60
   0  -2   0  163.27    7.13
   0  -2   0  177.43    7.12
   0   2   0  169.34    7.13
   0  -2   0  163.97    7.13
   0   2   0  169.27    7.12
   0   2   0  165.92    7.13
   0  -2   0  164.57    7.06
   0   2   0  164.28    7.03
   0  -2   0  164.79    7.06
   0   2   0  156.95    7.05
   0   2   0  152.65    7.06
   0   2   0  167.85    7.12
   0  -2   0  183.38    7.13
   0  -2   0  177.33    7.12
   0   2   0  165.44    7.12
   0  -2  -1 1855.57   71.72
   0   2  -1 1712.81   71.66
   0  -2   1 1654.60   71.65
   0  -2  -1 1887.05   71.72
   0   2  -1 1680.95   71.66
   0   2  -1 1695.93   71.67
   0  -2   1 1697.99   71.58
   0  -2   1 1512.27   71.59
   0  -2  -1 1676.16   71.57
   0  -2  -1 1659.65   71.58
   0   2   1 1664.42   71.57
   0   2   1 1800.82   71.62
   0   2   1 1701.49   71.61
   0   2   1 1677.85   71.59
   0   2  -1 1712.17   71.64
   0  -2  -1 1706.14   71.64
   0   2  -1 1727.99   71.66
   0   2  -1 1654.94   71.66
   0  -2   1 1646.55   71.66
   0  -2   1 1663.84   71.65
   0   2   1 1773.01   71.60
   0   2  -2  312.88   13.93
   0  -2  -2  329.60   13.94
   0  -2  -2  345.52   14.05
   0  -2  -2  346.37   14.05
   0   2   2  320.81   13.93
   0  -2  -2  338.62   13.92
   0  -2  -2  330.65   13.82
   0  -2   2  308.89   13.85
   0   2   2  338.45   13.89
   0  -2   2  325.78   13.85
   0   2   2  334.09   13.86
   0  -2  -2  316.72   13.83
   0  -2   2  300.33   13.87
   0   2   2  327.00   13.88
   0   2   2  340.49   13.90
   0  -2  -2  334.74   13.89
   0  -2  -2  318.27   13.94
   0  -2  -2  327.63   13.94
   0   2   2  334.96   13.95
   0   2  -2  309.08   13.93
   0   2  -2  344.44   13.99
   0   2   2  316.02   13.93
   0   2  -2  315.38   13.93
   0  -2  -3 1897.33   81.41
   0  -2   3 1917.90   81.49
   0  -2  -3 1920.55   81.56
   0  -2  -3 1917.82   81.56
   0  -2   3 1930.55   81.49
   0   2   3 2130.87   81.44
   0  -2   3 1886.24   81.41
   0  -2   3 1892.71   81.31
   0  -2   3 1808.50   81.34
   0  -2  -3 1821.87   81.27
   0   2   3 1967.48   81.37
   0   2   3 1928.77   81.35
   0  -2  -3 1862.91   81.40
   0  -2   3 1879.96   81.31
   0   2   3 2022.99   81.25
   0  -2   3 1744.22   81.35
   0  -2   3 1811.68   81.36
   0  -2  -3 1886.84   81.40
   0   2   3 1966.46   81.36
   0  -2  -3 1854.89   81.33
   0  -2  -3 1959.30   81.49
   0   2  -3 1807.16   81.40
   0  -2   3 1875.00   81.40
   0   2   3 2085.20   81.37
   0  -2  -3 1919.57   81.41
   0   2   3 2142.60   81.44
   0   2   3 2036.93   81.49
   0  -2   3 1911.71   81.40
   0   2  -3 1829.26   81.51
   0   2   4  171.50    6.63
   0  -2   4  138.18    6.58
   0  -2  -4  149.23    6.79
   0  -2  -4  149.08    6.79
   0  -2   4  148.41    6.46
   0   2   4  154.80    6.56
   0  -2   4  152.19    6.54
   0  -2  -4  140.57    6.40
   0   2   4  155.67    6.55
   0  -2   4  148.06    6.54
   0   2   4  147.05    6.55
   0  -2   4  151.44    6.46
   0  -2  -4  152.08    6.60
   0  -2   4  150.81    6.56
   0  -2  -4  143.59    6.61
   0   2   4  153.18    6.55
   0  -2   4  150.25    6.56
   0   2   4  161.61    6.74
   0  -2   4  137.75    6.58
   0   2   4  170.37    6.52
   0   2  -4  153.06    6.78
   0  -2  -4  156.86    6.74
   0  -2  -4  147.16    6.48
   0   2   4  169.35    6.63
   0   2   5  378.23   15.41
   0  -2   5  352.87   15.38
   0  -2  -5  371.16   15.65
   0  -2  -5  365.34   15.65
   0   2  -5  344.27   15.57
   0  -2   5  355.94   15.33
   0   2   5  359.52   15.36
   0  -2   5  356.59   15.22
   0  -2  -5  355.81   15.34
   0  -2   5  358.87   15.35
   0   2   5  347.96   15.35
   0  -2   5  350.84   15.21
   0   2  -5  341.59   15.57
   0   2   5  361.52   15.35
   0  -2   5  362.02   15.37
   0  -2  -5  361.40   15.42
   0   2  -5  360.72   15.37
   0   2  -5  356.72   15.65
   0  -2  -5  364.23   15.62
   0   2   5  362.42   15.40
   0   2   5  374.00   15.60
   0  -2   5  345.75   15.37
   0  -2  -5  346.93   15.21
   0  -2   5  359.94   15.37
   0  -2  -5  351.06   15.42
   0   2   5  370.81   15.36
   0   2  -6   23.14    1.62
   0  -2   6   19.26    1.11
   0   2   6   21.93    1.44
   0   2   6   16.83    1.09
   0   2  -6   21.04    1.10
   0  -2  -6   21.51    1.41
   0   2   6   20.07    1.15
   0  -2   6   14.48    0.88
   0   2   6   22.69    1.17
   0  -2  -6   22.54    1.26
   0  -2   6   19.64    1.15
   0   2  -6   20.72    1.45
   0   2   6   20.15    1.19
   0  -2   6   20.01    1.21
   0   2   6   20.41    1.14
   0  -2   6   20.13    1.14
   0   2   6   18.37    1.14
   0  -2   6   19.70    1.14
   0   2  -6   20.46    0.94
   0  -2  -6   19.84    1.12
   0  -2  -6   19.41    1.46
   0  -2  -6   20.87    1.49
   0   2  -6   18.90    1.42
   0   2   6   15.94    1.08
   0  -2   6   19.73    1.12
   0   2   6   20.08    1.13
   0  -2   6   18.96    1.15
   0  -2  -6   18.83    1.23
   0   2   7   12.82    0.99
   0  -2  -7   18.22    1.52
   0  -2   7   14.24    1.03
   0   2  -7   17.70    1.60
   0   2   7   18.46    1.25
   0  -2   7   18.86    1.17
   0   2   7   21.28    1.17
   0   2   7   21.51    1.17
   0  -2  -7   19.68    1.26
   0   2  -7   17.69    1.41
   0   2  -7   18.24    1.20
   0  -2   7   18.81    1.17
   0   2   7   18.68    1.20
   0  -2   7   17.65    1.11
   0   2   7   19.05    1.16
   0   2   7   18.01    1.14
   0  -2   7   20.33    1.22
   0  -2   7   18.47    1.14
   0  -2   7   21.00    1.16
   0  -2  -7   18.93    1.10
   0  -2  -7   18.39    1.17
   0   2  -7   19.26    1.45
   0   2   7   12.32    0.98
   0  -2   7   12.81    1.00
   0  -2  -7   20.45    1.52
   0  -2  -7   18.17    1.47
   0  -2   7   19.59    1.19
   0  -2  -7   19.09    1.27
   0   2  -7   17.01    1.07
   0   2   7   17.14    1.14
   0   2   8   56.98    3.58
   0   2  -8   88.58    4.56
   0  -2   8   57.74    3.62
   0  -2  -8   94.16    4.53
   0  -2   8   91.92    3.89
   0  -2   8   62.05    3.59
   0   2   8   99.52    4.00
   0   2   8   70.01    3.66
   0   2   8   91.62    3.85
   0  -2  -8   87.29    3.94
   0   2   8   89.70    3.83
   0   2  -8   93.27    4.29
   0  -2   8   79.24    3.86
   0   2  -8   88.85    3.92
   0   2   8   89.68    3.92
   0  -2   8   92.86    3.83
   0   2   8   88.50    3.85
   0  -2   8   91.93    3.90
   0  -2   8   94.59    3.87
   0   2   8   93.81    3.87
   0  -2   8   89.54    3.82
   0  -2  -8   90.62    3.92
   0  -2  -8   92.49    3.80
   0   2  -8   88.96    4.25
   0   2   8   59.03    3.59
   0  -2  -8   89.48    4.31
   0  -2   8   56.23    3.62
   0  -2  -8   86.68    4.30
   0   2  -8   87.00    3.75
   0  -2  -8   91.72    3.97
   0   2   8   94.37    3.88
   0  -2  -9  535.82   23.13
   0   2  -9  540.41   23.24
   0   2   9  389.39   22.08
   0  -2   9  363.29   22.03
   0  -2   9  398.25   22.23
   0   2   9  583.98   22.49
   0  -2  -9  535.71   22.47
   0   2   9  564.46   22.37
   0  -2   9  540.60   22.36
   0   2   9  554.32   22.35
   0   2  -9  540.32   22.82
   0   2  -9  538.92   22.43
   0  -2  -9  546.43   22.46
   0  -2   9  479.15   22.35
   0   2   9  543.90   22.42
   0  -2   9  561.09   22.33
   0  -2  -9  526.74   22.31
   0  -2   9  562.61   22.41
   0   2   9  557.89   22.35
   0   2   9  560.19   22.36
   0  -2   9  547.05   22.34
   0  -2   9  581.50   22.36
   0  -2  -9  539.60   22.42
   0  -2  -9  548.26   22.26
   0  -2  -9  553.53   22.93
   0   2  -9  540.03   22.82
   0  -2  -9  557.97   22.94
   0   2   9  560.13   22.36
   0   2  -9  530.69   22.24
   0  -2  -9  551.61   22.49
   0   2  -9  541.56   22.43
   0  -2 -10  264.89   12.58
   0  -2  10  188.92   11.57
   0   2  10  267.11   11.74
   0  -2 -10  259.54   11.88
   0  -2  10  265.86   11.75
   0   2 -10  274.98   11.83
   0   2  10  269.39   11.72
   0  -2 -10  269.66   11.86
   0   2  10  273.09   11.84
   0   2  10  255.74   11.70
   0  -2 -10  257.95   11.67
   0  -2  10  276.04   11.71
   0  -2  10  269.39   11.78
   0   2  10  269.16   11.74
   0   2  10  265.68   11.74
   0  -2  10  253.60   11.70
   0  -2  10  286.65   11.75
   0   2  10  248.14   11.71
   0  -2 -10  267.34   11.80
   0   2 -10  269.64   12.23
   0  -2 -10  269.05   12.33
   0   2 -10  271.28   12.23
   0  -2 -10  270.84   12.34
   0  -2 -10  272.93   11.89
   0   2 -10  262.57   11.82
   0   2  10  267.38   11.73
   0   2 -10  270.18   11.60
   0  -2  11   71.15    4.53
   0   2  11   97.86    4.71
   0  -2 -11   97.06    4.87
   0   2 -11   95.45    4.75
   0   2  11  100.29    4.68
   0  -2  11   99.84    4.72
   0  -2 -11   99.24    4.82
   0   2  11   97.80    4.79
   0   2  11  101.02    4.72
   0  -2 -11   98.31    4.61
   0  -2  11   82.15    4.57
   0  -2  11  100.56    4.76
   0  -2  11   89.15    4.65
   0   2  11  105.42    4.74
   0  -2  11   73.57    4.52
   0   2  11  112.16    4.79
   0   2 -11   95.27    4.66
   0  -2 -11   98.00    4.76
   0  -2 -11   94.29    5.21
   0   2 -11   98.30    5.16
   0  -2 -11   90.80    5.17
   0   2 -11   96.78    5.14
   0  -2 -11   98.64    4.84
   0   2 -11   99.86    4.81
   0  -2  12   10.31    1.10
   0  -2 -12   12.22    1.17
   0  -2  12    7.51    1.01
   0  -2 -12   11.04    1.06
   0   2  12   13.45    1.24
   0   2  12   10.85    1.19
   0  -2  12   11.00    1.25
   0  -2  12    9.93    1.05
   0   2  12   13.16    1.20
   0  -2 -12   10.48    1.19
   0   2 -12   11.84    1.12
   0  -2  12    8.75    1.15
   0   2  12   13.26    1.25
   0   2 -12   10.86    1.27
   0  -2 -12   11.64    1.33
   0  -2  12   12.85    1.21
   0   2  12   15.16    1.21
   0   2 -12   11.86    1.20
   0  -2 -12   14.09    1.30
   0  -2 -12   11.69    1.50
   0  -2 -12   11.85    1.50
   0  -2 -12   10.34    1.26
   0   2 -12   11.62    1.22
   0  -2  13  102.41    6.12
   0   2  13  141.39    6.34
   0   2  13  149.03    6.37
   0  -2  13  133.31    6.34
   0   2  13  145.60    6.36
   0  -2  13  103.15    6.13
   0   2 -13  132.60    6.25
   0  -2 -13  139.20    6.35
   0  -2 -13  132.27    6.45
   0  -2 -13  127.57    6.24
   0  -2  13  139.45    6.39
   0   2  13  136.91    6.29
   0  -2 -13  139.43    6.42
   0  -2  13  137.63    6.37
   0   2 -13  134.48    6.35
   0   2  13  134.91    6.27
   0   2 -13  135.73    6.47
   0   2  13  131.89    6.30
   0  -2 -13  137.43    6.50
   0   2 -13  139.83    6.42
   0  -2 -13  136.47    6.46
   0   2  14   15.90    1.29
   0  -2  14   11.68    1.15
   0   2  14   18.27    1.35
   0  -2  14   18.53    1.38
   0  -2 -14   15.35    1.39
   0   2 -14   15.44    1.36
   0  -2 -14   18.34    1.48
   0  -2  14   16.05    1.30
   0   2  14   14.92    1.22
   0   2  14   14.92    1.30
   0  -2 -14   17.80    1.26
   0  -2  14   15.49    1.40
   0   2 -14   16.34    1.33
   0  -2 -14   16.96    1.46
   0  -2 -14   18.03    1.41
   0   2  14   16.38    1.28
   0  -2  14   11.52    1.13
   0   2 -14   15.64    1.33
   0  -2 -14   17.96    1.49
   0   2 -15    5.78    0.81
   0  -2 -15    5.62    0.85
   0   2  15    5.65    0.80
   0  -2  15    5.95    0.81
   0  -2  15    3.89    0.63
   0   2  15    6.70    0.80
   0  -2 -15    5.76    0.66
   0   2  15    6.44    0.81
   0  -2  15    6.48    0.90
   0  -2 -15    7.06    0.91
   0   2 -15    7.17    0.85
   0   2 -15    6.16    0.91
   0  -2 -15    5.64    0.82
   0  -2  16   31.09    1.72
   0  -2 -16   31.99    1.78
   0  -2  16   35.54    1.79
   0   2  16   33.24    1.69
   0   2  16   32.30    1.68
   0  -2 -16   29.83    1.79
   0   2  16   32.29    1.73
   0   3   0    0.07    0.28
   0   3   0   -0.02    0.27
   0  -3   0    0.27    0.30
   0  -3   0    0.30    0.29
   0   3   0    0.07    0.32
   0  -3   0    0.11    0.32
   0  -3   0    2.57    0.26
   0   3   0    0.31    0.14
   0  -3   0    0.23    0.22
   0   3   0   -0.30    0.26
   0   3   0    0.20    0.23
   0  -3   0    2.61    0.26
   0  -3   1   11.63    0.60
   0   3   1   11.77    0.65
   0  -3  -1   10.29    0.64
   0   3   1   11.24    0.60
   0   3   1   11.48    0.66
   0  -3  -1   14.38    0.83
   0  -3   1   10.63    0.70
   0  -3  -1   16.00    0.85
   0  -3   1   10.96    0.56
   0  -3   1   11.13    0.61
   0  -3   1   10.85    0.61
   0  -3  -1   12.77    0.60
   0   3   1   11.10    0.54
   0  -3  -1   10.67    0.59
   0  -3   1   10.45    0.60
   0  -3   1   11.11    0.62
   0   3   1   13.15    0.57
   0  -3  -1    9.94    0.57
   0   3  -1   11.33    0.63
   0   3  -1   10.49    0.65
   0  -3   1   11.06    0.71
   0  -3  -1   11.45    0.69
   0  -3   1   10.14    0.73
   0   3   1   10.79    0.69
   0  -3   1   12.15    0.57
   0   3   2  566.67   23.98
   0  -3   2  557.87   23.98
   0   3   2  565.65   24.01
   0  -3   2  565.53   23.98
   0  -3  -2  564.46   23.95
   0   3   2  567.83   23.95
   0  -3   2  550.09   24.10
   0  -3  -2  593.14   24.20
   0   3   2  555.77   24.09
   0  -3  -2  597.65   24.20
   0  -3   2  547.96   24.10
   0  -3  -2  551.75   23.94
   0  -3   2  549.24   23.97
   0  -3   2  561.11   23.98
   0  -3   2  568.86   23.99
   0  -3  -2  573.76   24.02
   0   3   2  553.42   24.08
   0   3   2  560.73   24.04
   0   3  -2  569.34   24.09
   0   3   2  561.74   24.02
   0  -3  -2  573.17   24.04
   0  -3  -2  574.12   24.03
   0   3   3 1636.62   69.42
   0  -3   3 1615.73   69.42
   0   3   3 1607.24   69.39
   0  -3   3 1645.30   69.41
   0  -3  -3 1567.70   69.34
   0   3   3 1637.85   69.43
   0  -3   3 1599.67   69.38
   0  -3  -3 1675.61   69.47
   0  -3  -3 1707.50   69.66
   0  -3   3 1665.73   69.57
   0  -3  -3 1710.28   69.67
   0   3   3 1711.49   69.53
   0  -3   3 1667.71   69.51
   0  -3   3 1683.51   69.57
   0  -3   3 1660.11   69.42
   0  -3  -3 1592.93   69.32
   0  -3  -3 1584.87   69.47
   0  -3   3 1593.69   69.38
   0  -3   3 1597.25   69.41
   0   3   3 1770.30   69.44
   0  -3  -3 1613.11   69.46
   0  -3   3 1646.32   69.44
   0  -3  -3 1633.00   69.43
   0   3   3 1699.79   69.46
   0   3   3 1760.29   69.54
   0  -3  -3 1701.78   69.53
   0  -3   3 1530.73   69.50
   0  -3   3 1650.13   69.51
   0   3   3 1672.54   69.52
   0   3  -3 1633.50   69.58
   0   3   4   54.13    2.55
   0  -3   4   54.28    2.57
   0  -3   4   54.69    2.54
   0   3   4   57.17    2.58
   0  -3  -4   53.15    2.43
   0   3   4   54.08    2.54
   0  -3   4   53.08    2.49
   0  -3   4   51.16    2.55
   0  -3  -4   54.12    2.62
   0  -3  -4   52.82    2.84
   0  -3   4   52.35    2.62
   0   3   4   60.61    2.68
   0  -3   4   53.73    2.73
   0  -3  -4   50.42    2.83
   0  -3   4   56.15    2.75
   0  -3  -4   58.81    2.64
   0  -3   4   52.12    2.55
   0  -3   4   53.06    2.48
   0   3   4   59.81    2.40
   0  -3   4   54.66    2.56
   0  -3   4   54.24    2.59
   0   3   4   53.88    2.55
   0   3   4   57.02    2.55
   0  -3  -4   59.24    2.73
   0  -3  -4   53.27    2.52
   0   3   4   60.16    2.68
   0   3   4   59.64    2.57
   0  -3   4   56.89    2.63
   0   3   4   57.19    2.72
   0   3  -4   56.74    2.79
   0  -3   4   55.01    2.63
   0   3   5   42.21    2.04
   0  -3   5   43.68    2.07
   0  -3  -5   41.53    2.12
   0  -3   5   40.45    2.09
   0   3   5   50.90    2.17
   0  -3  -5   43.53    2.38
   0  -3  -5   43.16    2.38
   0  -3   5   39.86    1.93
   0   3   5   42.80    2.06
   0  -3   5   40.67    2.02
   0  -3  -5   40.08    1.84
   0  -3   5   41.75    2.05
   0  -3  -5   42.54    2.05
   0  -3  -5   39.53    2.09
   0  -3  -5   42.66    2.12
   0  -3   5   40.62    2.05
   0  -3   5   47.37    1.94
   0   3   5   39.59    2.02
   0   3   5   42.83    2.25
   0  -3  -5   40.20    1.93
   0   3   5   46.97    1.99
   0   3   5   47.91    2.16
   0  -3   5   38.99    2.08
   0  -3  -5   42.15    2.25
   0   3  -5   42.54    2.44
   0   3  -5   43.42    2.33
   0   3   5   41.83    2.04
   0  -3   5   41.37    2.05
   0  -3   6  148.43    6.96
   0   3  -6  178.50    7.54
   0   3   6  123.02    6.91
   0   3  -6  176.78    7.01
   0  -3  -6  177.56    7.30
   0   3   6  179.92    7.08
   0  -3   6  179.28    7.02
   0  -3   6  175.84    6.98
   0   3   6  179.25    6.97
   0  -3   6  122.18    6.73
   0  -3  -6  174.98    7.06
   0  -3   6  173.89    6.98
   0   3  -6  173.34    7.29
   0   3   6  176.39    6.95
   0   3   6  174.86    6.97
   0   3   6  175.63    7.03
   0  -3   6  168.62    7.00
   0  -3   6  172.36    7.00
   0  -3   6  167.17    6.95
   0  -3   6  173.84    6.94
   0  -3   6  123.94    6.74
   0   3   6  186.77    7.00
   0  -3  -6  175.55    7.05
   0  -3   6  120.41    6.74
   0  -3  -6  174.35    6.97
   0  -3  -6  175.79    7.39
   0   3  -6  176.11    7.29
   0  -3  -6  175.95    7.39
   0  -3   6  148.07    6.96
   0   3   6  126.98    6.92
   0  -3  -6  177.25    7.06
   0  -3   6  185.16    7.01
   0   3   6  175.14    6.98
   0   3   7   66.27    3.80
   0   3  -7   89.58    3.86
   0  -3  -7   96.79    4.47
   0  -3   7   63.56    3.81
   0   3  -7   88.34    4.54
   0   3   7   93.99    4.06
   0  -3   7   90.83    3.94
   0  -3   7   90.66    3.98
   0   3   7   92.21    3.86
   0  -3   7   85.21    3.90
   0   3   7   90.68    3.91
   0  -3  -7   95.05    4.05
   0   3   7   91.02    3.90
   0  -3   7   59.65    3.60
   0   3  -7   88.07    3.96
   0   3  -7   88.76    4.29
   0   3   7   93.14    4.00
   0  -3   7   92.57    3.90
   0   3   7   89.19    3.92
   0  -3   7   90.45    3.92
   0   3   7   90.47    3.91
   0  -3   7   96.83    3.91
   0   3   7   90.22    3.93
   0  -3  -7   90.40    4.00
   0  -3  -7   94.09    3.91
   0   3  -7   87.36    4.29
   0  -3   7   64.79    3.82
   0  -3  -7   92.10    4.38
   0   3   7   67.65    3.81
   0  -3  -7   95.92    4.41
   0  -3  -7   96.60    4.07
   0  -3   7   97.75    3.98
   0   3   7   93.43    3.93
   0  -3  -8   97.77    4.75
   0  -3   8   59.55    3.91
   0   3  -8   95.37    4.83
   0  -3   8   92.33    4.18
   0  -3   8   59.86    3.97
   0  -3   8   61.55    3.85
   0   3   8   72.85    3.93
   0   3   8   98.55    4.27
   0   3   8   99.46    4.14
   0   3  -8   93.64    4.52
   0   3  -8   97.21    4.19
   0   3   8   91.58    4.07
   0  -3  -8  101.09    4.26
   0   3   8   98.02    4.21
   0  -3   8   92.35    4.07
   0  -3  -8   90.02    4.11
   0   3   8   98.06    4.13
   0  -3   8   95.54    4.12
   0   3   8   95.82    4.11
   0  -3   8   95.02    4.09
   0  -3  -8   94.66    4.21
   0  -3  -8  101.55    4.68
   0  -3  -8  100.89    4.66
   0   3  -8   92.61    4.51
   0  -3   8   60.44    3.92
   0  -3  -8   96.55    4.25
   0   3   8  101.76    4.14
   0   3  -8   93.17    4.03
   0  -3   8  103.30    4.20
   0   3  -9  148.83    7.34
   0  -3  -9  156.14    7.25
   0  -3   9   94.77    6.15
   0   3   9  110.80    6.24
   0  -3   9  105.70    6.34
   0   3   9  155.88    6.50
   0   3  -9  144.79    6.54
   0   3  -9  147.69    6.91
   0  -3  -9  153.61    6.64
   0   3   9  153.94    6.47
   0   3   9  154.59    6.59
   0  -3   9  153.18    6.54
   0  -3   9  152.98    6.46
   0  -3  -9  149.54    6.48
   0   3   9  151.83    6.48
   0  -3   9  151.58    6.49
   0   3   9  153.66    6.48
   0  -3   9  151.45    6.46
   0  -3  -9  147.35    6.58
   0   3  -9  149.22    6.93
   0  -3  -9  154.17    7.09
   0  -3  -9  153.08    7.09
   0   3   9  150.15    6.50
   0   3  -9  148.05    6.38
   0  -3  -9  152.86    6.64
   0   3  -9  146.92    6.56
   0  -3 -10  164.03    9.75
   0  -3  10  157.37    9.08
   0   3  10  220.50    9.37
   0  -3  10  222.17    9.33
   0  -3 -10  213.76    9.21
   0  -3  10  178.46    9.10
   0   3  10  226.80    9.27
   0   3  10  216.97    9.22
   0  -3  10  219.27    9.24
   0  -3  10  153.17    9.04
   0  -3 -10  217.73    9.34
   0   3  10  218.96    9.24
   0   3 -10  210.27    9.69
   0  -3 -10  204.99    9.37
   0   3  10  214.74    9.20
   0   3 -10  220.30    9.32
   0  -3 -10  208.89    9.85
   0   3 -10  201.44    9.66
   0  -3 -10  214.36    9.88
   0   3  10  205.96    9.22
   0  -3 -10  213.16    9.39
   0   3 -10  215.94    9.34
   0  -3 -11    2.99    0.97
   0  -3 -11    2.82    1.00
   0  -3 -11    2.42    0.77
   0  -3  11    1.67    0.69
   0  -3  11    2.61    0.80
   0  -3 -11    3.42    0.74
   0  -3  11    2.31    0.65
   0  -3  11    3.13    0.86
   0  -3  11    2.30    0.80
   0   3  11    2.10    0.68
   0   3 -11    3.49    0.73
   0  -3 -11    2.04    0.77
   0   3  11    2.69    0.71
   0  -3 -11    2.55    0.79
   0   3  11    2.58    0.72
   0   3 -11    3.52    0.81
   0  -3  11    2.70    0.67
   0  -3 -11    3.15    0.88
   0   3 -11    2.52    0.85
   0   3  11    2.76    0.70
   0  -3  12  176.91    7.97
   0  -3 -12  172.12    7.87
   0  -3 -12  168.03    7.75
   0  -3  12  134.71    7.67
   0   3  12  183.05    7.90
   0  -3  12  187.86    7.92
   0  -3 -12  169.69    8.45
   0  -3 -12  181.01    8.53
   0   3 -12  172.39    8.00
   0   3  12  180.68    7.87
   0   3 -12  182.24    7.94
   0   3  12  168.15    7.80
   0  -3 -12  174.98    7.99
   0  -3 -12  180.57    7.97
   0   3 -12  166.49    7.80
   0   3 -12  171.65    7.95
   0  -3 -12  173.60    8.02
   0  -3  12  123.17    7.63
   0   3  12  190.99    7.95
   0  -3 -13    7.63    0.84
   0   3  13    8.17    1.03
   0  -3  13    5.29    0.83
   0   3  13    8.41    0.97
   0  -3  13    4.36    0.77
   0  -3  13    5.29    1.00
   0   3  13    2.75    0.97
   0  -3 -13    7.64    1.14
   0   3 -13    7.01    0.81
   0  -3  13    3.69    1.06
   0  -3 -13    6.54    0.92
   0  -3  13    7.29    1.04
   0   3  13    6.01    0.93
   0  -3 -13    7.07    1.00
   0   3  13    6.60    0.85
   0   3 -13    8.06    0.96
   0  -3 -13    4.13    0.94
   0  -3 -13    7.75    1.06
   0   3 -13    6.75    0.98
   0   3  13    6.58    0.93
   0   3 -13    8.49    1.05
   0   3  14   56.43    2.81
   0  -3  14   59.28    2.85
   0   3  14   61.88    2.88
   0  -3  14   37.09    2.57
   0  -3 -14   52.18    2.91
   0   3 -14   51.70    2.82
   0   3  14   53.40    2.74
   0  -3 -14   51.34    2.71
   0  -3  14   55.01    2.86
   0  -3  14   42.08    2.61
   0   3  14   58.39    2.84
   0  -3 -14   39.16    2.75
   0   3 -14   55.54    2.83
   0  -3 -14   53.50    2.88
   0   3 -14   54.45    2.89
   0  -3 -14   57.24    2.96
   0   3  15   67.84    3.04
   0   3 -15   64.60    3.06
   0  -3 -15   57.66    3.10
   0  -3  15   64.19    3.04
   0   3  15   61.01    3.01
   0  -3 -15   60.99    2.91
   0  -3  15   66.22    3.12
   0   3  15   64.43    2.97
   0  -3 -15   58.48    3.09
   0   3 -15   62.25    3.16
   0   3  16   62.69    2.88
   0  -3 -16   58.32    2.94
   0  -3  16   62.70    2.93
   0   3  16   59.68    2.84
   0  -3  16   57.58    2.85
   0   4   0 1274.29   56.08
   0  -4   0 1397.23   56.10
   0   4   0 1246.06   56.10
   0  -4   0 1413.36   56.23
   0   4   0 1250.88   56.03
   0  -4   0 1368.50   56.10
   0  -4   0 1403.30   56.22
   0  -4   0 1314.70   56.23
   0  -4   0 1409.63   56.11
   0  -4   0 1325.03   56.10
   0  -4  -1 5649.12  226.52
   0  -4   1 5357.71  226.48
   0   4   1 5273.47  226.48
   0   4   1 5230.93  226.51
   0   4   1 5309.36  226.51
   0  -4   1 5260.57  226.50
   0  -4  -1 4988.73  226.48
   0  -4   1 5378.01  226.48
   0   4   1 5097.99  226.41
   0  -4  -1 5241.47  226.67
   0  -4   1 5537.13  226.62
   0  -4  -1 5237.63  226.67
   0  -4   1 5315.98  226.44
   0  -4   1 5348.62  226.48
   0  -4  -1 5287.53  226.48
   0  -4  -1 5195.26  226.51
   0  -4   1 5336.70  226.50
   0  -4   1 5330.04  226.44
   0  -4  -1 5689.93  226.50
   0  -4   1 5535.43  226.62
   0  -4   1 5499.26  226.64
   0   4   1 5349.13  226.41
   0   4  -1 5287.79  226.50
   0  -4  -1 4806.07  226.60
   0  -4  -1 6014.17  226.44
   0   4  -1 5230.34  226.52
   0   4   2  778.49   35.87
   0   4   2  816.99   35.84
   0  -4  -2  887.20   35.91
   0   4   2  898.68   35.91
   0  -4   2  852.31   35.85
   0  -4   2  846.78   35.84
   0  -4  -2  843.49   35.83
   0   4   2  848.91   35.80
   0   4   2  847.85   35.89
   0  -4   2  866.07   36.02
   0  -4   2  866.10   36.02
   0  -4  -2  900.76   36.12
   0  -4  -2  907.77   36.12
   0   4   2  806.86   35.99
   0  -4   2  835.88   35.85
   0  -4  -2  835.83   35.82
   0  -4   2  828.59   35.82
   0  -4  -2  850.83   35.89
   0  -4   2  841.55   35.83
   0  -4  -2  835.33   35.87
   0   4   2  882.90   35.86
   0   4  -2  744.79   35.99
   0   4  -2  843.17   35.94
   0   4   2  814.82   35.99
   0  -4  -2  843.17   35.95
   0  -4   3   38.11    1.88
   0   4   3   38.91    1.86
   0  -4   3   40.08    1.86
   0   4   3   40.20    1.84
   0   4   3   39.39    1.91
   0  -4  -3   39.93    1.81
   0  -4   3   39.98    1.87
   0   4   3   40.61    1.92
   0  -4  -3   40.28    1.95
   0  -4   3   38.24    1.85
   0  -4   3   39.84    2.01
   0   4   3   40.20    2.01
   0  -4  -3   40.65    2.17
   0  -4  -3   41.60    2.18
   0  -4   3   38.07    2.06
   0  -4   3   36.60    2.05
   0  -4   3   38.59    1.87
   0  -4  -3   38.26    1.79
   0  -4   3   39.61    1.85
   0  -4   3   38.93    1.86
   0  -4   3   40.79    1.88
   0  -4  -3   39.64    1.93
   0   4   3   42.82    1.89
   0   4   3   41.76    1.90
   0  -4  -3   39.61    1.93
   0   4   3   43.71    1.96
   0   4  -3   39.38    2.02
   0   4   3   41.15    2.02
   0  -4   3   39.93    2.00
   0   4  -3   43.69    2.12
   0  -4  -3   40.64    1.94
   0  -4   3   38.20    1.99
   0  -4   4  982.40   41.71
   0   4   4  982.03   41.71
   0  -4   4  994.75   41.70
   0  -4   4  992.11   41.67
   0   4   4 1006.72   41.74
   0  -4  -4  940.90   41.60
   0   4   4  972.43   41.68
   0  -4   4  966.14   41.71
   0  -4  -4 1004.57   41.79
   0  -4   4  935.20   41.66
   0  -4   4  971.77   41.83
   0  -4   4  993.69   41.92
   0  -4  -4 1020.66   42.06
   0   4   4 1056.40   41.86
   0  -4  -4 1014.82   42.06
   0  -4   4 1006.28   41.92
   0  -4   4  972.31   41.70
   0  -4   4  981.83   41.66
   0  -4   4  969.87   41.71
   0   4   4  951.83   41.69
   0   4   4 1017.95   41.71
   0  -4  -4  937.68   41.77
   0  -4   4  942.99   41.70
   0   4   4 1072.72   41.87
   0  -4   4  979.60   41.83
   0  -4  -4  974.20   41.85
   0  -4   4 1013.00   41.84
   0   4  -4  978.61   42.04
   0   4   4 1020.84   41.86
   0   4  -4  959.40   41.93
   0  -4  -4  968.33   41.72
   0  -4   5   36.32    1.80
   0   4   5   36.13    1.79
   0  -4  -5   37.62    2.14
   0  -4   5   35.93    1.88
   0  -4   5   34.98    2.02
   0   4   5   39.56    1.92
   0  -4   5   35.05    2.01
   0  -4  -5   37.00    2.15
   0  -4  -5   37.20    1.61
   0  -4   5   36.44    1.70
   0   4   5   32.69    1.81
   0  -4   5   35.06    1.76
   0  -4  -5   35.76    1.86
   0  -4   5   35.86    1.79
   0  -4   5   32.95    1.68
   0  -4  -5   36.25    1.87
   0   4   5   34.44    1.75
   0  -4   5   34.44    1.79
   0  -4   5   35.82    1.69
   0  -4   5   35.71    1.79
   0   4  -5   34.36    2.04
   0  -4  -5   35.83    1.97
   0  -4   5   35.22    1.88
   0  -4  -5   36.63    1.73
   0  -4   5   35.40    1.87
   0   4   5   33.91    1.96
   0   4  -5   29.87    2.14
   0   4   5   40.53    1.93
   0  -4  -5   34.97    1.85
   0   4   5   35.56    1.78
   0  -4   5   35.26    1.78
   0  -4   6  710.71   36.48
   0   4  -6  959.26   37.09
   0  -4  -6  932.88   36.80
   0   4   6  731.87   36.50
   0   4  -6  939.87   36.61
   0  -4   6  901.72   36.52
   0   4   6  930.84   36.48
   0  -4  -6  918.17   36.58
   0  -4   6  918.17   36.50
   0  -4   6  941.83   36.50
   0   4  -6  931.53   36.83
   0  -4   6  960.16   36.50
   0  -4  -6  969.38   36.61
   0  -4   6  652.17   36.28
   0   4   6  961.75   36.46
   0   4   6  928.84   36.50
   0   4   6  949.28   36.56
   0  -4  -6  902.14   36.53
   0  -4   6  912.52   36.45
   0  -4   6  922.75   36.52
   0   4   6  930.72   36.49
   0  -4   6  919.80   36.52
   0  -4   6  891.65   36.47
   0  -4   6  658.40   36.29
   0   4   6  991.38   36.53
   0  -4   6  943.85   36.47
   0  -4   6  939.05   36.48
   0  -4  -6  951.06   36.60
   0  -4   6  654.41   36.29
   0  -4  -6  954.06   36.98
   0   4   6  734.79   36.51
   0  -4  -6  948.05   36.97
   0  -4   6  711.92   36.49
   0   4  -6  936.54   36.83
   0   4   6  945.71   36.50
   0  -4   6  943.60   36.51
   0   4  -7  781.54   30.93
   0   4   7  595.65   30.15
   0  -4   7  521.66   30.13
   0   4  -7  774.46   30.26
   0  -4  -7  794.81   30.77
   0  -4   7  692.78   30.18
   0  -4   7  790.26   30.27
   0  -4   7  510.31   29.99
   0   4   7  771.01   30.16
   0  -4  -7  693.10   30.28
   0  -4   7  777.23   30.22
   0   4   7  774.39   30.20
   0  -4   7  524.69   29.92
   0  -4   7  764.96   30.22
   0   4   7  769.17   30.17
   0  -4  -7  781.29   30.36
   0   4  -7  783.73   30.61
   0   4   7  779.39   30.23
   0   4   7  776.30   30.30
   0  -4   7  784.68   30.27
   0  -4   7  764.18   30.17
   0  -4  -7  753.93   30.25
   0  -4   7  783.09   30.26
   0  -4   7  762.01   30.20
   0   4   7  762.18   30.21
   0   4   7  772.03   30.18
   0   4   7  823.30   30.26
   0  -4   7  765.41   30.18
   0  -4  -7  784.70   30.32
   0  -4   7  531.23   30.14
   0   4  -7  775.48   30.61
   0  -4  -7  790.90   30.76
   0  -4  -7  787.20   30.76
   0   4   7  571.71   30.15
   0   4   7  780.33   30.22
   0  -4   7  805.74   30.26
   0   4  -8   55.63    3.37
   0  -4  -8   43.08    3.02
   0  -4   8   37.73    2.55
   0  -4   8   41.13    2.59
   0   4   8   42.99    2.53
   0  -4   8   58.18    2.77
   0  -4   8   36.93    2.44
   0  -4   8   56.26    2.71
   0   4   8   56.61    2.68
   0   4  -8   57.15    2.75
   0  -4   8   52.99    2.70
   0  -4  -8   58.36    2.84
   0   4   8   54.59    2.66
   0   4  -8   55.52    3.06
   0   4   8   59.60    2.81
   0   4   8   56.37    2.71
   0  -4   8   55.85    2.65
   0  -4  -8   54.61    2.73
   0  -4   8   59.21    2.77
   0   4   8   58.31    2.68
   0   4   8   58.24    2.71
   0  -4   8   59.59    2.72
   0  -4   8   56.17    2.67
   0   4   8   59.62    2.74
   0  -4  -8   56.97    2.81
   0  -4   8   35.81    2.53
   0  -4  -8   59.87    3.26
   0  -4  -8   59.85    3.26
   0   4  -8   57.08    3.08
   0   4   8   59.86    2.71
   0  -4   8   61.91    2.76
   0  -4  -8   55.85    2.83
   0   4  -8   54.28    2.60
   0  -4  -9   65.81    4.69
   0   4  -9   90.39    5.15
   0  -4   9  100.40    4.46
   0   4   9   71.04    4.15
   0  -4   9   69.77    4.23
   0  -4   9   60.16    4.04
   0  -4   9  100.99    4.42
   0   4   9   99.02    4.37
   0   4  -9   98.29    4.44
   0  -4  -9  103.47    4.56
   0   4   9   99.44    4.34
   0   4  -9   94.94    4.78
   0  -4   9  106.91    4.49
   0   4   9   91.60    4.37
   0  -4  -9   91.89    4.40
   0   4   9  105.87    4.50
   0  -4  -9   97.79    4.41
   0  -4   9   80.68    4.26
   0   4   9   97.64    4.35
   0  -4   9   98.54    4.44
   0   4   9   94.72    4.36
   0  -4   9   98.70    4.39
   0   4   9   95.42    4.40
   0  -4   9   75.09    4.23
   0  -4  -9   99.03    4.50
   0   4  -9   97.62    4.80
   0  -4  -9  103.40    5.02
   0  -4  -9  108.39    5.06
   0  -4  -9  102.52    4.56
   0   4   9  102.21    4.41
   0   4  -9   95.89    4.26
   0  -4  10    9.92    1.08
   0  -4 -10   14.34    1.28
   0  -4  10   14.36    1.27
   0  -4 -10   13.78    1.19
   0  -4  10   11.37    1.09
   0  -4  10   14.58    1.21
   0   4  10   15.46    1.22
   0  -4 -10   14.67    1.64
   0  -4 -10   16.58    1.71
   0   4 -10   14.27    1.46
   0  -4 -10   15.25    1.28
   0  -4  10   14.76    1.22
   0   4  10   15.28    1.20
   0   4 -10   15.54    1.24
   0   4 -10   15.26    1.49
   0   4  10   13.44    1.11
   0  -4 -10   14.47    1.28
   0   4  10   14.15    1.15
   0  -4 -10   15.37    1.36
   0   4 -10   12.77    1.23
   0  -4  10   11.58    1.08
   0  -4 -11    2.36    0.77
   0  -4  11    1.58    0.63
   0  -4  11    1.45    0.73
   0  -4 -11    1.54    0.67
   0  -4  11    1.21    0.63
   0  -4  11    0.81    0.58
   0   4  11    1.60    0.73
   0  -4  11    2.16    0.73
   0  -4 -11    0.95    0.72
   0   4  11    2.20    0.70
   0   4 -11    1.41    0.67
   0   4  11    1.99    0.64
   0  -4 -11    3.20    0.85
   0  -4 -11    2.89    0.99
   0  -4 -11    2.72    1.04
   0  -4 -11    1.78    0.80
   0   4 -11    2.14    0.80
   0   4  11    1.31    0.59
   0  -4  12  932.63   38.46
   0   4  12  932.03   38.28
   0  -4 -12  925.53   38.39
   0  -4  12  657.03   38.12
   0  -4 -12  905.47   38.28
   0  -4  12  982.45   38.41
   0   4  12  984.70   38.39
   0  -4 -12  927.00   39.07
   0  -4 -12  926.95   39.08
   0   4 -12  927.65   38.50
   0   4  12  917.08   38.34
   0   4  12  891.11   38.28
   0  -4 -12  951.59   38.53
   0   4 -12  941.60   38.41
   0   4 -12  912.94   38.27
   0  -4 -12  893.08   38.52
   0   4 -12  921.16   38.45
   0  -4 -12  953.25   38.53
   0   4  12  911.34   38.37
   0  -4  12  676.40   38.13
   0  -4 -13    6.09    0.79
   0  -4  13    3.54    0.74
   0   4  13    6.14    0.87
   0  -4  13    4.27    0.72
   0   4  13    4.75    0.90
   0  -4  13    5.36    0.89
   0  -4 -13    5.61    1.03
   0  -4 -13    6.26    0.90
   0   4  13    4.94    0.89
   0  -4  13    5.77    0.89
   0  -4  13    6.65    0.93
   0   4  13    5.23    0.77
   0  -4 -13    6.85    0.97
   0  -4 -13    4.95    0.94
   0   4 -13    5.94    0.93
   0  -4 -13    4.28    0.88
   0  -4 -13    3.12    0.85
   0   4  13    6.39    0.89
   0   4 -13    6.72    0.99
   0  -4  14   80.38    3.59
   0   4  14   78.84    3.58
   0   4 -14   72.93    3.64
   0  -4 -14   69.30    3.64
   0  -4 -14   50.33    3.46
   0   4 -14   71.76    3.56
   0  -4 -14   74.90    3.70
   0   4  14   76.21    3.57
   0  -4  14   54.26    3.34
   0   4  14   84.55    3.62
   0   4 -14   74.59    3.77
   0  -4 -14   74.01    3.66
   0  -4 -14   49.35    3.44
   0   4  14   80.67    3.50
   0  -4 -14   72.13    3.51
   0   4 -15    1.91    0.71
   0  -4 -15    0.95    0.56
   0   4  15    2.54    0.56
   0  -4 -15    2.41    0.56
   0   4  15    1.84    0.57
   0  -4  15    3.05    0.63
   0   4 -15    3.11    0.62
   0  -4 -15    3.41    0.75
   0  -4 -15    1.65    0.69
   0  -4  15    1.82    0.46
   0   4  15    1.93    0.57
   0  -4 -16    1.17    0.50
   0   4  16    1.36    0.40
   0  -4 -16    1.54    0.44
   0   4  16    1.45    0.41
   0  -4  16    1.04    0.39
   0  -5   0    0.72    0.34
   0   5   0    0.01    0.21
   0  -5   0    0.03    0.32
   0  -5   0    0.29    0.30
   0  -5   0   -0.10    0.33
   0   5   0    0.46    0.33
   0   5   0    0.08    0.40
   0  -5   0    0.08    0.32
   0  -5   0    0.12    0.47
   0  -5   1  522.32   21.60
   0  -5   1  500.96   21.63
   0  -5   1  486.29   21.61
   0  -5   1  506.85   21.41
   0  -5  -1  498.56   21.42
   0  -5   1  505.78   21.44
   0   5   1  485.31   21.32
   0  -5  -1  491.35   21.41
   0  -5   1  495.65   21.43
   0  -5   1  521.03   21.34
   0  -5   1  516.47   21.42
   0  -5  -1  536.40   21.46
   0  -5  -1  499.87   21.41
   0  -5   1  499.03   21.43
   0  -5   1  506.57   21.41
   0   5   1  485.27   21.45
   0   5   1  479.89   21.40
   0   5   1  496.22   21.45
   0  -5  -1  540.39   21.45
   0   5  -1  509.28   21.43
   0  -5   1  450.96   21.62
   0   5  -1  488.57   21.40
   0  -5  -1  530.22   21.59
   0  -5   1  517.80   21.59
   0  -5   2  199.36    8.70
   0  -5  -2  199.36    8.79
   0  -5   2  200.12    8.70
   0   5   2  186.58    8.67
   0  -5  -2  203.69    8.80
   0  -5   2  190.44    8.48
   0   5   2  194.60    8.41
   0  -5  -2  191.98    8.47
   0   5   2  194.22    8.53
   0  -5   2  196.65    8.45
   0  -5  -2  205.34    8.53
   0  -5  -2  203.44    8.56
   0  -5   2  193.71    8.45
   0  -5  -2  190.84    8.46
   0  -5   2  192.66    8.48
   0   5   2  190.11    8.47
   0  -5  -2  200.19    8.55
   0  -5  -2  211.85    8.43
   0   5   2  200.54    8.55
   0  -5   2  194.45    8.48
   0   5   2  190.18    8.53
   0   5  -2  194.16    8.56
   0   5   2  200.97    8.44
   0   5   2  183.46    8.66
   0  -5  -2  190.70    8.63
   0  -5  -2  206.35    8.48
   0   5  -2  187.90    8.60
   0  -5  -3  554.94   22.57
   0   5   3  548.91   22.41
   0  -5  -3  552.75   22.57
   0  -5   3  529.82   22.43
   0  -5   3  536.78   22.44
   0  -5   3  509.96   22.38
   0  -5   3  519.64   22.21
   0  -5  -3  517.36   22.17
   0  -5   3  515.88   22.20
   0   5   3  513.63   22.15
   0   5   3  536.15   22.27
   0  -5   3  503.45   22.20
   0  -5  -3  508.39   22.26
   0  -5   3  526.66   22.20
   0  -5  -3  545.02   22.27
   0   5   3  517.95   22.25
   0  -5  -3  507.15   22.14
   0  -5   3  502.80   22.20
   0  -5   3  514.86   22.21
   0  -5   3  509.96   22.18
   0   5   3  521.54   22.20
   0  -5   3  521.59   22.21
   0  -5  -3  524.83   22.29
   0   5   3  524.72   22.25
   0  -5   3  510.08   22.38
   0  -5   3  518.12   22.41
   0  -5  -3  520.04   22.26
   0   5   3  514.36   22.24
   0  -5  -3  513.33   22.32
   0   5  -3  531.84   22.38
   0   5  -3  521.27   22.44
   0   5   3  536.51   22.40
   0  -5   4  422.99   17.96
   0  -5  -4  429.55   18.11
   0  -5   4  419.36   17.88
   0  -5  -4  418.93   18.09
   0  -5   4  424.50   17.97
   0   5   4  423.98   17.89
   0   5   4  432.51   17.81
   0  -5   4  427.07   17.91
   0   5   4  440.49   17.91
   0   5  -4  428.16   18.05
   0   5  -4  402.55   17.93
   0  -5   4  415.47   17.88
   0  -5  -4  412.97   17.78
   0   5   4  409.30   17.74
   0  -5   4  413.34   17.70
   0  -5   4  411.28   17.68
   0   5   4  406.61   17.65
   0  -5  -4  406.19   17.62
   0  -5   4  401.53   17.68
   0  -5  -4  428.65   17.82
   0   5   4  418.94   17.78
   0  -5   4  406.24   17.70
   0  -5  -4  400.63   17.59
   0  -5   4  414.82   17.71
   0  -5   4  386.29   17.68
   0   5   4  406.46   17.69
   0   5   4  436.63   17.75
   0  -5   4  401.47   17.70
   0   5   4  428.43   17.73
   0  -5  -4  408.46   17.77
   0   5   4  411.56   17.71
   0  -5  -4  411.32   17.79
   0  -5   4  413.54   17.71
   0  -5  -5  509.20   20.89
   0  -5   5  516.80   20.80
   0   5   5  515.69   20.78
   0   5   5  375.46   20.61
   0   5   5  550.40   20.82
   0  -5   5  524.94   20.75
   0  -5   5  519.15   20.80
   0   5   5  510.21   20.75
   0   5   5  369.26   20.58
   0  -5   5  503.92   20.80
   0  -5  -5  497.52   20.88
   0   5   5  492.67   20.82
   0  -5  -5  494.41   20.87
   0  -5  -5  510.19   21.24
   0  -5   5  512.29   20.97
   0  -5   5  505.35   21.08
   0  -5   5  511.82   21.08
   0  -5  -5  526.67   21.26
   0   5   5  561.96   21.02
   0  -5  -5  503.65   20.65
   0   5   5  538.57   20.85
   0  -5   5  513.77   20.74
   0  -5   5  515.84   20.79
   0  -5   5  504.96   20.80
   0  -5   5  508.37   20.74
   0  -5  -5  514.41   20.92
   0   5   5  577.00   21.04
   0  -5   5  515.52   20.97
   0   5  -5  535.80   21.29
   0   5  -5  493.74   21.12
   0  -5  -5  522.17   21.01
   0  -5   5  523.71   20.99
   0  -5  -5  513.32   20.81
   0   5   5  497.85   20.80
   0  -5   5  513.84   20.81
   0   5  -6 1602.61   61.64
   0  -5  -6 1573.22   61.34
   0  -5   6 1119.42   61.04
   0   5   6 1204.58   61.08
   0  -5  -6 1125.64   61.21
   0   5   6 1646.38   61.04
   0  -5   6 1556.97   61.04
   0  -5   6 1535.55   61.06
   0  -5  -6 1558.14   61.14
   0   5   6 1576.77   61.02
   0  -5   6 1565.94   61.04
   0  -5   6 1588.64   61.04
   0  -5   6 1567.19   61.04
   0   5   6 1601.46   60.98
   0  -5   6 1100.56   60.84
   0  -5  -6 1371.02   61.09
   0   5   6 1533.91   61.05
   0   5   6 1609.92   61.11
   0  -5  -6 1522.99   61.11
   0  -5   6 1523.13   61.00
   0  -5  -6 1524.35   61.10
   0  -5   6 1545.86   61.06
   0  -5   6 1528.11   61.01
   0   5   6 1540.91   61.03
   0  -5   6 1545.41   61.06
   0  -5   6 1574.32   61.01
   0  -5   6 1078.58   60.84
   0   5   6 1633.50   61.08
   0  -5   6 1101.69   60.84
   0  -5   6 1583.58   61.03
   0  -5  -6 1602.64   61.16
   0  -5  -6 1581.63   61.57
   0  -5   6 1103.71   61.04
   0  -5  -6 1585.40   61.57
   0   5   6 1202.83   61.08
   0  -5   6 1616.61   61.06
   0   5   6 1600.21   61.04
   0   5  -7   38.40    2.47
   0   5  -7   40.08    2.03
   0  -5   7   25.09    1.83
   0   5   7   29.23    1.86
   0  -5  -7   29.84    2.12
   0  -5   7   24.89    1.69
   0  -5   7   39.77    1.96
   0  -5   7   26.23    1.80
   0   5   7   39.97    1.90
   0  -5  -7   40.54    2.05
   0   5   7   39.65    1.88
   0  -5   7   40.42    1.93
   0  -5   7   35.54    1.88
   0   5  -7   39.01    2.25
   0  -5  -7   40.55    2.06
   0  -5   7   28.01    1.65
   0   5   7   40.02    1.86
   0  -5   7   41.10    1.94
   0   5   7   40.79    2.01
   0   5   7   40.19    1.95
   0   5   7   31.59    1.76
   0  -5  -7   37.06    1.98
   0  -5   7   42.37    1.99
   0  -5  -7   38.74    1.99
   0  -5   7   37.89    1.87
   0   5   7   39.06    1.86
   0  -5   7   38.75    1.90
   0  -5   7   41.94    1.98
   0   5   7   40.42    1.92
   0  -5   7   39.29    1.89
   0  -5   7   26.75    1.65
   0   5   7   41.64    1.95
   0  -5  -7   37.87    2.00
   0  -5   7   27.49    1.79
   0  -5   7   28.26    1.66
   0  -5   7   25.91    1.84
   0  -5  -7   42.05    2.42
   0   5  -7   43.04    2.30
   0  -5  -7   45.49    2.50
   0   5   7   30.13    1.88
   0   5   7   41.07    1.93
   0  -5   7   40.99    1.95
   0  -5  -8  222.48   12.70
   0  -5   8  206.67   12.29
   0   5  -8  305.60   13.24
   0  -5   8  226.08   12.27
   0  -5   8  325.38   12.50
   0  -5   8  205.58   12.13
   0   5   8  235.82   12.24
   0   5   8  319.76   12.41
   0  -5   8  316.66   12.45
   0  -5  -8  315.71   12.56
   0   5   8  311.92   12.36
   0   5  -8  303.15   12.44
   0   5  -8  308.74   12.86
   0  -5   8  323.23   12.46
   0  -5  -8  326.04   12.58
   0   5   8  318.43   12.43
   0  -5  -8  314.04   12.51
   0  -5  -8  313.82   12.48
   0  -5   8  249.08   12.28
   0   5   8  319.86   12.42
   0  -5   8  320.95   12.42
   0   5   8  311.32   12.35
   0  -5   8  327.04   12.49
   0  -5   8  242.37   12.27
   0   5   8  340.38   12.49
   0  -5  -8  312.95   12.55
   0  -5  -8  312.87   13.07
   0   5  -8  310.30   12.87
   0  -5  -8  328.56   13.11
   0  -5   8  213.09   12.30
   0  -5   8  237.59   12.32
   0   5   8  313.79   12.43
   0  -5  -9    0.75    0.86
   0  -5  -9    0.45    0.83
   0   5  -9    0.68    0.67
   0   5  -9    1.35    0.67
   0   5  -9   -0.09    0.83
   0  -5  -9    0.30    0.58
   0  -5   9    1.07    0.68
   0  -5   9    0.23    0.36
   0   5   9    0.52    0.47
   0  -5   9    0.55    0.58
   0  -5   9    0.58    0.53
   0  -5  -9    0.50    0.62
   0  -5   9   -0.03    0.48
   0   5   9    0.82    0.62
   0  -5  -9    0.74    0.65
   0   5   9    1.82    0.59
   0  -5   9    0.47    0.63
   0  -5   9    1.23    0.57
   0  -5  -9    0.41    0.59
   0  -5  -9    0.98    0.70
   0   5   9    0.57    0.54
   0  -5   9    0.28    0.59
   0  -5   9    1.33    0.60
   0   5  -9    0.21    0.58
   0  -5  -9    1.34    0.71
   0   5   9    0.73    0.47
   0  -5   9    0.24    0.47
   0   5   9    0.21    0.53
   0   5  -9    0.74    0.43
   0   5   9    0.79    0.57
   0  -5 -10    0.66    0.87
   0  -5 -10    1.49    0.91
   0  -5  10    0.62    0.63
   0  -5  10    0.57    0.55
   0  -5 -10    0.63    0.74
   0  -5  10    0.82    0.53
   0  -5 -10    1.03    0.69
   0   5  10    0.38    0.63
   0   5  10    0.66    0.68
   0  -5  10    0.49    0.68
   0  -5  10    0.33    0.57
   0  -5 -10    1.37    0.69
   0  -5 -10    2.52    0.80
   0   5  10    1.17    0.60
   0  -5 -10    1.93    0.75
   0   5 -10    1.16    0.61
   0   5  10    0.43    0.49
   0  -5  10    0.80    0.62
   0  -5  10    0.35    0.48
   0   5  10    1.50    0.71
   0   5 -10    0.50    0.62
   0   5  10    1.08    0.60
   0   5  11   84.20    4.39
   0  -5  11   68.74    4.21
   0  -5 -11   93.13    4.42
   0  -5  11   71.01    4.27
   0   5  11   98.56    4.46
   0  -5 -11   92.90    5.08
   0  -5 -11  100.63    5.18
   0  -5 -11   95.74    4.61
   0   5  11   94.96    4.40
   0   5  11  100.83    4.38
   0   5 -11  100.29    4.49
   0  -5 -11   96.23    4.60
   0  -5  11  104.76    4.53
   0  -5 -11   94.16    4.59
   0   5  11   99.49    4.47
   0   5 -11   96.78    4.52
   0  -5 -11   96.10    4.51
   0  -5  11   67.29    4.30
   0  -5  11   67.37    4.20
   0  -5  12    1.12    0.90
   0  -5  12    0.68    0.67
   0  -5 -12    0.80    0.76
   0   5  12    0.66    0.63
   0  -5  12   -0.04    0.50
   0   5  12    0.64    0.67
   0  -5  12    0.33    0.65
   0   5  12    1.48    0.66
   0  -5 -12    1.09    0.84
   0   5 -12    1.37    0.75
   0  -5 -12    1.07    0.72
   0  -5  12    1.26    0.72
   0  -5 -12    0.96    0.72
   0   5  12    1.56    0.61
   0  -5  12    0.37    0.55
   0  -5 -12    1.25    0.67
   0  -5 -12    1.91    0.82
   0   5 -12    1.59    0.73
   0  -5 -12    0.05    0.67
   0  -5 -12    1.55    0.96
   0  -5 -12    1.55    0.97
   0  -5  13    1.17    0.58
   0  -5 -13    1.07    0.60
   0   5  13    0.94    0.65
   0  -5  13    0.17    0.49
   0   5  13    0.61    0.66
   0  -5  13    0.08    0.60
   0   5  13    1.14    0.63
   0  -5 -13    0.20    0.68
   0  -5  13    0.43    0.60
   0  -5 -13    1.52    0.69
   0  -5  13    0.56    0.64
   0   5 -13    0.46    0.59
   0  -5 -13    0.49    0.65
   0  -5 -13    1.10    0.76
   0  -5 -13   -0.14    0.66
   0   5 -13    0.60    0.68
   0  -5 -13    0.58    0.69
   0   5  13    0.87    0.58
   0   5 -14   45.59    2.36
   0  -5 -14   46.19    2.43
   0  -5 -14   30.89    2.20
   0   5  14   48.87    2.31
   0  -5  14   27.74    2.11
   0   5 -14   45.71    2.30
   0  -5  14   28.30    2.02
   0   5  14   47.76    2.19
   0  -5 -14   43.47    2.28
   0   5 -14   44.25    2.50
   0  -5 -14   44.41    2.38
   0   5  14   46.23    2.32
   0   5  15   19.34    1.21
   0  -5 -15   16.93    1.27
   0   5  15   18.35    1.18
   0  -5 -15   17.64    1.14
   0  -5  15   15.11    1.12
   0   5 -15   18.30    1.31
   0  -5  16    0.22    0.59
   0   5  16    0.50    0.41
   0  -5 -16    0.09    0.44
   0   5  16    0.24    0.35
   0   6   0  174.02    7.71
   0  -6   0  167.45    7.46
   0  -6   0  177.51    7.47
   0   6   0  160.56    7.32
   0  -6   0  182.21    7.47
   0  -6   0  189.78    7.49
   0   6   0  167.60    7.47
   0  -6   0  182.03    7.46
   0   6   0  163.89    7.42
   0  -6   0  186.89    7.70
   0   6   0  177.24    7.71
   0  -6   1  151.33    6.61
   0  -6   1  157.84    6.68
   0  -6   1  154.44    6.66
   0  -6  -1  147.88    6.39
   0  -6   1  147.29    6.41
   0   6  -1  141.78    6.32
   0  -6   1  153.47    6.42
   0  -6  -1  150.47    6.41
   0   6   1  139.44    6.25
   0  -6   1  146.03    6.41
   0  -6  -1  150.40    6.39
   0  -6  -1  159.39    6.45
   0  -6   1  153.40    6.40
   0   6   1  147.85    6.44
   0   6   1  144.14    6.42
   0   6   1  140.42    6.35
   0  -6   1  149.94    6.38
   0   6  -1  136.45    6.38
   0  -6  -1  160.22    6.44
   0  -6  -1  152.53    6.61
   0  -6   1  152.31    6.61
   0   6  -1  136.88    6.33
   0   6  -1  147.37    6.37
   0  -6   1  154.90    6.64
   0  -6   2  133.26    5.86
   0   6   2  121.72    5.81
   0  -6   2  133.39    5.86
   0  -6  -2  125.42    5.58
   0  -6   2  128.68    5.58
   0   6   2  127.15    5.47
   0   6   2  129.62    5.64
   0  -6  -2  125.24    5.57
   0  -6   2  125.91    5.52
   0  -6   2  126.88    5.58
   0  -6  -2  136.80    5.67
   0  -6  -2  129.53    5.56
   0  -6   2  128.96    5.57
   0   6   2  126.71    5.63
   0   6   2  133.17    5.65
   0   6   2  123.57    5.56
   0  -6  -2  132.48    5.65
   0  -6  -2  132.94    5.47
   0   6  -2  126.07    5.68
   0   6   2  119.25    5.80
   0   6  -2  127.00    5.64
   0  -6  -2  118.00    5.46
   0  -6  -2  129.10    5.78
   0  -6   3  924.12   38.26
   0   6   3  897.87   38.21
   0  -6  -3  940.21   38.39
   0  -6  -3  929.16   38.38
   0  -6   3  875.83   38.19
   0  -6   3  920.33   38.25
   0   6  -3  884.63   38.18
   0  -6   3  912.16   38.23
   0  -6  -3  902.35   37.99
   0   6  -3  851.27   38.10
   0   6   3  915.22   38.22
   0  -6  -3  911.72   38.14
   0  -6   3  882.91   38.19
   0  -6  -3  893.77   37.99
   0   6   3  866.48   37.88
   0  -6  -3  876.76   37.94
   0  -6   3  893.48   37.99
   0  -6   3  901.07   37.97
   0  -6  -3  902.32   38.04
   0   6   3  876.91   37.92
   0  -6  -3  873.41   37.93
   0   6   3  906.42   38.04
   0  -6   3  882.53   37.98
   0  -6  -3  953.47   38.07
   0  -6   3  816.06   37.97
   0  -6   3  896.07   37.94
   0  -6  -3  878.74   37.92
   0  -6   3  883.20   37.97
   0  -6  -3  963.47   38.05
   0  -6  -3  930.91   37.97
   0   6   3  768.12   37.99
   0   6   3  877.29   37.96
   0  -6  -3  945.27   37.92
   0   6   3  887.00   38.02
   0  -6   3  894.69   37.97
   0  -6  -3  927.51   38.06
   0  -6  -4  313.41   13.35
   0   6   4  312.73   13.24
   0   6   4  313.24   13.30
   0   6   4  324.88   13.33
   0  -6   4  312.41   13.27
   0  -6   4  295.89   13.25
   0  -6   4  314.37   13.27
   0  -6  -4  301.61   13.16
   0  -6  -4  291.73   13.35
   0  -6  -4  296.65   13.36
   0  -6  -4  328.09   13.75
   0  -6  -4  325.02   13.75
   0  -6   4  308.46   13.55
   0  -6   4  313.84   13.56
   0   6   4  332.26   13.52
   0  -6   4  315.65   13.50
   0  -6   4  298.35   13.26
   0  -6  -4  302.15   13.20
   0  -6   4  312.98   13.27
   0   6   4  305.62   13.19
   0   6   4  318.41   13.32
   0  -6  -4  312.20   13.20
   0  -6  -4  296.04   13.34
   0   6   4  316.59   13.35
   0  -6   4  305.38   13.26
   0   6   4  329.22   13.52
   0   6  -4  285.68   13.47
   0  -6   4  316.54   13.49
   0   6  -4  304.93   13.58
   0  -6   4  316.12   13.54
   0  -6  -4  315.53   13.40
   0  -6  -4  239.61   13.31
   0  -6  -4  309.03   13.36
   0   6   4  309.31   13.27
   0  -6   4  314.22   13.28
   0  -6  -4  318.41   13.38
   0  -6   5 1098.88   44.44
   0   6  -5 1062.46   44.62
   0  -6  -5 1103.39   44.25
   0   6   5 1122.82   44.44
   0   6  -5 1018.76   44.49
   0  -6  -5  758.35   44.25
   0  -6  -5 1068.07   44.35
   0  -6   5  993.75   44.38
   0   6   5 1075.58   44.21
   0   6   5 1104.35   44.21
   0   6   5 1075.17   44.15
   0  -6  -5 1103.55   44.28
   0  -6   5 1088.13   44.18
   0   6   5  732.93   43.97
   0  -6   5 1096.63   44.15
   0   6   5 1086.13   44.11
   0  -6   5 1070.99   44.18
   0   6   5 1054.58   44.22
   0  -6  -5 1050.80   44.28
   0  -6  -5 1039.85   44.28
   0   6   5 1059.03   44.18
   0  -6   5 1075.76   44.17
   0  -6  -5 1064.24   44.05
   0  -6   5 1102.22   44.15
   0   6   5 1121.38   44.24
   0  -6   5 1055.50   44.18
   0   6   5 1128.06   44.28
   0  -6  -5 1079.39   44.32
   0  -6   5 1092.19   44.15
   0  -6   5  998.62   44.39
   0  -6  -5 1108.04   44.71
   0  -6   5 1062.60   44.49
   0   6   5 1101.05   44.42
   0  -6  -5 1112.49   44.71
   0  -6   5 1065.86   44.49
   0  -6  -5 1070.02   44.30
   0  -6   5 1060.03   44.19
   0   6   5 1089.35   44.19
   0  -6   6   69.76    4.30
   0   6   6   89.82    4.40
   0  -6  -6  106.22    4.85
   0  -6  -6  112.32    4.90
   0  -6   6   67.43    4.41
   0  -6   6   68.36    4.42
   0   6  -6  110.35    4.90
   0  -6  -6   79.04    4.44
   0   6   6   89.20    4.41
   0  -6  -6  103.55    4.54
   0  -6   6   74.75    4.34
   0  -6   6   73.49    4.32
   0  -6   6   70.40    4.19
   0  -6   6   81.02    4.14
   0  -6   6  104.59    4.32
   0   6   6  114.21    4.33
   0   6   6  112.34    4.28
   0  -6  -6  109.10    4.42
   0  -6   6   80.77    4.20
   0  -6   6   76.71    4.12
   0  -6   6  108.75    4.31
   0   6   6  110.34    4.23
   0   6   6   83.71    4.19
   0   6   6  104.42    4.32
   0  -6  -6  105.73    4.41
   0  -6  -6  104.21    4.40
   0  -6   6  107.12    4.34
   0  -6   6  103.37    4.25
   0  -6   6  109.28    4.32
   0  -6   6  102.23    4.27
   0   6   6  107.18    4.30
   0  -6   6   73.70    4.11
   0  -6  -6  111.69    4.47
   0  -6   6   71.26    4.17
   0  -6   6   75.47    4.12
   0  -6   6   77.16    4.12
   0  -6   6  109.38    4.28
   0   6   6  116.66    4.38
   0   6   6  109.11    4.30
   0  -6   6  106.21    4.31
   0  -6  -6  109.37    4.45
   0  -6  -7  132.53    7.32
   0   6  -7  181.18    7.36
   0   6  -7  186.97    7.88
   0  -6   7  124.13    7.11
   0   6   7  139.60    7.14
   0  -6   7  134.56    7.02
   0  -6   7  124.67    6.90
   0   6   7  180.21    7.10
   0  -6   7  201.51    7.22
   0   6   7  196.13    7.12
   0  -6  -7  187.43    7.27
   0  -6   7  128.76    6.87
   0   6   7  192.95    7.06
   0   6  -7  177.60    7.53
   0  -6   7  192.18    7.17
   0  -6   7  130.80    7.00
   0  -6  -7  188.17    7.27
   0   6   7  193.58    7.19
   0   6   7  145.15    6.97
   0  -6   7  158.03    7.10
   0  -6   7  148.00    7.01
   0  -6  -7  188.56    7.24
   0  -6   7  199.11    7.20
   0  -6   7  172.78    7.09
   0   6   7  192.82    7.15
   0   6   7  201.27    7.22
   0  -6   7  141.36    7.00
   0  -6   7  128.26    6.88
   0  -6   7  129.99    6.88
   0  -6   7  137.47    7.01
   0  -6  -7  195.95    7.32
   0   6   7  138.97    7.14
   0   6  -7  180.44    7.54
   0  -6   7  125.76    7.12
   0  -6  -7  191.92    7.83
   0  -6  -7  189.87    7.81
   0  -6   7  126.82    7.00
   0   6   7  191.45    7.15
   0  -6  -7  170.63    7.24
   0   6  -8  213.76    9.22
   0  -6  -8  148.82    8.56
   0  -6   8  145.90    8.27
   0  -6   8  156.13    8.19
   0   6   8  159.85    8.17
   0  -6   8  142.52    8.05
   0  -6   8  215.43    8.39
   0  -6  -8  217.12    8.50
   0   6   8  211.19    8.31
   0   6  -8  211.97    8.81
   0   6   8  227.15    8.27
   0  -6   8  227.77    8.39
   0   6  -8  214.80    8.38
   0   6   8  215.61    8.36
   0   6   8  159.88    8.10
   0  -6  -8  213.28    8.46
   0  -6   8  144.24    8.14
   0  -6  -8  212.89    8.44
   0  -6   8  148.96    8.16
   0  -6   8  225.97    8.42
   0   6   8  219.90    8.35
   0   6   8  234.14    8.44
   0  -6   8  146.85    8.15
   0  -6  -8  221.04    8.54
   0  -6  -8  227.12    9.12
   0   6  -8  218.37    8.84
   0  -6   8  144.65    8.26
   0  -6  -8  214.40    9.06
   0   6   8  223.10    8.36
   0  -6   8  154.88    8.22
   0   6  -9   92.41    4.98
   0  -6  -9   60.61    4.28
   0  -6   9   62.80    3.89
   0   6   9   70.10    3.87
   0  -6  -9   91.09    4.18
   0  -6   9   65.49    3.96
   0   6   9   96.39    4.12
   0  -6  -9   93.70    4.14
   0  -6   9   62.96    3.86
   0  -6   9   63.55    3.89
   0  -6   9   98.00    4.16
   0   6   9  100.88    4.10
   0  -6   9   64.36    3.86
   0   6   9  100.89    4.16
   0  -6  -9   91.12    4.24
   0   6   9   92.08    4.03
   0  -6  -9   92.90    4.23
   0  -6  -9   91.53    4.23
   0   6  -9   87.40    4.49
   0  -6   9   95.49    4.13
   0   6   9   92.97    3.98
   0   6  -9   87.56    4.08
   0  -6  -9   98.83    4.83
   0   6  -9   88.54    4.50
   0  -6  -9   91.64    4.74
   0  -6   9   66.66    3.94
   0   6   9   99.14    4.10
   0   6  10   16.34    1.32
   0  -6 -10   16.97    1.43
   0  -6  10   12.20    1.22
   0  -6  10   11.69    1.13
   0  -6 -10   22.30    1.46
   0  -6  10   12.24    1.19
   0  -6  10   17.66    1.38
   0   6  10   16.88    1.31
   0  -6  10   13.39    1.16
   0   6  10   17.42    1.36
   0  -6 -10   19.02    1.54
   0  -6 -10   18.55    1.48
   0   6  10   19.27    1.29
   0  -6 -10   17.73    1.40
   0  -6  10   20.90    1.41
   0   6  10   19.20    1.25
   0   6 -10   20.63    1.38
   0  -6 -10   15.42    1.72
   0  -6 -10   17.57    1.78
   0   6 -10   17.57    1.36
   0   6  10   17.68    1.30
   0  -6 -10   10.71    1.19
   0  -6 -11   49.34    2.73
   0  -6  11   35.59    2.52
   0   6  11   56.11    2.76
   0   6  11   52.36    2.54
   0  -6 -11   50.73    2.68
   0  -6  11   35.68    2.42
   0   6  11   52.91    2.67
   0  -6  11   36.98    2.49
   0   6  11   53.26    2.72
   0  -6  11   35.12    2.41
   0  -6 -11   42.29    2.76
   0  -6  11   52.46    2.72
   0   6 -11   51.88    2.66
   0  -6 -11   52.71    2.82
   0   6  11   53.23    2.56
   0  -6 -11   52.05    2.83
   0   6  11   55.92    2.64
   0  -6 -11   33.49    2.52
   0  -6 -11   56.98    3.41
   0  -6 -11   53.39    3.35
   0   6  11   51.05    2.62
   0  -6 -11   34.02    2.50
   0   6 -11   53.47    2.73
   0  -6  12   11.17    1.09
   0   6  12   17.90    1.37
   0  -6 -12   15.76    1.29
   0   6  12   13.89    1.28
   0  -6  12    9.69    1.12
   0  -6  12   10.68    1.05
   0  -6 -12   15.99    1.39
   0  -6  12   14.75    1.28
   0   6 -12   17.70    1.35
   0  -6  12   13.76    1.41
   0  -6  12   13.58    1.25
   0  -6 -12   16.22    1.36
   0  -6 -12   10.34    1.18
   0  -6 -12   15.20    1.39
   0   6  12   17.89    1.28
   0   6 -12   14.38    1.29
   0  -6 -12   15.16    1.70
   0  -6 -12   16.76    1.78
   0  -6  13   40.49    2.59
   0  -6 -13   55.23    2.87
   0  -6  13   54.89    2.81
   0   6  13   58.57    2.76
   0  -6  13   60.30    2.88
   0  -6 -13   58.93    2.82
   0  -6  13   40.27    2.62
   0   6  13   56.73    2.70
   0  -6 -13   37.97    2.62
   0  -6 -13   55.90    2.89
   0   6 -13   57.67    2.85
   0  -6  13   34.75    2.45
   0  -6 -13   54.26    2.65
   0  -6 -14   12.09    1.04
   0  -6  14   13.96    1.20
   0  -6  14    9.01    0.92
   0  -6 -14   12.60    1.18
   0   6  14   13.27    1.03
   0   6 -14   14.06    1.24
   0  -6 -14    8.47    0.95
   0  -6 -14   12.53    1.12
   0  -6 -15   61.53    2.67
   0   6  15   60.78    2.56
   0  -6  15   68.10    2.71
   0  -6 -15   59.64    2.55
   0  -6  15   41.04    2.41
   0  -6 -15   35.07    2.40
   0   6  16   16.74    1.01
   0  -7   0   -0.01    0.37
   0  -7   0    0.04    0.39
   0  -7   0    0.14    0.37
   0  -7   0   -0.15    0.38
   0   7   0    0.11    0.42
   0  -7   0    0.37    0.62
   0  -7   0   -0.07    0.57
   0   7   0   -0.29    0.62
   0   7   0    0.03    0.31
   0  -7   0   -0.04    0.35
   0  -7   0    1.96    0.62
   0   7   0    0.13    0.59
   0  -7   1  125.17    5.29
   0  -7  -1  125.17    5.33
   0  -7  -1  124.04    5.26
   0  -7   1  124.95    5.27
   0  -7  -1  120.93    5.26
   0  -7   1  126.85    5.29
   0   7   1  118.05    5.22
   0  -7   1  121.21    5.29
   0  -7  -1  113.42    5.28
   0   7  -1  115.59    5.14
   0  -7   1  125.67    5.60
   0  -7   1  128.04    5.60
   0   7   1  125.38    5.32
   0  -7   1  128.77    5.25
   0   7  -1  112.61    5.23
   0   7   1  122.65    5.30
   0  -7  -1  137.49    5.32
   0   7   1  117.72    5.21
   0   7  -1  113.45    5.28
   0   7  -1  109.25    5.16
   0  -7  -1  125.53    5.53
   0  -7   1  129.39    5.56
   0   7  -1  102.87    5.12
   0  -7   2   82.83    3.72
   0  -7  -2   83.92    3.71
   0  -7   2   78.23    3.74
   0  -7  -2   86.96    3.81
   0   7   2   81.26    4.01
   0  -7   2   85.69    4.04
   0  -7   2   85.25    4.04
   0   7  -2   77.94    3.66
   0  -7  -2   85.53    3.73
   0  -7   2   79.94    3.70
   0  -7  -2   85.06    3.78
   0  -7  -2   80.29    3.71
   0   7   2   83.71    3.78
   0  -7  -2   83.71    3.96
   0   7  -2   80.42    3.77
   0   7  -2   76.73    3.71
   0   7   2   80.42    4.00
   0   7   2   79.41    3.68
   0   7   2   86.61    3.81
   0  -7   2   84.51    3.71
   0   7   2   84.41    3.78
   0  -7  -2   86.35    3.79
   0   7   3   22.48    1.38
   0  -7  -3   27.83    1.43
   0  -7   3   26.27    1.31
   0   7   3   26.47    1.30
   0  -7  -3   25.47    1.44
   0  -7  -3   25.43    1.74
   0  -7   3   27.50    1.67
   0  -7   3   20.68    1.52
   0  -7  -3   27.00    1.76
   0  -7   3   28.42    1.68
   0   7   3   26.43    1.63
   0   7   3   27.10    1.18
   0  -7   3   25.49    1.36
   0  -7   3   25.70    1.31
   0  -7  -3   26.39    1.31
   0   7   3   27.33    1.40
   0  -7  -3   25.86    1.29
   0  -7   3   26.35    1.36
   0  -7  -3   27.09    1.42
   0  -7   3   26.44    1.32
   0  -7   3   24.67    1.25
   0  -7  -3   28.97    1.45
   0  -7  -3   24.31    1.27
   0  -7  -3   28.09    1.39
   0  -7  -3   19.29    1.23
   0   7  -3   25.91    1.42
   0   7  -3   24.05    1.48
   0   7   3   26.34    1.62
   0  -7   3   21.58    1.59
   0  -7  -3   27.68    1.23
   0  -7  -3   28.28    1.56
   0  -7   3   22.12    1.55
   0  -7  -3   16.18    1.15
   0  -7  -3   26.33    1.38
   0   7   4   12.63    0.92
   0  -7   4    1.84    0.60
   0  -7  -4    2.31    0.76
   0  -7  -4    1.74    0.78
   0  -7   4    2.37    0.63
   0   7  -4    5.32    0.70
   0  -7   4    2.11    0.58
   0  -7   4    1.42    0.54
   0   7   4    8.51    0.82
   0  -7  -4    2.07    0.39
   0  -7  -4    1.49    0.34
   0   7  -4    1.48    0.48
   0  -7   4    1.82    0.62
   0  -7  -4    6.44    0.68
   0  -7   4    1.85    0.41
   0  -7  -4    2.33    0.50
   0  -7  -4    1.57    0.41
   0   7   4    1.89    0.47
   0   7   4    2.10    0.48
   0   7   4    2.05    0.37
   0  -7  -4    2.28    0.59
   0  -7   4    1.30    0.36
   0   7   4    2.21    0.31
   0  -7   4    1.42    0.40
   0  -7  -4    1.69    0.35
   0  -7   4    1.85    0.46
   0   7   4    3.09    0.53
   0  -7  -4    1.90    0.52
   0  -7   4    1.87    0.43
   0  -7   4    2.67    0.47
   0  -7   4    1.92    0.45
   0   7   4    1.66    0.43
   0  -7  -4    1.79    0.53
   0  -7  -4    2.31    0.37
   0  -7   4    1.52    0.42
   0  -7   4    1.44    0.41
   0  -7  -4    1.84    0.39
   0  -7   4    2.00    0.44
   0   7   4    1.79    0.41
   0  -7   4    1.88    0.41
   0  -7  -4    1.83    0.53
   0  -7  -4    1.30    0.34
   0   7   5   21.96    1.56
   0  -7   5   29.57    1.67
   0  -7  -5   30.81    1.95
   0  -7  -5   28.42    1.90
   0  -7   5   23.33    1.63
   0  -7   5   25.02    1.66
   0   7  -5   26.58    1.75
   0  -7   5   28.09    1.64
   0  -7  -5   19.26    1.39
   0  -7  -5   29.10    1.51
   0   7   5   22.84    1.58
   0  -7  -5   31.31    1.54
   0  -7   5   30.23    1.72
   0  -7   5   18.47    1.32
   0   7   5   27.89    1.47
   0  -7   5   28.57    1.38
   0  -7   5   20.78    1.37
   0   7   5   29.57    1.46
   0  -7  -5   20.36    1.35
   0   7   5   27.31    1.35
   0  -7  -5   30.43    1.53
   0   7   5   28.78    1.30
   0  -7   5   29.85    1.41
   0  -7  -5   28.21    1.54
   0  -7   5   21.28    1.33
   0  -7   5   18.87    1.32
   0   7   5   28.59    1.48
   0  -7  -5   27.40    1.54
   0  -7  -5   28.85    1.55
   0  -7   5   25.35    1.37
   0  -7   5   19.84    1.35
   0  -7   5   17.64    1.32
   0  -7   5   28.35    1.41
   0  -7   5   16.87    1.29
   0   7   5   25.94    1.40
   0  -7   5   20.75    1.32
   0  -7   5   28.17    1.39
   0  -7   5   27.74    1.42
   0  -7  -5   27.87    1.53
   0  -7   5   19.44    1.34
   0   7   5   30.01    1.52
   0  -7   5   27.87    1.39
   0  -7  -5   27.16    1.29
   0   7   5   31.35    1.51
   0  -7   5   27.10    1.39
   0  -7   5   28.62    1.40
   0  -7  -5   28.01    1.56
   0   7   5   26.86    1.38
   0  -7  -5   19.22    1.28
   0  -7   5   20.41    1.33
   0   7   6  867.69   37.84
   0  -7  -6 1168.32   38.51
   0  -7   6  753.11   37.79
   0  -7  -6 1167.68   38.50
   0  -7   6  774.40   37.89
   0  -7   6  771.35   37.89
   0  -7  -6  741.46   37.76
   0  -7   6  747.36   37.78
   0   7   6  852.44   37.84
   0   7  -6 1117.14   38.42
   0  -7   6  816.25   37.84
   0  -7   6  698.57   37.49
   0   7   6 1198.98   37.76
   0  -7   6  799.92   37.59
   0  -7   6  804.67   37.60
   0   7   6 1155.87   37.66
   0  -7  -6  793.59   37.59
   0  -7  -6 1170.94   37.87
   0   7   6 1074.73   37.70
   0  -7   6  810.91   37.53
   0  -7   6  813.62   37.57
   0   7   6 1129.02   37.58
   0  -7   6  781.31   37.56
   0   7   6 1128.49   37.77
   0  -7  -6 1135.75   37.88
   0   7   6  798.81   37.56
   0  -7  -6 1126.03   37.87
   0  -7   6  782.55   37.56
   0  -7   6  793.19   37.55
   0  -7   6  794.58   37.59
   0  -7   6  784.80   37.52
   0  -7   6  784.73   37.57
   0   7   6 1108.52   37.70
   0  -7   6  758.13   37.54
   0  -7   6  807.99   37.53
   0  -7   6  816.19   37.56
   0  -7   6  811.54   37.58
   0  -7  -6 1119.82   37.87
   0  -7   6  810.44   37.53
   0  -7   6  806.90   37.56
   0   7   6 1188.53   37.80
   0  -7   6  840.66   37.54
   0  -7  -6  781.46   37.55
   0  -7  -6 1154.38   37.90
   0  -7   6  823.54   37.59
   0   7   6 1181.07   37.72
   0  -7   7   46.40    2.73
   0  -7  -7   66.40    3.36
   0   7   7   47.68    2.69
   0   7  -7   61.55    3.06
   0  -7  -7   64.06    3.31
   0  -7   7   44.80    2.69
   0   7  -7   61.61    2.94
   0   7   7   48.10    2.69
   0   7  -7   62.31    3.28
   0  -7  -7   40.68    2.72
   0  -7   7   43.02    2.44
   0  -7   7   45.61    2.56
   0   7   7   56.95    2.62
   0  -7   7   45.05    2.55
   0   7   7   63.43    2.60
   0  -7  -7   65.34    2.82
   0   7  -7   61.80    3.06
   0  -7   7   42.17    2.53
   0  -7   7   44.14    2.51
   0  -7   7   44.68    2.43
   0   7   7   65.38    2.55
   0   7   7   66.54    2.73
   0   7   7   48.39    2.51
   0  -7  -7   65.33    2.83
   0  -7   7   48.28    2.58
   0  -7   7   42.84    2.48
   0  -7  -7   62.44    2.78
   0  -7   7   44.32    2.54
   0  -7   7   44.23    2.50
   0   7   7   62.77    2.66
   0  -7   7   44.79    2.43
   0  -7   7   44.65    2.42
   0  -7   7   45.17    2.51
   0  -7  -7   62.79    2.81
   0  -7   7   44.41    2.43
   0  -7   7   44.99    2.51
   0   7   7   66.27    2.74
   0  -7  -7   43.85    2.51
   0   7   7   67.39    2.67
   0  -7   7   47.98    2.56
   0  -7  -7   62.89    2.84
   0   7  -8   40.04    2.62
   0  -7   8   26.71    1.90
   0   7   8   30.54    1.82
   0  -7   8   27.70    1.81
   0  -7   8   29.94    1.88
   0  -7   8   25.68    1.68
   0  -7  -8   27.13    1.84
   0   7   8   41.15    1.91
   0  -7  -8   36.14    2.03
   0  -7   8   26.61    1.81
   0   7  -8   39.67    2.33
   0   7   8   40.98    1.84
   0   7   8   28.72    1.73
   0  -7  -8   41.28    2.09
   0   7   8   40.71    1.99
   0  -7   8   26.37    1.76
   0  -7  -8   38.60    2.07
   0  -7   8   29.14    1.85
   0   7   8   42.55    1.98
   0  -7   8   28.81    1.81
   0   7   8   43.66    2.05
   0  -7   8   27.66    1.76
   0  -7  -8   38.89    2.11
   0  -7  -8   42.58    2.60
   0  -7   8   27.02    1.92
   0  -7  -8   41.50    2.59
   0   7  -8   40.13    2.34
   0  -7  -8   40.40    2.12
   0  -7   8   29.82    1.85
   0  -7  -8   26.73    1.80
   0   7   8   41.04    1.95
   0  -7   9   21.33    1.60
   0   7   9   24.42    1.61
   0  -7  -9   31.57    1.90
   0   7   9   31.93    1.82
   0  -7  -9   30.67    1.87
   0  -7   9   21.02    1.57
   0  -7   9   24.27    1.63
   0  -7   9   24.37    1.69
   0   7   9   33.32    1.79
   0   7   9   34.50    1.87
   0  -7   9   22.30    1.57
   0  -7  -9   31.56    1.93
   0  -7  -9   21.20    1.65
   0   7   9   33.65    1.73
   0  -7  -9   27.39    1.83
   0   7  -9   33.82    1.81
   0  -7   9   22.46    1.65
   0   7   9   32.91    1.66
   0  -7  -9   28.74    2.29
   0  -7  -9   32.06    2.38
   0  -7  -9   33.61    1.97
   0  -7   9   24.29    1.66
   0   7   9   33.60    1.80
   0  -7 -10    0.53    0.88
   0  -7 -10    0.18    0.85
   0  -7  10    0.08    0.57
   0  -7 -10   -0.72    0.73
   0   7  10    0.71    0.66
   0  -7 -10    0.25    0.66
   0  -7  10    0.46    0.50
   0   7  10    0.29    0.59
   0  -7  10   -0.14    0.51
   0  -7 -10   -0.15    0.78
   0  -7 -10    0.42    0.61
   0   7  10    0.37    0.51
   0  -7 -10    0.50    0.62
   0   7 -10    0.54    0.57
   0  -7  10    0.16    0.55
   0   7  10   -0.24    0.64
   0  -7  10    0.40    0.47
   0   7 -10   -0.04    0.56
   0  -7 -10    0.24    0.61
   0   7  10    0.48    0.53
   0  -7 -11   84.12    4.50
   0  -7 -11   89.83    4.58
   0   7  11   83.82    3.66
   0  -7 -11   57.46    3.56
   0  -7 -11   65.76    3.72
   0  -7 -11   80.83    3.87
   0  -7  11   55.97    3.54
   0  -7  11   57.97    3.44
   0  -7 -11   85.92    3.78
   0   7  11   85.23    3.72
   0  -7  11   54.15    3.50
   0  -7 -11   80.43    3.91
   0  -7 -11   82.02    3.83
   0   7  11   87.94    3.80
   0  -7  11   59.15    3.61
   0  -7  11   62.71    3.59
   0   7  11   89.74    3.82
   0  -7  11   51.34    3.41
   0   7 -11   86.86    3.80
   0  -7 -11   81.33    3.88
   0   7  11   81.75    3.72
   0   7  12  132.82    5.85
   0  -7 -12  110.99    5.93
   0   7 -12  136.10    6.02
   0  -7 -12  138.24    6.11
   0  -7  12   91.46    5.76
   0  -7 -12  141.35    5.95
   0   7  12  149.24    6.04
   0   7  12  138.18    5.91
   0  -7  12   96.75    5.72
   0  -7 -12  132.79    6.13
   0  -7  12  101.37    5.79
   0  -7  12  113.67    5.90
   0  -7 -12  142.81    6.06
   0   7  12  144.43    6.02
   0  -7 -12  134.27    6.08
   0  -7  13    7.10    0.87
   0  -7 -13    8.56    0.99
   0  -7  13   10.24    1.09
   0   7  13    7.96    0.99
   0  -7 -13    6.56    0.97
   0  -7 -13    9.16    0.91
   0   7  13    9.69    0.93
   0  -7  13    6.30    0.82
   0  -7 -13   10.45    1.12
   0  -7  13    6.22    0.85
   0  -7 -13    7.83    0.99
   0  -7 -13    9.39    1.04
   0  -7 -14    1.30    0.53
   0  -7  14    1.31    0.51
   0   7  14    1.67    0.56
   0  -7 -14    2.48    0.63
   0  -7  14    1.45    0.73
   0  -7 -14    1.18    0.62
   0  -7 -14    1.70    0.52
   0  -7 -14    1.65    0.69
   0  -7  15    0.91    0.34
   0   7  15    1.53    0.44
   0  -7 -15    1.42    0.45
   0  -7  15    2.41    0.60
   0  -7 -15    1.36    0.50
   0   8   0  709.10   31.72
   0   8   0  699.39   31.61
   0   8   0  712.62   31.69
   0  -8   0  784.14   31.69
   0  -8   0  794.64   32.12
   0  -8   0  800.59   32.13
   0   8   0  742.57   32.03
   0  -8   0  704.75   31.69
   0  -8   0  708.59   31.67
   0  -8   0  734.60   31.68
   0  -8   0  807.90   31.73
   0  -8   0  751.23   31.69
   0  -8   0  753.55   31.71
   0  -8   0  800.49   32.03
   0   8   0  758.50   32.04
   0   8  -1  466.62   21.26
   0  -8  -1  473.02   21.22
   0  -8   1  521.48   21.30
   0  -8  -1  485.33   20.95
   0  -8   1  498.69   20.94
   0  -8  -1  534.97   21.01
   0  -8  -1  492.27   20.93
   0  -8   1  487.12   20.95
   0  -8  -1  527.86   20.98
   0   8  -1  459.90   20.88
   0   8   1  468.61   20.86
   0   8  -1  466.52   20.95
   0  -8   1  513.96   20.92
   0   8   1  485.41   20.99
   0   8   1  491.32   20.96
   0  -8  -1  489.85   21.02
   0  -8   1  467.68   20.95
   0  -8   1  466.14   20.94
   0  -8  -1  464.58   20.95
   0  -8  -1  493.19   20.93
   0  -8   1  484.91   20.95
   0  -8   1  515.03   21.34
   0  -8  -1  494.27   21.36
   0   8  -1  465.66   21.26
   0  -8   1  517.24   21.34
   0  -8  -1  492.26   21.36
   0  -8   1  497.34   20.96
   0  -8  -1  492.29   20.95
   0  -8  -2 1373.59   56.44
   0  -8   2 1291.44   56.40
   0   8   2 1217.23   56.43
   0  -8  -2 1420.51   56.53
   0   8   2 1392.30   56.50
   0   8  -2 1257.04   56.42
   0   8   2 1290.42   56.33
   0   8  -2 1301.25   56.39
   0  -8   2 1362.59   56.38
   0  -8  -2 1477.75   56.49
   0   8   2 1382.56   56.45
   0   8  -2 1274.33   56.30
   0  -8  -2 1368.62   56.41
   0  -8  -2 1278.11   56.42
   0  -8   2 1329.31   56.45
   0  -8  -2 1344.99   56.39
   0   8   2 1312.76   56.46
   0   8   2 1339.81   56.75
   0  -8  -2 1358.63   56.71
   0   8  -2 1190.12   56.39
   0   8  -2 1176.08   56.32
   0   8   2 1352.13   56.76
   0  -8   2 1438.27   56.82
   0  -8   2 1434.32   56.83
   0  -8  -2 1457.80   56.51
   0  -8   2 1377.41   56.40
   0  -8   2 1338.42   56.44
   0  -8  -2 1366.65   56.38
   0  -8   3   46.52    2.85
   0  -8   3   57.07    2.97
   0  -8   3   57.35    2.97
   0   8   3   60.39    2.97
   0   8   3   59.74    2.96
   0  -8  -3   57.14    2.86
   0   8  -3   52.97    2.71
   0  -8   3   47.63    2.85
   0  -8  -3   56.68    2.64
   0  -8   3   52.92    2.58
   0  -8  -3   55.46    2.55
   0  -8   3   46.66    2.54
   0  -8  -3   62.80    2.74
   0   8   3   55.13    2.64
   0  -8  -3   56.34    2.73
   0  -8  -3   53.08    2.72
   0  -8   3   54.72    2.63
   0  -8   3   54.60    2.62
   0  -8   3   55.77    2.65
   0  -8  -3   54.22    2.61
   0   8   3   56.77    2.67
   0  -8   3   55.45    2.62
   0  -8  -3   55.90    2.56
   0  -8  -3   58.58    2.68
   0  -8   3   55.08    2.58
   0  -8  -3   58.00    2.59
   0  -8   3   50.76    2.61
   0  -8  -3   61.83    2.71
   0  -8   3   38.73    2.49
   0   8   3   55.38    2.54
   0   8   3   55.73    2.65
   0  -8  -4  254.68   10.34
   0   8   4  254.38   10.06
   0  -8   4  251.61   10.12
   0  -8  -4  255.20   10.34
   0  -8   4  254.35   10.07
   0  -8   4  252.01   10.13
   0  -8  -4  144.72    9.46
   0  -8  -4  237.81    9.95
   0   8   4  247.08   10.05
   0  -8   4  263.23   10.15
   0  -8   4  254.92   10.06
   0  -8  -4  161.26    9.49
   0   8  -4  241.21    9.99
   0  -8   4  216.73    9.71
   0  -8   4  226.51    9.66
   0   8   4  243.66    9.74
   0  -8  -4  179.74    9.65
   0   8   4  257.91    9.79
   0  -8  -4  263.49    9.86
   0  -8   4  256.11    9.74
   0  -8   4  165.24    9.55
   0  -8  -4  242.06    9.60
   0  -8   4  172.44    9.59
   0   8   4  223.54    9.71
   0  -8  -4  251.50    9.84
   0  -8   4  233.21    9.72
   0  -8   4  233.87    9.66
   0  -8   4  240.75    9.72
   0  -8   4  241.28    9.71
   0  -8   4  247.44    9.74
   0   8   4  250.80    9.81
   0  -8  -4  247.43    9.63
   0  -8  -4  239.86    9.78
   0  -8   4  245.85    9.71
   0  -8   4  246.39    9.68
   0  -8   4  259.51    9.74
   0  -8  -4  243.52    9.64
   0   8   4  246.11    9.75
   0   8   4  249.14    9.66
   0  -8   4  173.14    9.59
   0  -8  -4  262.20    9.83
   0  -8  -5 2347.03   79.81
   0   8   5 1596.41   79.18
   0  -8  -5 2305.41   79.79
   0  -8   5 1557.18   79.23
   0  -8   5 1548.19   79.22
   0  -8   5 2274.30   79.44
   0  -8  -5 1404.07   78.88
   0   8  -5 2111.67   79.49
   0   8   5 1617.92   79.19
   0  -8   5 2263.01   79.43
   0  -8  -5 2196.91   79.24
   0  -8   5 2315.83   79.52
   0  -8   5 2105.35   78.97
   0  -8   5 1570.35   78.88
   0  -8   5 1552.91   78.93
   0   8   5 2226.39   79.08
   0  -8  -5 1470.01   78.95
   0   8   5 2202.50   79.10
   0  -8  -5 1597.30   78.88
   0   8   5 2335.98   79.09
   0  -8   5 1552.00   78.89
   0  -8  -5 2158.48   79.19
   0  -8   5 2299.92   79.04
   0  -8   5 1529.34   78.86
   0   8   5 2178.26   79.07
   0  -8   5 1586.73   78.89
   0  -8  -5 1572.20   78.96
   0  -8   5 1427.21   78.86
   0  -8   5 1563.55   78.92
   0  -8  -5 2215.83   79.18
   0   8   5 2156.01   78.99
   0  -8   5 2172.11   79.03
   0  -8   5 1585.49   78.87
   0  -8   5 1518.33   78.86
   0  -8   5 2084.50   79.02
   0  -8   5 2211.82   79.01
   0  -8  -5 2067.83   79.11
   0   8   5 2330.88   79.18
   0  -8   5 2252.00   79.02
   0  -8  -5 2226.03   78.90
   0  -8   5 2297.04   79.05
   0   8   5 2263.27   79.10
   0  -8   5 1492.85   78.87
   0   8   5 2290.06   79.00
   0  -8   5 1587.60   78.90
   0  -8  -5 2306.07   79.18
   0  -8   6   61.37    3.63
   0  -8  -6   92.22    4.20
   0   8   6   66.69    3.58
   0  -8   6   65.65    3.59
   0  -8   6   60.90    3.63
   0  -8  -6   89.90    4.17
   0  -8   6   66.63    3.59
   0   8   6   68.08    3.60
   0  -8   6   67.42    3.65
   0   8  -6   85.43    3.98
   0  -8   6   65.49    3.32
   0  -8   6   63.70    3.34
   0   8   6   92.97    3.51
   0  -8   6   59.14    3.25
   0  -8  -6   60.40    3.29
   0  -8  -6   63.47    3.40
   0   8   6   70.28    3.37
   0   8   6   92.79    3.37
   0  -8   6   62.59    3.29
   0  -8   6   64.36    3.29
   0  -8   6   62.16    3.29
   0  -8  -6   93.60    3.63
   0  -8  -6   90.84    3.64
   0   8   6   63.73    3.32
   0   8   6   90.09    3.50
   0  -8  -6   91.14    3.63
   0  -8   6   62.77    3.28
   0  -8   6   62.34    3.31
   0  -8   6   63.67    3.32
   0  -8   6   64.80    3.30
   0   8   6   90.64    3.44
   0  -8   6   63.22    3.28
   0  -8   6   66.23    3.32
   0  -8   6   61.99    3.28
   0  -8   6   65.09    3.29
   0  -8   6   66.65    3.29
   0  -8   6   61.10    3.30
   0  -8  -6   78.89    3.53
   0  -8   6   61.77    3.28
   0   8   6   94.79    3.54
   0  -8   6   62.89    3.28
   0  -8  -6   92.18    3.61
   0  -8   6   64.10    3.31
   0   8   6   92.14    3.43
   0  -8  -7    8.70    1.27
   0  -8  -7    8.74    1.31
   0   8   7    7.20    0.83
   0   8  -7    8.34    1.07
   0  -8   7    7.19    0.90
   0  -8   7    6.04    0.84
   0   8   7    7.15    0.82
   0  -8   7    7.82    0.70
   0  -8   7    6.49    0.75
   0  -8   7    5.73    0.74
   0   8   7    7.43    0.80
   0   8   7   10.47    0.77
   0  -8  -7    7.27    0.84
   0  -8  -7    6.70    0.73
   0  -8  -7    8.41    0.92
   0  -8   7    6.46    0.70
   0  -8   7    6.02    0.64
   0  -8   7    7.01    0.72
   0  -8  -7    9.75    0.94
   0   8   7    7.70    0.74
   0   8   7    8.60    0.87
   0  -8  -7    7.95    0.92
   0  -8   7    6.96    0.76
   0  -8   7    5.50    0.67
   0   8   7   10.17    0.83
   0  -8   7    6.47    0.74
   0  -8   7    6.69    0.70
   0  -8   7    6.48    0.65
   0  -8   7    7.03    0.70
   0  -8   7    6.15    0.69
   0  -8  -7    8.11    0.90
   0  -8   7    6.20    0.66
   0   8   7   10.69    0.90
   0  -8   7    6.62    0.66
   0  -8   7    6.75    0.70
   0  -8   7    7.22    0.73
   0   8   7   10.22    0.81
   0  -8  -7   10.12    0.97
   0  -8  -8    2.24    0.99
   0   8  -8    1.87    0.67
   0   8  -8    1.87    0.68
   0  -8  -8    2.07    0.94
   0   8   8    1.97    0.58
   0  -8   8    0.79    0.51
   0  -8   8    1.91    0.47
   0  -8   8    2.10    0.60
   0  -8  -8    1.56    0.66
   0   8   8    2.47    0.52
   0  -8   8    1.48    0.52
   0  -8  -8    1.79    0.71
   0   8   8    1.84    0.50
   0  -8  -8    2.46    0.74
   0  -8   8    1.64    0.51
   0  -8  -8    2.61    0.77
   0   8   8    2.29    0.67
   0  -8   8    1.55    0.60
   0   8   8    2.44    0.59
   0  -8   8    1.82    0.52
   0  -8  -8    1.20    0.63
   0   8   8    1.98    0.61
   0  -8   8    1.87    0.47
   0   8   8    2.45    0.56
   0  -8   8    1.60    0.49
   0  -8  -8    2.00    0.67
   0  -8  -9   66.60    3.64
   0  -8  -9   60.48    3.55
   0   8   9   46.57    2.68
   0  -8   9   43.61    2.71
   0  -8  -9   60.11    3.00
   0   8   9   65.28    2.95
   0  -8   9   41.16    2.62
   0  -8  -9   63.50    2.97
   0   8   9   65.54    2.88
   0  -8   9   43.95    2.66
   0  -8  -9   57.29    3.01
   0   8   9   65.17    2.80
   0  -8  -9   45.04    2.83
   0  -8   9   42.94    2.70
   0   8  -9   59.85    2.85
   0  -8   9   39.75    2.61
   0   8   9   65.79    2.97
   0  -8   9   45.55    2.70
   0   8   9   64.63    2.86
   0  -8  -9   58.61    3.00
   0  -8 -10   39.64    2.79
   0  -8 -10   39.67    2.78
   0  -8  10   28.51    1.97
   0   8  10   43.99    2.19
   0  -8 -10   38.23    2.24
   0  -8  10   27.58    1.94
   0  -8  10   25.96    1.81
   0  -8 -10   42.27    2.21
   0   8  10   39.59    2.06
   0  -8  10   27.78    1.88
   0  -8 -10   37.73    2.26
   0  -8 -10   25.52    2.00
   0   8  10   39.75    1.99
   0  -8  10   24.52    1.88
   0   8  10   41.01    2.15
   0  -8  10   23.28    1.79
   0   8 -10   37.08    2.08
   0   8  10   41.83    2.07
   0  -8 -10   42.35    2.28
   0  -8 -11  390.66   15.35
   0  -8 -11  385.19   15.32
   0   8  11  373.77   14.24
   0  -8 -11  261.38   14.25
   0  -8  11  249.96   14.15
   0  -8 -11  372.14   14.43
   0  -8 -11  252.38   14.23
   0   8  11  388.50   14.33
   0  -8  11  250.46   14.07
   0  -8 -11  379.54   14.60
   0  -8 -11  370.59   14.48
   0  -8  11  252.31   14.14
   0   8  11  392.60   14.44
   0  -8  11  274.45   14.20
   0   8  11  402.66   14.47
   0  -8 -11  377.63   14.55
   0   8  11  359.90   14.31
   0   8  12   17.25    1.16
   0  -8 -12   12.36    1.22
   0  -8 -12   16.30    1.34
   0  -8  12   12.40    1.14
   0  -8  12   11.84    1.21
   0   8  12   18.12    1.26
   0  -8  12   11.43    1.06
   0  -8 -12   16.38    1.42
   0   8  12   17.72    1.34
   0  -8 -12   12.27    1.24
   0  -8 -12   16.43    1.28
   0  -8  12   12.42    1.17
   0  -8 -12   17.93    1.38
   0   8  12   16.97    1.29
   0  -8  13    9.27    0.99
   0  -8 -13    9.78    1.03
   0  -8  13    7.74    0.82
   0  -8 -13   11.30    1.12
   0   8  13   10.99    0.95
   0  -8 -13    7.40    0.97
   0  -8 -13   10.21    0.95
   0   8  13   11.30    1.04
   0  -8 -13   10.59    1.06
   0   8 -13   11.83    1.15
   0   8  13   10.05    0.96
   0   8  14    4.41    0.59
   0  -8  14    3.10    0.49
   0   8  14    4.74    0.67
   0  -8 -14    3.32    0.65
   0  -8 -14    4.17    0.58
   0  -8 -14    4.93    0.70
   0  -8  14    3.60    0.69
   0  -8 -14    4.52    0.74
   0  -8  15   41.39    1.81
   0  -8 -15   38.14    1.77
   0   8  15   37.78    1.71
   0  -9   0    0.05    0.70
   0   9   0   -0.04    0.71
   0  -9   0   -0.52    0.76
   0  -9   0    0.12    0.40
   0  -9   0    0.82    0.45
   0   9   0   -0.04    0.70
   0  -9   0   -0.08    0.64
   0  -9   0    0.07    0.48
   0  -9   0    0.10    0.52
   0  -9   0    0.05    0.40
   0  -9   0    0.16    0.44
   0  -9   0    1.02    0.44
   0  -9   0    0.17    0.48
   0  -9   0    0.02    0.42
   0   9   0    0.10    0.50
   0  -9   0    0.22    0.41
   0   9   0    0.08    0.34
   0   9   0   -0.22    0.48
   0  -9   0   -0.18    0.37
   0  -9  -1 1778.93   69.24
   0  -9  -1 1749.01   69.22
   0  -9   1 1703.93   69.14
   0  -9   1 1695.57   69.13
   0   9  -1 1636.64   69.07
   0  -9  -1 1692.07   69.03
   0  -9   1 1697.28   69.07
   0   9  -1 1641.40   69.06
   0  -9  -1 1656.32   68.67
   0  -9   1 1293.92   68.58
   0  -9  -1 1796.97   68.73
   0  -9  -1 1624.45   68.64
   0  -9   1 1596.09   68.67
   0  -9  -1 1740.85   68.76
   0  -9  -1 1701.70   68.76
   0  -9   1 1731.13   68.74
   0  -9   1 1642.56   68.62
   0  -9   1 1630.32   68.68
   0  -9  -1 1593.52   68.65
   0  -9  -1 1616.37   68.68
   0  -9   1 1545.56   68.68
   0  -9  -1 1610.66   68.63
   0  -9   1 1603.09   68.66
   0  -9   1 1661.88   68.67
   0   9   1 1602.03   68.68
   0  -9  -1 1640.88   68.65
   0  -9   1 1688.38   68.69
   0  -9  -1 1644.98   68.67
   0  -9  -1 1350.00   68.60
   0   9  -1 1610.13   68.66
   0   9   1 1637.97   68.68
   0   9   1 1673.95   68.72
   0   9   1 1548.16   68.54
   0   9  -1 1543.42   68.57
   0   9   2  671.26   27.42
   0  -9   2  634.75   27.44
   0  -9   2  645.57   27.45
   0   9  -2  620.37   27.38
   0   9  -2  619.82   27.37
   0  -9   2  647.14   27.38
   0   9   2  656.40   27.40
   0  -9  -2  688.07   27.34
   0  -9   2  620.55   26.96
   0  -9  -2  656.52   27.00
   0   9   2  629.33   27.03
   0  -9  -2  708.65   27.09
   0  -9   2  676.56   27.00
   0  -9  -2  676.34   26.95
   0  -9   2  454.80   26.85
   0  -9  -2  683.42   27.10
   0  -9   2  664.22   27.02
   0  -9   2  670.71   27.04
   0  -9   2  648.13   26.93
   0  -9  -2  634.96   26.96
   0  -9   2  611.97   27.00
   0  -9  -2  632.02   26.99
   0  -9  -2  635.88   26.93
   0  -9   2  625.59   26.98
   0  -9  -2  665.13   26.95
   0   9   2  656.93   27.03
   0  -9   2  615.69   26.97
   0  -9  -2  672.99   26.97
   0  -9   2  609.84   26.98
   0   9  -2  624.22   26.98
   0  -9   2  470.44   26.84
   0   9   2  686.89   27.08
   0   9   2  638.07   26.87
   0   9   2  658.97   27.01
   0  -9  -2  630.55   27.00
   0   9  -2  624.36   26.92
   0   9   3  236.48   10.29
   0  -9   3  244.86   10.38
   0  -9   3  245.25   10.38
   0   9   3  239.25   10.31
   0  -9  -3  244.41   10.25
   0  -9   3  227.08    9.89
   0  -9  -3  246.87    9.95
   0  -9  -3  252.15   10.04
   0  -9  -3  239.25    9.85
   0  -9   3  167.07    9.78
   0  -9  -3  249.77   10.06
   0   9   3  229.20    9.92
   0  -9   3  251.36    9.99
   0  -9   3  198.69    9.82
   0  -9  -3  231.30    9.87
   0  -9   3  235.25    9.94
   0  -9  -3  231.85    9.84
   0  -9   3  218.06    9.90
   0  -9  -3  230.88    9.91
   0  -9   3  241.50    9.97
   0   9   3  243.75   10.00
   0  -9  -3  246.34    9.87
   0  -9  -3  241.57    9.89
   0   9   3  236.21    9.94
   0   9  -3  218.31    9.88
   0   9   3  227.08    9.82
   0  -9  -3  220.87    9.96
   0  -9   3  163.94    9.77
   0  -9   4  124.15    7.57
   0   9   4  180.30    7.77
   0  -9   4  131.91    7.61
   0  -9   4  195.80    7.90
   0   9   4  186.54    7.80
   0  -9  -4  194.55    7.69
   0  -9   4  130.42    7.30
   0  -9   4  172.31    7.33
   0   9   4  174.71    7.40
   0   9   4  189.64    7.47
   0  -9   4  189.76    7.42
   0  -9   4  132.64    7.24
   0  -9  -4  182.66    7.26
   0  -9  -4  184.15    7.53
   0   9   4  171.78    7.38
   0  -9   4  124.27    7.29
   0  -9   4  120.20    7.22
   0  -9  -4  183.54    7.53
   0  -9   4  175.40    7.40
   0  -9  -4  180.07    7.36
   0  -9   4  182.46    7.39
   0  -9   4  183.85    7.42
   0  -9  -4  138.29    7.34
   0  -9  -4  187.59    7.31
   0  -9   4  187.69    7.39
   0   9   4  190.16    7.49
   0  -9  -4  185.01    7.32
   0  -9   4  194.91    7.43
   0  -9   4  125.92    7.23
   0   9   4  188.22    7.43
   0  -9  -4  189.12    7.49
   0   9   4  181.40    7.30
   0  -9   4  132.14    7.23
   0  -9   5   38.52    2.63
   0  -9  -5   60.35    3.14
   0  -9  -5   57.63    3.11
   0   9   5   37.61    2.58
   0  -9   5   38.24    2.64
   0  -9   5   58.34    2.90
   0   9   5   38.17    2.59
   0  -9  -5   46.86    2.56
   0  -9   5   35.07    2.33
   0   9   5   53.98    2.49
   0  -9   5   50.92    2.38
   0   9   5   56.30    2.48
   0   9   5   58.95    2.55
   0  -9   5   37.61    2.24
   0  -9   5   39.35    2.29
   0  -9  -5   56.50    2.59
   0  -9   5   56.02    2.46
   0   9   5   53.49    2.47
   0  -9   5   35.09    2.26
   0  -9   5   38.19    2.34
   0  -9  -5   56.65    2.61
   0  -9  -5   38.85    2.37
   0   9   5   53.13    2.38
   0  -9   5   55.99    2.46
   0  -9  -5   53.40    2.39
   0  -9   5   38.15    2.26
   0  -9   5   57.98    2.46
   0  -9   5   46.91    2.41
   0  -9  -5   39.06    2.41
   0  -9   5   53.52    2.43
   0   9   5   55.00    2.55
   0  -9  -5   55.54    2.33
   0  -9   5   38.56    2.29
   0   9   5   55.33    2.50
   0  -9   5   52.56    2.43
   0  -9   5   37.72    2.28
   0  -9  -5   55.33    2.56
   0   9   5   54.38    2.37
   0  -9   6  372.55   17.62
   0  -9  -6  534.68   18.33
   0   9   6  378.50   17.53
   0  -9  -6  540.94   18.37
   0  -9   6  371.57   17.62
   0  -9   6  388.30   17.65
   0   9   6  381.58   17.54
   0   9   6  539.83   17.44
   0  -9   6  367.19   17.18
   0  -9   6  366.12   17.23
   0  -9   6  363.75   17.16
   0  -9  -6  372.66   17.29
   0   9   6  353.41   17.23
   0  -9   6  351.84   17.15
   0  -9  -6  547.75   17.60
   0  -9   6  379.80   17.21
   0  -9   6  361.35   17.18
   0   9   6  377.77   17.22
   0   9   6  522.47   17.44
   0  -9   6  356.01   17.15
   0  -9  -6  515.96   17.56
   0  -9  -6  530.09   17.57
   0  -9   6  360.63   17.20
   0  -9  -6  368.12   17.28
   0  -9   6  364.15   17.17
   0  -9   6  360.82   17.18
   0   9   6  529.79   17.34
   0  -9   6  379.39   17.21
   0  -9   6  358.93   17.15
   0  -9   6  377.06   17.21
   0  -9   6  389.94   17.24
   0  -9   6  358.04   17.15
   0  -9   6  364.85   17.20
   0  -9  -6  378.87   17.34
   0  -9   6  370.10   17.20
   0  -9   6  356.39   17.17
   0  -9   6  377.18   17.21
   0   9   6  555.55   17.48
   0  -9  -6  532.32   17.55
   0  -9   6  378.77   17.20
   0   9   6  543.29   17.34
   0  -9  -7  343.03   12.49
   0  -9  -7  347.81   12.50
   0  -9   7  227.77   11.22
   0  -9   7  234.44   11.29
   0   9   7  265.40   11.38
   0  -9   7  232.50   11.31
   0  -9  -7  235.55   11.39
   0  -9   7  235.88   11.28
   0  -9   7  231.43   11.26
   0  -9   7  241.74   11.26
   0  -9  -7  356.10   11.74
   0   9   7  344.41   11.56
   0   9   7  257.25   11.31
   0  -9  -7  333.25   11.69
   0  -9   7  229.89   11.27
   0  -9  -7  237.19   11.39
   0  -9  -7  340.43   11.68
   0  -9   7  222.55   11.23
   0   9   7  350.24   11.46
   0  -9   7  228.39   11.26
   0  -9   7  245.33   11.29
   0  -9   7  228.20   11.24
   0  -9   7  236.81   11.25
   0  -9   7  233.30   11.28
   0  -9   7  238.77   11.26
   0  -9  -7  240.16   11.44
   0  -9   7  223.75   11.24
   0   9   7  364.16   11.61
   0  -9   7  235.55   11.25
   0  -9  -7  356.02   11.71
   0  -9   7  240.36   11.30
   0   9   7  346.94   11.46
   0  -9  -8   31.69    2.34
   0  -9  -8   31.96    2.33
   0  -9   8   20.45    1.41
   0   9   8   23.44    1.55
   0  -9  -8   22.82    1.63
   0  -9  -8   31.74    1.84
   0  -9   8   21.17    1.48
   0  -9   8   21.30    1.52
   0  -9  -8   32.05    1.87
   0   9   8   32.82    1.75
   0   9   8   23.66    1.49
   0  -9  -8   31.80    1.81
   0  -9  -8   20.87    1.60
   0  -9   8   19.09    1.43
   0   9   8   34.31    1.67
   0  -9   8   20.35    1.45
   0  -9  -8   23.60    1.69
   0  -9   8   19.24    1.42
   0   9   8   34.95    1.79
   0   9   8   32.62    1.64
   0  -9  -8   34.91    1.88
   0   9   9  353.72   17.12
   0  -9  -9  325.64   17.22
   0  -9   9  318.46   17.11
   0  -9  -9  484.00   17.57
   0  -9  -9  473.27   17.50
   0  -9  -9  328.08   17.21
   0  -9   9  315.65   17.03
   0   9   9  495.34   17.32
   0   9   9  509.66   17.45
   0  -9   9  308.30   17.03
   0  -9  -9  334.46   17.28
   0   9   9  512.28   17.44
   0  -9   9  344.52   17.15
   0  -9  -9  489.49   17.55
   0  -9  -9  491.67   18.42
   0  -9  -9  496.07   18.42
   0   9   9  474.31   17.31
   0  -9  -9  487.63   17.54
   0  -9 -10   99.31    5.83
   0  -9  10   93.26    5.73
   0  -9 -10  146.10    6.16
   0  -9 -10   96.93    5.81
   0  -9 -10  145.10    6.07
   0   9  10  145.76    5.91
   0   9  10  154.45    6.06
   0  -9 -10   97.19    5.89
   0  -9  10  100.37    5.77
   0  -9 -10  141.51    6.11
   0   9  10  147.75    6.01
   0  -9 -10  144.42    6.84
   0  -9 -10  151.72    6.91
   0  -9 -10  147.03    6.14
   0   9  10  142.20    5.92
   0  -9 -11  105.08    6.19
   0   9  11  154.44    6.40
   0  -9  11  112.83    6.17
   0  -9 -11  137.08    6.39
   0   9  11  163.79    6.30
   0   9  11  166.95    6.43
   0  -9 -11  108.30    6.28
   0  -9 -11  156.18    6.43
   0  -9 -11  101.29    6.17
   0  -9  11  100.41    6.10
   0  -9 -11  154.33    6.51
   0  -9 -11  157.66    6.51
   0   9  11  150.40    6.28
   0  -9 -11  154.78    7.21
   0  -9 -11  156.81    7.21
   0  -9 -12   15.39    1.20
   0   9  12   18.52    1.30
   0  -9 -12    9.15    1.09
   0   9  12   14.14    1.16
   0  -9 -12   10.86    1.21
   0  -9 -12   15.27    1.30
   0  -9  12   10.74    1.09
   0  -9 -12   14.15    1.26
   0  -9 -12   15.18    1.27
   0   9  12   15.90    1.14
   0  -9 -13   13.99    1.17
   0  -9  13   10.31    1.03
   0   9  13   14.18    1.01
   0   9  13   14.73    1.12
   0  -9 -13   14.35    1.08
   0  -9 -13    9.71    1.00
   0  -9 -13   14.37    1.19
   0  -9  14    8.57    0.81
   0  -9 -14   11.42    0.90
   0  -9 -14    6.76    0.74
   0  -9 -14   12.03    0.80
   0   9  14   10.83    0.88
   0   9  14   12.80    0.81
   0  -9 -15   58.38    2.72
   0   9  15   58.95    2.77
   0 -10   0  747.36   27.72
   0 -10   0  727.56   27.68
   0  10   0  655.47   27.54
   0 -10   0  648.92   27.03
   0 -10   0  492.65   26.94
   0 -10   0  685.62   27.50
   0  10   0  655.42   27.53
   0 -10   0  697.60   27.14
   0 -10   0  683.98   27.15
   0 -10   0  654.22   26.99
   0 -10   0  627.59   27.04
   0 -10   0  640.83   27.07
   0 -10   0  641.14   27.02
   0 -10   0  656.49   27.03
   0 -10   0  658.96   27.06
   0 -10   0  486.09   26.91
   0  10   0  666.42   27.05
   0  10   0  648.98   27.09
   0  10   0  619.19   26.88
   0 -10   1    4.82    0.92
   0 -10  -1    7.56    1.02
   0  10  -1    3.79    0.89
   0 -10   1    4.37    0.92
   0 -10  -1    6.11    0.95
   0 -10   1    5.24    0.87
   0  10  -1    3.80    0.87
   0 -10  -1    4.59    0.80
   0 -10  -1    4.82    0.64
   0 -10  -1    2.89    0.57
   0 -10  -1    5.21    0.59
   0 -10   1    3.23    0.52
   0 -10   1    5.60    0.63
   0 -10   1    4.43    0.67
   0 -10  -1    5.76    0.72
   0 -10   1    3.43    0.55
   0 -10  -1    4.58    0.71
   0 -10   1    4.29    0.69
   0 -10  -1    4.19    0.60
   0 -10   1    5.18    0.62
   0 -10  -1    4.32    0.58
   0 -10   1    4.99    0.64
   0 -10  -1    4.49    0.63
   0 -10   1    4.46    0.70
   0 -10   1    4.75    0.62
   0 -10  -1    4.67    0.60
   0  10   1    5.39    0.62
   0  10  -1    4.84    0.65
   0 -10   1    3.88    0.60
   0 -10  -1    3.98    0.59
   0  10   1    5.13    0.64
   0 -10   1    3.06    0.47
   0  10  -1    4.63    0.64
   0  10   1    3.64    0.60
   0  10  -1    4.25    0.49
   0  10   1    4.28    0.45
   0 -10  -1    4.09    0.57
   0  10   2    0.61    0.78
   0 -10  -2    2.91    0.92
   0  10  -2    2.32    0.81
   0 -10  -2    1.99    0.86
   0 -10   2    1.88    0.80
   0 -10   2    2.51    0.81
   0  10   2    1.78    0.82
   0 -10  -2    2.50    0.75
   0 -10   2    2.12    0.77
   0  10  -2    1.92    0.78
   0 -10  -2    2.32    0.56
   0  10   2    2.15    0.55
   0 -10   2    2.62    0.53
   0 -10  -2    1.78    0.53
   0 -10   2    1.47    0.42
   0 -10  -2    1.65    0.47
   0  10   2    2.06    0.55
   0 -10   2    1.50    0.53
   0 -10  -2    2.11    0.62
   0 -10   2    1.46    0.43
   0 -10   2    2.18    0.57
   0 -10  -2    1.80    0.64
   0 -10  -2    2.39    0.51
   0 -10   2    2.04    0.58
   0 -10   2    2.49    0.55
   0 -10  -2    2.23    0.53
   0 -10  -2    1.53    0.47
   0  10   2    2.10    0.50
   0 -10   2    2.71    0.54
   0 -10  -2    2.54    0.52
   0 -10  -2    1.65    0.50
   0  10   2    2.08    0.54
   0 -10   2    2.28    0.58
   0  10   2    1.94    0.38
   0 -10   2    1.48    0.39
   0  10  -2    2.72    0.45
   0 -10  -2    1.69    0.49
   0  10   2    2.12    0.57
   0  10  -2    1.72    0.52
   0  10  -3  269.64   11.84
   0 -10   3  194.64   11.57
   0  10   3  284.77   11.81
   0 -10   3  193.35   11.58
   0  10   3  285.06   11.82
   0  10  -3  276.60   11.84
   0 -10  -3  288.70   11.72
   0 -10   3  283.02   11.31
   0 -10  -3  285.07   11.26
   0 -10  -3  273.23   11.42
   0 -10   3  199.31   11.17
   0 -10  -3  297.67   11.50
   0  10   3  265.44   11.32
   0 -10   3  198.22   11.16
   0 -10   3  212.64   11.28
   0 -10  -3  282.68   11.29
   0 -10   3  271.85   11.35
   0 -10  -3  276.30   11.33
   0 -10   3  289.33   11.40
   0 -10  -3  282.76   11.25
   0  10   3  290.41   11.42
   0 -10  -3  284.05   11.28
   0 -10  -3  294.36   11.31
   0  10  -3  272.80   11.27
   0 -10   3  201.02   11.15
   0  10  -3  263.10   11.32
   0  10   3  282.16   11.36
   0 -10  -3  215.01   11.28
   0  10   3  283.03   11.20
   0  10   4  149.37    7.01
   0 -10   4  114.84    6.88
   0 -10   4  119.10    6.91
   0  10  -4  142.58    7.07
   0  10   4  147.29    7.01
   0 -10  -4  165.82    6.98
   0 -10   4  169.30    7.19
   0  10  -4  154.71    7.14
   0 -10   4  113.91    6.55
   0 -10   4  156.79    6.60
   0  10   4  156.69    6.71
   0  10   4  159.38    6.68
   0 -10   4  112.44    6.46
   0 -10   4  162.21    6.66
   0 -10  -4  157.25    6.51
   0 -10  -4  171.41    6.79
   0  10   4  156.76    6.65
   0 -10  -4  158.81    6.79
   0 -10   4  114.39    6.54
   0 -10  -4  162.70    6.80
   0 -10   4  109.14    6.45
   0 -10  -4  156.85    6.55
   0 -10   4  165.17    6.68
   0 -10   4  170.59    6.71
   0 -10   4  159.00    6.65
   0 -10  -4  161.68    6.62
   0 -10   4  165.11    6.66
   0 -10  -4  163.47    6.56
   0  10   4  153.05    6.72
   0 -10  -4  160.96    6.57
   0  10   4  158.58    6.66
   0 -10   4  165.48    6.68
   0  10  -4  149.32    6.59
   0 -10  -4  114.64    6.57
   0 -10   4  107.89    6.44
   0  10   4  160.10    6.52
   0  10  -5   48.62    2.90
   0 -10  -5   47.30    3.03
   0  10   5   36.16    2.56
   0 -10   5   39.85    2.65
   0 -10   5   39.58    2.65
   0 -10  -5   48.71    3.06
   0  10   5   42.41    2.66
   0 -10  -5   57.48    2.71
   0 -10   5   59.25    2.98
   0  10  -5   49.72    2.89
   0 -10   5   37.28    2.27
   0  10   5   52.11    2.47
   0 -10   5   37.05    2.32
   0  10   5   55.49    2.53
   0  10   5   55.28    2.47
   0 -10   5   53.34    2.44
   0 -10  -5   59.17    2.62
   0 -10   5   34.45    2.22
   0  10   5   50.93    2.45
   0 -10  -5   55.66    2.59
   0 -10   5   36.37    2.31
   0 -10   5   35.35    2.23
   0 -10  -5   35.52    2.29
   0 -10   5   53.49    2.45
   0 -10   5   53.90    2.44
   0 -10   5   39.37    2.35
   0 -10  -5   53.26    2.38
   0  10   5   57.16    2.58
   0 -10  -5   36.87    2.35
   0 -10   5   55.06    2.45
   0 -10   5   59.45    2.50
   0 -10  -5   53.63    2.31
   0 -10   5   36.03    2.23
   0  10   5   51.50    2.46
   0  10   5   55.22    2.33
   0 -10  -5   37.84    2.37
   0 -10   5   37.15    2.23
   0 -10  -6  141.89    5.97
   0 -10   6   92.35    5.21
   0  10  -6  123.01    5.53
   0  10   6   95.90    5.16
   0 -10   6   96.47    5.23
   0 -10  -6  137.43    5.94
   0 -10   6  105.16    5.35
   0  10  -6  129.56    5.56
   0  10   6   94.70    5.16
   0  10   6  137.39    5.06
   0 -10   6   91.86    4.79
   0 -10   6   92.00    4.84
   0  10   6   91.87    4.86
   0 -10  -6  141.20    5.22
   0 -10   6   99.72    4.87
   0  10   6   95.27    4.85
   0  10   6  136.25    5.06
   0 -10   6   88.58    4.77
   0 -10  -6   95.42    4.89
   0 -10  -6  138.18    5.20
   0 -10   6   91.05    4.83
   0  10   6  131.82    4.92
   0 -10   6   96.60    4.85
   0 -10   6  100.11    4.89
   0 -10   6   97.12    4.85
   0 -10   6   98.19    4.85
   0 -10  -6   92.23    4.93
   0 -10   6   92.63    4.82
   0 -10   6   92.02    4.78
   0 -10   6  100.35    4.88
   0  10   6  144.08    5.11
   0  10   6  129.59    4.90
   0 -10  -6   96.48    4.96
   0 -10  -7    4.21    1.08
   0 -10  -7    4.27    1.11
   0  10  -7    1.49    0.77
   0  10   7    2.22    0.64
   0 -10   7    2.33    0.53
   0 -10  -7    3.93    0.78
   0 -10   7    2.51    0.53
   0  10  -7    3.32    0.89
   0 -10  -7    2.82    0.77
   0  10   7    3.09    0.63
   0 -10  -7    3.70    0.82
   0  10   7    3.62    0.72
   0 -10  -7    1.75    0.58
   0 -10   7    1.64    0.49
   0  10   7    3.13    0.59
   0 -10   7    2.18    0.54
   0 -10   7    2.80    0.56
   0 -10   7    1.95    0.50
   0 -10  -7    1.56    0.63
   0 -10   7    2.60    0.51
   0  10   7    3.82    0.69
   0 -10   7    2.11    0.53
   0  10   7    3.26    0.54
   0 -10  -7    2.33    0.69
   0  10   8   33.82    1.87
   0 -10  -8   31.56    1.99
   0 -10  -8   33.07    1.98
   0  10   8   33.10    1.76
   0  10   8   33.49    1.87
   0 -10  -8   24.12    1.77
   0  10   8   23.79    1.68
   0 -10   8   22.66    1.57
   0 -10  -8   31.13    1.93
   0 -10  -8   32.00    2.47
   0 -10  -8   28.64    2.40
   0  10   8   32.03    1.71
   0 -10  -8   20.72    1.73
   0 -10  -9  375.60   14.94
   0  10   9  379.11   14.80
   0 -10  -9  370.20   14.88
   0  10   9  371.50   14.68
   0  10   9  385.02   14.83
   0 -10  -9  258.00   14.67
   0  10   9  266.68   14.53
   0 -10  -9  372.32   14.93
   0 -10  -9  367.32   15.72
   0 -10  -9  371.45   15.74
   0  10   9  373.57   14.67
   0 -10  -9  237.76   14.62
   0  10  10   70.96    3.34
   0 -10 -10   68.41    3.43
   0 -10 -10   68.66    3.40
   0  10  10   74.03    3.22
   0  10  10   72.15    3.34
   0 -10 -10   46.92    3.20
   0  10  10   46.09    3.00
   0 -10 -10   65.95    3.40
   0 -10 -10   70.30    4.08
   0 -10 -10   68.76    4.06
   0  10  10   67.21    3.18
   0 -10 -10   49.20    3.20
   0  10  11   31.83    1.72
   0 -10 -11   28.37    1.91
   0  10  11   27.84    1.79
   0 -10 -11   26.62    1.84
   0 -10 -11   28.86    1.83
   0 -10 -11   25.74    1.81
   0  10  11   32.25    1.85
   0  10  12    1.44    0.60
   0 -10 -12    0.77    0.74
   0 -10 -12    1.61    0.63
   0 -10 -12    1.03    0.65
   0  10  12    1.34    0.65
   0  10  12    0.78    0.51
   0 -10  13    8.24    0.82
   0 -10 -13   11.72    1.01
   0 -10 -13   12.81    0.95
   0 -10 -13    8.01    0.80
   0  10  13   13.47    1.00
   0  10  13   13.35    0.88
   0 -10 -14   20.81    1.27
   0  10  14   20.92    1.24
   0  11   0    0.24    0.74
   0 -11   0    0.19    0.80
   0 -11   0   -0.51    0.79
   0 -11   0    0.61    0.61
   0  11   0    0.35    0.79
   0 -11   0    0.62    0.43
   0 -11   0   -0.15    0.40
   0 -11   0    0.32    0.53
   0 -11   0    0.03    0.54
   0 -11   0    0.09    0.41
   0 -11   0    0.24    0.47
   0 -11   0   -0.15    0.46
   0 -11   0   -0.03    0.50
   0 -11   0    0.88    0.50
   0 -11   0    0.03    0.50
   0  11   0   -0.10    0.50
   0  11   0    0.27    0.52
   0 -11   0    0.25    0.36
   0 -11   1  120.98    5.37
   0 -11  -1  117.77    5.42
   0 -11   1  119.82    5.37
   0  11  -1  107.79    5.22
   0 -11  -1  121.17    5.46
   0 -11   1  110.71    5.20
   0  11  -1  113.07    5.25
   0 -11  -1  111.02    5.15
   0 -11  -1  105.46    4.70
   0  11   1  106.72    4.74
   0 -11  -1  108.10    4.67
   0 -11  -1   83.69    4.62
   0 -11   1   79.29    4.55
   0 -11   1  112.74    4.71
   0 -11   1   82.65    4.65
   0 -11  -1  112.32    4.82
   0 -11  -1  112.41    4.84
   0 -11   1   72.19    4.50
   0 -11   1  112.44    4.82
   0 -11  -1  106.90    4.69
   0 -11   1  101.01    4.70
   0 -11   1  102.73    4.67
   0 -11  -1  103.97    4.71
   0 -11   1  108.48    4.75
   0 -11  -1  101.71    4.64
   0  11   1  109.69    4.74
   0 -11   1  108.56    4.70
   0 -11  -1  106.40    4.67
   0 -11   1  105.62    4.72
   0 -11  -1  106.92    4.69
   0 -11  -1   76.00    4.54
   0  11  -1  105.60    4.68
   0  11   1  109.79    4.70
   0  11  -1  102.65    4.74
   0  11   1  105.93    4.77
   0 -11   1   75.02    4.49
   0 -11   2   19.52    1.76
   0 -11   2   17.97    1.70
   0 -11  -2   25.02    1.96
   0  11   2   23.70    1.84
   0  11  -2   22.48    1.82
   0 -11  -2   25.09    1.97
   0  11  -2   24.52    1.86
   0  11   2   21.19    1.78
   0 -11   2   23.29    1.85
   0 -11  -2   24.48    1.74
   0 -11  -2   22.70    1.44
   0 -11   2   24.43    1.43
   0  11  -2   22.52    1.43
   0  11   2   24.08    1.48
   0 -11   2   18.19    1.37
   0  11   2   23.18    1.39
   0 -11  -2   26.16    1.58
   0 -11   2   24.25    1.50
   0 -11   2   17.67    1.27
   0 -11  -2   27.29    1.62
   0 -11   2   24.30    1.47
   0 -11  -2   24.78    1.42
   0 -11  -2   25.63    1.45
   0 -11   2   24.28    1.43
   0 -11  -2   24.57    1.37
   0 -11  -2   23.90    1.40
   0  11   2   21.55    1.48
   0 -11   2   23.13    1.40
   0 -11  -2   20.15    1.41
   0 -11   2   23.64    1.44
   0 -11   2   17.80    1.26
   0 -11  -2   23.23    1.36
   0 -11   2   25.64    1.49
   0 -11  -2   24.65    1.41
   0  11   2   23.74    1.42
   0 -11   2   16.39    1.21
   0  11   2   23.60    1.52
   0 -11  -2   19.25    1.35
   0  11  -2   22.88    1.40
   0  11  -3    5.41    1.01
   0 -11   3    6.32    1.05
   0 -11   3    5.86    1.01
   0 -11  -3    8.59    1.28
   0  11   3    6.02    1.04
   0 -11  -3    7.03    1.24
   0  11   3    6.17    1.06
   0  11  -3    6.66    1.07
   0 -11  -3    6.81    0.93
   0 -11  -3    4.93    0.73
   0 -11   3    5.30    0.59
   0 -11  -3    6.26    0.65
   0  11   3    8.39    0.81
   0 -11  -3    8.15    0.92
   0 -11   3    5.64    0.72
   0 -11   3    4.86    0.62
   0 -11  -3    6.94    0.70
   0 -11   3    5.98    0.77
   0 -11  -3    7.49    0.68
   0 -11  -3    5.59    0.74
   0  11   3    6.36    0.74
   0 -11  -3    6.80    0.71
   0  11   3    7.12    0.78
   0 -11  -3    7.75    0.72
   0 -11   3    4.78    0.54
   0  11  -3    6.17    0.74
   0 -11  -3    5.42    0.70
   0  11  -4   12.15    1.39
   0 -11   4    9.10    1.18
   0 -11   4    9.27    1.18
   0  11   4    9.09    1.16
   0 -11  -4   11.67    1.15
   0  11  -4   12.51    1.38
   0 -11   4   12.60    1.34
   0  11   4    7.61    1.10
   0 -11   4    9.84    0.94
   0  11   4   12.72    1.00
   0 -11  -4   12.31    0.85
   0 -11   4    7.54    0.75
   0 -11  -4    9.98    0.99
   0 -11   4   13.00    1.03
   0  11   4   12.36    0.99
   0 -11  -4   13.80    1.17
   0 -11   4    9.31    0.84
   0 -11   4   11.49    0.99
   0 -11  -4   12.59    0.91
   0 -11   4   12.79    1.03
   0 -11   4   13.65    1.07
   0 -11   4   12.14    0.99
   0 -11  -4   12.39    0.97
   0 -11  -4   12.04    0.90
   0  11   4   14.21    1.08
   0 -11   4   13.86    1.04
   0 -11  -4   13.11    0.92
   0 -11   4   13.03    1.03
   0  11   4   13.09    1.00
   0 -11  -4    8.61    0.91
   0  11  -4   11.19    0.99
   0  11  -5   44.60    2.74
   0 -11   5   29.49    2.35
   0 -11   5   31.33    2.38
   0  11   5   30.43    2.33
   0  11   5   30.75    2.35
   0 -11   5   46.61    2.71
   0  11  -5   42.29    2.70
   0 -11  -5   47.82    2.50
   0  11   5   42.42    2.22
   0 -11   5   33.69    2.09
   0 -11   5   28.73    2.00
   0  11   5   46.03    2.29
   0  11   5   44.78    2.22
   0 -11   5   45.40    2.22
   0 -11  -5   32.03    2.16
   0  11   5   44.23    2.21
   0 -11  -5   47.52    2.39
   0 -11   5   30.38    2.05
   0 -11   5   29.65    1.96
   0 -11   5   43.60    2.22
   0 -11   5   31.95    2.10
   0 -11  -5   45.17    2.15
   0 -11   5   43.71    2.19
   0  11   5   48.10    2.33
   0 -11   5   45.89    2.22
   0 -11  -5   43.49    2.06
   0  11   5   47.81    2.25
   0 -11   5   46.56    2.23
   0  11  -5   37.62    2.13
   0 -11  -5   32.13    2.12
   0 -11  -6   53.93    3.25
   0  11   6   38.14    2.58
   0 -11   6   34.54    2.58
   0 -11  -6   61.03    3.38
   0  11  -6   56.56    3.07
   0 -11   6   34.52    2.57
   0 -11   6   39.92    2.73
   0  11   6   37.69    2.58
   0  11  -6   53.49    3.01
   0  11   6   56.97    2.53
   0 -11   6   38.17    2.25
   0  11   6   38.78    2.33
   0 -11  -6   43.42    2.47
   0 -11   6   39.35    2.31
   0  11   6   54.32    2.48
   0  11   6   40.15    2.31
   0 -11  -6   58.04    2.67
   0 -11   6   37.24    2.21
   0 -11   6   39.70    2.32
   0 -11   6   40.77    2.35
   0 -11   6   39.62    2.31
   0 -11   6   43.80    2.34
   0 -11  -6   38.19    2.38
   0  11   6   54.94    2.32
   0  11   6   59.63    2.54
   0 -11   6   41.25    2.34
   0  11   7   45.08    2.53
   0 -11   7   39.87    2.39
   0 -11  -7   50.03    2.70
   0 -11   7   42.15    2.46
   0  11  -7   58.31    3.18
   0  11   7   44.04    2.47
   0  11   7   60.56    2.69
   0 -11  -7   58.73    2.85
   0  11   7   61.49    2.72
   0 -11   7   42.06    2.46
   0 -11   7   41.78    2.45
   0 -11   7   42.19    2.49
   0 -11   7   44.21    2.46
   0  11  -7   61.77    3.25
   0 -11  -7   57.05    3.45
   0 -11  -7   59.75    3.51
   0 -11  -7   40.25    2.54
   0 -11  -8  100.06    4.45
   0  11   8   93.33    4.14
   0  11   8   94.13    4.31
   0  11   8   67.71    4.10
   0 -11  -8   93.03    4.42
   0 -11  -8   94.97    4.44
   0  11   8   93.94    4.29
   0 -11  -8   88.18    5.02
   0 -11  -8   89.88    5.06
   0 -11  -8   63.97    4.17
   0 -11  -9  367.41   14.93
   0  11   9  363.99   14.67
   0  11   9  375.23   14.86
   0  11   9  259.95   14.56
   0 -11  -9  369.71   14.96
   0 -11  -9  362.00   14.95
   0  11   9  374.97   14.83
   0 -11  -9  368.58   15.77
   0 -11  -9  371.83   15.78
   0 -11  -9  248.53   14.67
   0 -11 -10    7.11    1.03
   0  11  10    7.59    0.93
   0  11  10    9.57    0.84
   0 -11 -10    7.97    1.34
   0 -11 -10    8.73    1.39
   0 -11 -10    4.95    0.86
   0  11  10    7.79    0.89
   0 -11 -10    7.80    0.99
   0 -11 -10    9.24    1.13
   0  11  10    5.07    0.72
   0 -11 -11    0.31    0.66
   0  11  11    0.07    0.63
   0  11  11    0.40    0.55
   0 -11 -11   -0.38    0.62
   0 -11 -11    0.04    0.73
   0 -11 -11    0.12    0.55
   0  11  11    0.16    0.49
   0  11  12    0.04    0.44
   0 -11 -12    0.46    0.67
   0 -11 -12    0.28    0.58
   0  11  12   -0.39    0.56
   0 -11 -13   75.79    3.66
   0 -11 -13   72.79    3.58
   0  11  13   78.64    3.62
   0 -11 -14    2.52    0.48
   0  11  14    2.68    0.50
   0 -12   0  102.88    4.88
   0  12   0   80.43    4.59
   0 -12   0  101.96    4.88
   0  12   0   90.12    4.68
   0 -12   0   92.72    4.62
   0 -12   0   91.49    4.08
   0 -12   0   68.08    3.96
   0 -12   0   68.56    4.06
   0 -12   0  100.13    4.28
   0 -12   0   92.53    4.11
   0 -12   0   89.88    4.08
   0 -12   0   90.23    4.14
   0  12   0   85.94    4.10
   0 -12   0   91.50    4.11
   0 -12   0   94.05    4.14
   0  12   0   93.26    4.09
   0 -12   0   60.32    3.86
   0  12   0   88.98    4.20
   0 -12   1  214.73   11.88
   0 -12  -1  308.68   12.33
   0 -12   1  203.82   11.83
   0  12  -1  278.43   12.10
   0 -12  -1  308.78   12.35
   0 -12   1  277.92   12.03
   0  12  -1  265.62   12.03
   0 -12  -1  277.98   11.98
   0 -12  -1  292.19   11.46
   0  12   1  273.17   11.49
   0 -12   1  198.91   11.24
   0 -12   1  269.09   11.44
   0 -12  -1  278.83   11.41
   0 -12  -1  206.46   11.32
   0 -12   1  204.68   11.35
   0 -12  -1  301.17   11.60
   0 -12   1  195.25   11.22
   0 -12  -1  297.77   11.62
   0 -12   1  287.58   11.56
   0 -12  -1  266.58   11.41
   0 -12   1  266.88   11.45
   0 -12  -1  269.01   11.47
   0 -12   1  285.20   11.50
   0 -12  -1  273.64   11.38
   0 -12   1  279.40   11.43
   0 -12  -1  283.96   11.42
   0 -12   1  268.48   11.42
   0  12   1  275.10   11.46
   0 -12   1  285.80   11.48
   0 -12  -1  274.74   11.43
   0  12  -1  271.78   11.41
   0  12  -1  262.91   11.46
   0  12   1  270.00   11.40
   0  12   1  277.93   11.54
   0 -12  -1  196.18   11.24
   0  12  -2   33.78    2.40
   0 -12   2   27.81    2.27
   0 -12  -2   36.28    2.59
   0  12   2   33.14    2.36
   0 -12   2   29.62    2.31
   0 -12  -2   35.58    2.59
   0 -12  -2   34.95    2.28
   0 -12   2   40.18    2.50
   0  12  -2   33.17    2.38
   0  12   2   31.88    2.32
   0 -12  -2   36.17    1.94
   0 -12   2   36.01    1.90
   0  12   2   37.83    2.01
   0 -12  -2   25.12    1.80
   0 -12  -2   32.61    1.82
   0 -12   2   34.57    1.92
   0 -12   2   24.47    1.69
   0 -12  -2   37.80    2.05
   0 -12   2   25.79    1.83
   0  12   2   33.27    1.85
   0 -12   2   25.36    1.85
   0 -12   2   24.68    1.71
   0 -12  -2   37.04    2.07
   0 -12  -2   35.11    1.88
   0 -12   2   34.13    1.92
   0 -12  -2   36.81    1.86
   0 -12   2   36.24    1.93
   0 -12  -2   34.21    1.93
   0 -12   2   36.14    1.92
   0  12   2   33.82    1.92
   0 -12  -2   35.44    1.88
   0 -12   2   35.71    1.95
   0 -12  -2   35.24    1.90
   0  12   2   35.76    2.02
   0  12  -2   33.98    1.95
   0 -12  -2   25.26    1.76
   0  12   2   34.85    1.90
   0  12  -2   33.06    1.87
   0 -12   3  136.84    8.00
   0 -12  -3  187.17    8.48
   0  12   3  175.14    8.17
   0 -12   3  143.93    8.05
   0  12  -3  185.69    8.33
   0 -12  -3  194.66    8.54
   0 -12  -3  180.71    8.10
   0  12   3  170.68    8.15
   0  12  -3  180.13    8.28
   0 -12   3  184.07    7.64
   0 -12   3  140.08    7.58
   0  12  -3  177.29    7.68
   0 -12  -3  182.28    7.57
   0 -12  -3  131.61    7.57
   0  12   3  178.52    7.63
   0 -12  -3  189.91    7.84
   0 -12   3  126.25    7.42
   0 -12   3  145.28    7.61
   0 -12  -3  181.13    7.60
   0 -12   3  192.87    7.76
   0 -12  -3  185.86    7.68
   0 -12  -3  182.10    7.56
   0  12   3  186.17    7.76
   0 -12  -3  185.75    7.61
   0  12   3  178.70    7.64
   0 -12  -3  184.86    7.62
   0  12  -3  177.82    7.63
   0 -12  -3  130.68    7.52
   0  12  -4  134.40    6.46
   0  12   4   90.72    6.00
   0 -12   4   98.36    6.09
   0 -12  -4  142.04    6.70
   0 -12  -4  149.09    6.75
   0 -12   4   97.14    6.09
   0 -12  -4  138.54    6.22
   0 -12   4  142.69    6.50
   0  12   4   94.59    6.03
   0  12  -4  132.49    6.43
   0 -12   4  133.06    5.78
   0 -12   4  102.03    5.70
   0  12   4  138.43    5.87
   0 -12  -4  105.91    5.77
   0 -12  -4  132.86    5.66
   0 -12   4  124.74    5.80
   0 -12  -4  141.52    6.01
   0  12   4  133.62    5.81
   0 -12   4   90.45    5.56
   0 -12   4  100.76    5.72
   0 -12   4  143.91    5.89
   0 -12  -4  136.64    5.72
   0 -12   4  148.29    5.93
   0 -12  -4  138.09    5.81
   0 -12   4  133.38    5.82
   0 -12   4  136.36    5.83
   0  12   4  141.26    5.93
   0 -12   4  145.59    5.90
   0  12   4  135.90    5.82
   0 -12  -4  138.02    5.74
   0 -12  -4   96.98    5.68
   0  12  -4  127.50    5.76
   0 -12   5   18.58    1.77
   0  12  -5   29.06    2.14
   0  12   5   17.61    1.73
   0 -12   5   18.42    1.76
   0 -12   5   26.19    2.05
   0  12   5   20.69    1.81
   0  12  -5   27.16    2.07
   0  12   5   24.26    1.60
   0  12   5   29.11    1.65
   0 -12  -5   20.50    1.56
   0 -12   5   27.70    1.63
   0  12   5   26.47    1.59
   0 -12  -5   27.92    1.76
   0 -12  -5   23.94    1.76
   0 -12   5   18.98    1.48
   0 -12   5   16.75    1.34
   0 -12   5   27.66    1.64
   0 -12  -5   27.26    1.56
   0 -12   5   20.54    1.54
   0 -12   5   26.73    1.59
   0  12   5   27.65    1.70
   0 -12   5   26.34    1.62
   0 -12   5   29.47    1.67
   0  12   5   26.19    1.60
   0 -12  -5   27.03    1.47
   0  12  -5   24.86    1.55
   0 -12  -5   19.72    1.51
   0  12  -6    4.77    1.07
   0  12   6    3.33    0.84
   0 -12   6    3.48    0.90
   0  12  -6    5.45    1.10
   0  12   6    3.25    0.84
   0  12   6    5.97    0.88
   0  12   6    4.03    0.72
   0 -12  -6    4.40    0.79
   0 -12   6    3.53    0.67
   0  12   6    5.13    0.75
   0 -12  -6    4.14    0.92
   0  12   6    4.95    0.77
   0 -12   6    3.47    0.70
   0 -12  -6    5.77    0.71
   0 -12   6    3.88    0.77
   0 -12   6    3.56    0.70
   0 -12   6    3.11    0.69
   0 -12  -6    4.13    0.71
   0 -12   6    4.14    0.70
   0  12   6    5.26    0.77
   0  12  -7   99.92    4.65
   0  12   7   74.85    3.84
   0 -12   7   69.18    3.76
   0 -12  -7   68.14    3.89
   0 -12  -7   98.77    4.19
   0 -12   7   70.75    3.79
   0  12   7  105.80    4.06
   0 -12   7   67.57    3.79
   0 -12   7   68.76    3.76
   0 -12   7   72.18    3.78
   0 -12  -7   67.41    3.84
   0  12   7   65.85    3.74
   0  12   7   98.20    3.99
   0 -12  -7   99.81    4.91
   0 -12  -7   96.64    4.87
   0  12  -7   93.34    4.59
   0  12   8   77.19    4.33
   0 -12  -8   72.37    4.41
   0  12   8  113.93    4.58
   0 -12   8   77.01    4.26
   0 -12  -8  108.85    4.70
   0 -12  -8  107.62    5.44
   0 -12  -8  113.63    5.52
   0 -12  -8   75.14    4.38
   0  12   8  112.88    4.55
   0 -12  -8   98.98    4.65
   0  12   9  160.82    6.39
   0 -12  -9  163.49    6.57
   0  12   9  155.87    6.39
   0 -12  -9  157.34    6.53
   0 -12  -9  119.39    6.33
   0 -12  -9  150.11    7.23
   0 -12  -9  150.78    7.25
   0 -12  -9  101.51    6.20
   0  12   9  108.14    6.11
   0 -12 -10   16.51    1.31
   0  12  10   10.62    0.97
   0 -12 -10   17.41    1.31
   0 -12 -10   15.20    1.33
   0  12  10   16.23    1.22
   0 -12 -10   10.64    1.09
   0  12  10   15.25    1.19
   0  12  11   42.77    2.38
   0  12  11   46.39    2.40
   0 -12 -11   42.87    2.49
   0 -12 -11   43.17    2.43
   0 -12 -12   35.26    2.08
   0  12  12   36.91    2.01
   0 -12 -12   38.59    2.07
   0 -12 -13    3.21    0.60
   0  12  13    3.76    0.57
   0 -12 -13    3.40    0.54
   0  12  14   33.45    1.67
   0 -13   0   -0.25    0.78
   0 -13   0    1.82    0.90
   0 -13   0    0.28    0.72
   0  13   0    0.41    0.56
   0 -13   0   -0.23    0.49
   0 -13   0   -0.36    0.61
   0 -13   0    0.29    0.64
   0 -13   0    0.47    0.58
   0 -13   0   -0.25    0.52
   0 -13   0    0.11    0.53
   0  13   0    1.87    0.59
   0 -13   0    0.56    0.55
   0 -13   0   -0.35    0.51
   0  13   0    0.49    0.50
   0  13   0    0.99    0.58
   0 -13  -1   67.17    3.85
   0  13  -1   62.97    3.70
   0 -13  -1   74.14    3.96
   0 -13   1   49.56    3.53
   0 -13   1   50.58    3.55
   0 -13  -1   62.62    3.58
   0  13  -1   56.45    3.61
   0 -13   1   62.00    3.63
   0 -13  -1   66.34    3.14
   0  13   1   61.78    3.16
   0 -13  -1   64.83    3.06
   0 -13   1   63.03    3.10
   0 -13  -1   43.89    2.92
   0 -13  -1   46.44    3.06
   0 -13   1   49.10    3.04
   0  13   1   60.24    3.01
   0 -13   1   41.71    2.85
   0 -13  -1   69.05    3.27
   0 -13   1   46.11    3.06
   0 -13   1   60.39    3.09
   0 -13  -1   64.69    3.09
   0 -13   1   66.27    3.20
   0 -13   1   60.58    3.06
   0 -13  -1   64.78    3.13
   0 -13  -1   63.35    3.04
   0 -13   1   64.86    3.10
   0 -13  -1   65.23    3.10
   0  13  -1   61.96    3.07
   0  13   1   64.33    3.13
   0 -13   1   63.97    3.14
   0 -13  -1   65.66    3.12
   0  13   1   64.14    3.18
   0  13  -1   62.89    3.05
   0  13  -1   64.55    3.16
   0  13   1   63.01    3.04
   0 -13  -2   87.89    4.80
   0 -13   2   65.03    4.37
   0  13   2   81.95    4.52
   0 -13  -2   91.34    4.83
   0  13  -2   83.40    4.60
   0 -13   2   63.53    4.37
   0  13   2   88.20    4.61
   0 -13   2   83.94    4.57
   0 -13  -2   79.63    4.43
   0  13  -2   81.66    4.57
   0 -13   2   86.66    3.99
   0  13   2   84.55    4.08
   0 -13  -2   60.89    3.84
   0 -13  -2   81.09    3.89
   0 -13   2   79.73    3.96
   0 -13  -2   87.17    4.13
   0  13   2   82.36    3.91
   0 -13   2   57.33    3.72
   0 -13  -2   93.52    4.19
   0 -13   2   67.15    3.95
   0 -13   2   84.94    4.02
   0 -13  -2   84.18    3.94
   0 -13  -2   88.34    4.04
   0 -13  -2   85.50    3.91
   0 -13   2   80.70    3.97
   0 -13   2   84.89    3.99
   0  13   2   84.27    4.02
   0 -13  -2   83.04    3.93
   0 -13  -2   88.14    3.97
   0 -13   2   85.96    4.02
   0  13  -2   81.00    3.92
   0  13   2   88.71    3.97
   0  13  -2   82.04    4.02
   0 -13   3  578.23   30.78
   0 -13  -3  846.16   31.46
   0  13   3  754.22   30.98
   0  13  -3  749.03   31.11
   0 -13  -3  850.11   31.49
   0 -13   3  572.29   30.76
   0  13   3  749.91   30.99
   0  13  -3  734.65   31.08
   0 -13  -3  769.58   30.91
   0 -13   3  769.07   30.35
   0 -13   3  552.64   30.25
   0 -13  -3  550.52   30.24
   0 -13   3  738.41   30.37
   0 -13  -3  760.96   30.27
   0  13   3  714.68   30.29
   0 -13  -3  801.10   30.56
   0 -13   3  502.46   30.08
   0 -13   3  576.51   30.28
   0 -13  -3  754.31   30.30
   0 -13  -3  743.15   30.25
   0 -13   3  813.43   30.49
   0 -13  -3  760.90   30.38
   0 -13   3  715.88   30.34
   0  13   3  795.41   30.47
   0 -13  -3  769.78   30.32
   0  13   3  746.74   30.32
   0 -13  -3  778.30   30.33
   0  13  -3  731.29   30.29
   0  13  -3  717.04   30.38
   0 -13   4   32.69    2.68
   0  13   4   34.50    2.69
   0 -13   4   32.57    2.68
   0  13  -4   43.68    2.97
   0 -13  -4   51.89    3.24
   0 -13  -4   49.37    3.20
   0  13   4   32.72    2.66
   0 -13  -4   46.40    2.80
   0 -13   4   46.36    3.05
   0  13  -4   47.75    3.05
   0 -13   4   45.42    2.42
   0  13   4   48.29    2.50
   0 -13  -4   31.70    2.34
   0 -13  -4   48.31    2.65
   0  13   4   45.53    2.42
   0 -13   4   34.45    2.36
   0 -13   4   46.79    2.51
   0 -13  -4   46.55    2.35
   0 -13   4   50.52    2.57
   0 -13  -4   48.57    2.45
   0  13   4   49.46    2.58
   0 -13   4   43.69    2.46
   0 -13  -4   46.15    2.36
   0  13   4   45.63    2.41
   0 -13   4   50.59    2.56
   0  13  -4   45.66    2.38
   0  13  -4   44.08    2.44
   0  13   5  279.63   16.74
   0  13  -5  410.74   17.29
   0 -13   5  436.65   17.41
   0  13   5  405.53   16.58
   0 -13   5  280.18   16.33
   0  13  -5  379.63   16.52
   0  13   5  397.96   16.60
   0 -13   5  417.15   16.60
   0 -13  -5  287.67   16.45
   0  13   5  395.48   16.51
   0 -13  -5  424.05   16.77
   0 -13  -5  387.55   16.70
   0 -13   5  422.52   16.62
   0 -13   5  420.85   16.59
   0 -13   5  296.30   16.44
   0 -13  -5  416.22   16.51
   0  13   5  422.67   16.70
   0 -13   5  413.15   16.57
   0 -13  -5  422.00   17.60
   0  13   5  265.66   16.69
   0  13  -5  399.10   17.27
   0 -13  -5  406.32   17.53
   0 -13   5  434.40   16.65
   0  13   5  405.47   16.55
   0  13  -6  157.35    6.94
   0 -13   6  117.24    6.61
   0  13   6  105.47    6.30
   0  13   6  163.00    6.24
   0 -13   6  113.95    5.94
   0  13   6  117.08    6.03
   0  13  -6  151.52    6.14
   0 -13   6  111.97    6.02
   0 -13  -6  114.20    6.09
   0  13   6  162.09    6.19
   0  13   6  114.02    5.98
   0 -13  -6  150.41    6.35
   0 -13  -6  173.23    6.45
   0  13   6  159.82    6.19
   0 -13   6  118.40    6.05
   0 -13   6  113.43    6.00
   0 -13   6  131.93    6.13
   0 -13  -6  168.35    6.11
   0 -13   6  119.18    6.03
   0  13   6  101.99    6.27
   0  13  -6  151.90    6.89
   0 -13  -6  105.32    5.99
   0  13   7   29.53    1.65
   0  13   7   22.14    1.48
   0 -13  -7   29.31    1.84
   0 -13   7   21.69    1.53
   0  13   7   32.44    1.69
   0 -13   7   20.37    1.51
   0 -13   7   22.48    1.51
   0 -13   7   20.39    1.48
   0  13  -7   24.76    1.53
   0 -13   7   19.24    1.47
   0 -13  -7   20.46    1.58
   0 -13   7   21.09    1.44
   0  13   7   21.80    1.57
   0 -13  -7   20.87    1.52
   0  13   8    3.60    0.73
   0 -13   8    2.96    0.63
   0  13   8    3.87    0.76
   0 -13  -8    3.47    0.92
   0 -13  -8    2.94    0.69
   0 -13  -8    4.37    1.16
   0 -13  -8    4.35    1.18
   0 -13  -8    2.63    0.64
   0  13   8    1.87    0.65
   0  13   9    4.98    0.78
   0 -13  -9    4.46    0.92
   0  13   9    3.50    0.69
   0 -13  -9    4.91    0.81
   0 -13  -9    4.87    0.96
   0 -13  -9    2.78    0.65
   0  13   9    5.30    0.77
   0 -13 -10   56.35    2.76
   0  13  10   38.97    2.42
   0  13  10   60.87    2.69
   0 -13 -10   61.68    2.85
   0 -13 -10   35.56    2.49
   0  13  10   60.08    2.71
   0 -13 -11   45.15    2.46
   0  13  11   42.94    2.33
   0 -13 -11   45.17    2.42
   0 -13 -12   -0.22    0.53
   0 -13 -12   -0.12    0.51
   0  13  12    0.07    0.44
   0 -13 -13    0.42    0.45
   0  13  13    0.62    0.38
   0 -13 -13    0.61    0.33
   0 -14   0  405.29   21.57
   0 -14   0  404.38   21.56
   0 -14   0  499.28   21.68
   0  14   0  524.60   21.08
   0 -14   0  509.18   20.96
   0  14   0  479.86   20.84
   0 -14   0  387.93   20.91
   0 -14   0  412.48   20.97
   0 -14   0  492.39   20.97
   0 -14   0  515.36   21.06
   0 -14   0  487.32   20.94
   0  14   0  493.82   20.99
   0 -14   0  524.06   20.98
   0 -14   0  499.99   21.00
   0  14   0  491.56   20.89
   0  14   0  518.84   21.07
   0 -14   1    3.38    1.03
   0  14  -1    5.75    1.18
   0 -14   1    5.77    1.15
   0  14   1    5.48    1.14
   0 -14  -1    6.33    1.26
   0 -14  -1    2.59    1.01
   0 -14  -1    7.14    1.16
   0  14   1    7.27    1.26
   0 -14   1    6.71    1.21
   0  14  -1    7.05    1.26
   0 -14  -1    4.61    0.85
   0  14  -1    5.37    0.87
   0  14   1    6.34    0.91
   0 -14  -1    5.58    0.77
   0 -14   1    6.02    0.80
   0 -14  -1    4.83    0.87
   0  14   1    5.18    0.75
   0 -14   1    3.74    0.77
   0 -14  -1    3.78    0.96
   0 -14   1    3.85    0.84
   0 -14  -1    5.34    0.82
   0 -14   1    6.36    0.89
   0 -14   1    6.12    0.95
   0 -14  -1    6.10    0.82
   0 -14  -1    4.76    0.82
   0 -14   1    5.68    0.84
   0 -14  -1    6.88    0.84
   0 -14   1    5.84    0.85
   0  14  -1    5.69    0.77
   0  14   1    6.00    0.82
   0 -14  -1    5.76    0.81
   0 -14   1    5.84    0.82
   0  14   1    4.41    0.71
   0  14  -1    5.70    0.77
   0  14  -1    6.71    0.87
   0  14   1    5.42    0.86
   0  14  -2  110.98    5.99
   0 -14  -2  131.41    6.30
   0 -14   2   88.14    5.73
   0 -14  -2  126.17    6.25
   0  14   2  113.02    5.93
   0 -14   2   84.88    5.70
   0  14   2  107.64    5.89
   0  14  -2  110.66    6.00
   0 -14   2  120.73    6.04
   0 -14  -2  108.40    5.80
   0 -14   2  115.00    5.30
   0  14   2  115.06    5.40
   0 -14  -2  113.67    5.23
   0 -14   2  109.99    5.30
   0  14   2  107.37    5.22
   0 -14  -2   82.16    5.26
   0 -14  -2  125.78    5.55
   0 -14   2   90.19    5.29
   0 -14  -2  114.25    5.28
   0 -14   2  119.96    5.38
   0 -14  -2  111.59    5.22
   0 -14  -2  115.65    5.35
   0 -14   2  117.68    5.32
   0  14   2  118.70    5.38
   0 -14  -2  114.07    5.29
   0 -14   2  115.49    5.35
   0  14  -2  110.96    5.27
   0 -14  -2  106.66    5.26
   0  14   2  113.70    5.24
   0 -14   2  114.92    5.36
   0  14  -2  114.72    5.23
   0  14  -2  112.74    5.33
   0 -14  -3   -0.48    0.93
   0 -14  -3   -0.10    0.95
   0  14  -3    0.93    0.92
   0 -14   3   -0.16    0.72
   0  14   3    0.46    0.81
   0 -14   3   -0.40    0.74
   0 -14  -3   -0.07    0.73
   0  14  -3    0.34    0.90
   0  14   3    1.15    0.90
   0 -14   3    0.89    0.68
   0 -14   3    0.42    0.60
   0 -14  -3    0.43    0.49
   0  14   3    0.20    0.56
   0 -14  -3    0.14    0.75
   0 -14   3   -0.45    0.63
   0 -14  -3    0.23    0.78
   0 -14  -3    0.62    0.55
   0 -14  -3    0.15    0.59
   0 -14   3    0.22    0.66
   0 -14  -3    0.12    0.49
   0 -14   3    0.30    0.74
   0  14   3    0.29    0.61
   0 -14  -3    0.24    0.52
   0  14   3    0.54    0.54
   0  14  -3   -0.47    0.58
   0  14   4    0.74    0.78
   0 -14   4    3.75    1.08
   0 -14  -4    2.43    0.79
   0  14  -4    3.13    1.05
   0 -14   4    1.96    0.61
   0  14   4    2.97    0.73
   0 -14  -4    1.53    0.60
   0 -14  -4    2.90    0.86
   0  14   4    2.65    0.66
   0  14  -4    2.86    0.67
   0 -14  -4    2.77    0.61
   0 -14   4    2.58    0.65
   0 -14   4    2.78    0.76
   0 -14   4    2.31    0.81
   0 -14  -4    2.34    0.69
   0  14   4    2.06    0.71
   0 -14  -4    2.79    0.60
   0  14   4    3.11    0.66
   0 -14   4    1.66    0.70
   0 -14  -4    3.07    1.09
   0 -14  -4    3.39    1.10
   0  14   4    2.07    0.85
   0  14  -4    1.70    0.96
   0  14  -5   80.98    4.63
   0  14   5   56.62    4.15
   0 -14   5   88.37    4.71
   0  14   5   88.48    4.07
   0 -14   5   57.89    3.77
   0  14   5   87.05    4.03
   0 -14  -5   59.07    3.85
   0 -14   5   84.40    4.02
   0 -14  -5   90.88    4.20
   0  14   5   86.00    3.96
   0  14  -5   81.43    3.97
   0 -14   5   90.35    4.08
   0 -14   5   88.23    4.03
   0 -14  -5   85.47    3.93
   0 -14   5   62.99    3.92
   0  14   5   89.21    4.11
   0 -14   5   88.77    4.04
   0  14  -5   84.58    4.68
   0 -14  -5   93.72    4.97
   0 -14  -5   92.70    4.94
   0  14   5   50.40    4.07
   0  14   5   86.91    3.96
   0 -14   5   91.23    4.10
   0  14  -6   64.22    3.68
   0 -14   6   45.32    2.78
   0  14   6   63.95    3.04
   0  14   6   46.15    2.83
   0 -14   6   52.87    2.91
   0 -14  -6   44.25    2.87
   0 -14  -6   62.05    3.16
   0 -14   6   44.22    2.86
   0  14   6   66.32    3.00
   0 -14   6   56.71    2.94
   0 -14  -6   64.78    2.89
   0 -14   6   52.07    2.96
   0 -14   6   44.17    2.81
   0  14   6   45.68    2.81
   0 -14  -6   67.13    3.21
   0  14   6   63.75    2.96
   0 -14  -6   64.30    3.84
   0 -14  -6   67.97    3.92
   0  14  -6   65.60    3.71
   0  14  -6   59.38    2.93
   0 -14  -7  115.76    4.65
   0 -14   7   83.69    4.28
   0 -14   7   85.28    4.25
   0 -14   7   82.33    4.23
   0  14   7  110.30    4.40
   0 -14   7   78.77    4.23
   0 -14  -7   74.15    4.26
   0  14   7   75.66    4.15
   0  14   7  111.28    4.39
   0  14   7   96.04    4.34
   0 -14   7   74.46    4.11
   0 -14  -8  147.49    5.67
   0 -14   8   99.22    5.21
   0 -14   8   97.94    5.21
   0 -14  -8   94.21    5.31
   0  14   8   98.65    5.24
   0  14   8  139.69    5.42
   0  14   8  146.56    5.48
   0 -14  -9    0.24    0.68
   0  14   9   -0.25    0.55
   0  14   9    0.14    0.48
   0  14   9    0.27    0.50
   0  14  10   45.70    2.11
   0 -14 -10   42.83    2.23
   0 -14 -10   44.46    2.24
   0 -14 -11    4.05    0.69
   0  14  11    3.47    0.60
   0 -14 -11    3.05    0.66
   0 -14 -12    0.50    0.46
   0 -14 -12    0.83    0.43
   0  14  12    0.98    0.40
   0 -15   0   -0.09    0.86
   0 -15   0   -0.66    0.93
   0  15   0    0.13    0.64
   0 -15   0    0.19    0.54
   0 -15   0    0.08    0.83
   0  15   0    0.80    0.57
   0 -15   0    0.18    0.61
   0 -15   0    0.29    0.73
   0 -15   0    0.39    0.67
   0 -15   0    0.38    0.67
   0 -15   0    0.18    0.61
   0  15   0    0.31    0.56
   0 -15   0    0.31    0.61
   0 -15   0    0.16    0.53
   0  15   0   -0.10    0.53
   0  15   0    0.18    0.60
   0 -15   1   33.12    2.87
   0  15  -1   46.00    3.12
   0 -15  -1   36.28    3.01
   0 -15  -1   36.28    2.97
   0 -15   1   32.26    2.84
   0  15   1   44.66    3.06
   0 -15  -1   43.40    2.94
   0 -15   1   47.66    3.10
   0  15  -1   44.69    3.10
   0  15   1   48.22    3.13
   0  15   1   42.73    2.55
   0  15  -1   43.56    2.51
   0 -15  -1   44.68    2.41
   0 -15   1   44.40    2.44
   0 -15  -1   33.31    2.41
   0  15  -1   38.94    2.28
   0  15   1   42.98    2.33
   0 -15   1   31.68    2.41
   0 -15  -1   45.76    2.64
   0 -15  -1   41.93    2.43
   0 -15   1   46.13    2.49
   0 -15   1   44.62    2.56
   0 -15   1   46.91    2.48
   0 -15  -1   45.41    2.53
   0 -15  -1   43.52    2.40
   0 -15   1   48.33    2.52
   0  15  -1   44.87    2.43
   0  15   1   46.00    2.49
   0 -15  -1   48.24    2.48
   0 -15  -1   45.69    2.47
   0 -15   1   44.50    2.50
   0  15  -1   43.39    2.37
   0  15  -1   46.02    2.53
   0  15   1   41.80    2.35
   0 -15  -2   29.43    2.72
   0 -15   2   26.29    2.51
   0 -15   2   27.71    2.54
   0  15  -2   38.47    2.82
   0 -15  -2   27.33    2.65
   0  15   2   39.86    2.80
   0  15  -2   40.06    2.88
   0  15   2   38.81    2.78
   0 -15   2   40.27    2.84
   0 -15  -2   40.61    2.70
   0 -15   2   38.76    2.22
   0  15   2   39.69    2.32
   0  15  -2   40.83    2.28
   0 -15  -2   36.85    2.12
   0 -15   2   37.56    2.20
   0  15   2   36.90    2.10
   0 -15  -2   31.13    2.22
   0 -15  -2   43.45    2.44
   0 -15   2   28.60    2.15
   0 -15  -2   39.93    2.19
   0 -15   2   37.36    2.29
   0 -15  -2   38.21    2.14
   0 -15  -2   38.36    2.24
   0 -15   2   39.06    2.23
   0  15   2   41.18    2.27
   0 -15  -2   38.68    2.17
   0  15  -2   36.18    2.16
   0 -15   2   36.73    2.21
   0 -15   2   40.33    2.28
   0 -15  -2   39.43    2.19
   0  15   2   39.58    2.13
   0  15  -2   34.84    2.23
   0  15   3  634.72   30.15
   0 -15  -3  761.87   30.71
   0  15  -3  706.23   30.43
   0 -15  -3  772.57   30.76
   0 -15  -3  696.32   30.16
   0  15  -3  700.07   30.42
   0  15   3  632.09   30.15
   0 -15   3  717.69   29.60
   0 -15   3  712.37   29.64
   0  15   3  682.44   29.49
   0 -15  -3  521.91   29.55
   0 -15  -3  764.30   29.84
   0 -15   3  512.11   29.48
   0 -15  -3  695.74   29.52
   0 -15   3  731.43   29.64
   0 -15   3  710.76   29.71
   0 -15  -3  716.46   29.62
   0 -15  -3  711.11   29.49
   0  15   3  735.41   29.70
   0 -15   3  697.45   29.61
   0  15  -3  675.88   29.53
   0 -15  -3  698.24   29.55
   0  15   3  690.21   29.52
   0  15  -3  701.92   29.64
   0  15   4   13.38    1.62
   0 -15   4   20.23    1.95
   0  15  -4   19.98    1.93
   0 -15   4   14.97    1.30
   0  15   4   18.94    1.44
   0 -15  -4   14.80    1.45
   0  15   4   20.13    1.36
   0  15  -4   22.01    1.46
   0 -15  -4   18.85    1.29
   0 -15  -4   19.31    1.43
   0 -15   4   18.92    1.59
   0  15  -4   18.69    1.31
   0  15   4   19.22    1.46
   0 -15  -4   21.44    2.12
   0  15  -4   18.65    1.91
   0  15   4   12.42    1.60
   0 -15  -4   20.96    2.11
   0  15   4   19.15    1.34
   0 -15  -4   19.32    1.31
   0 -15   4   19.38    1.50
   0  15   5   53.41    2.80
   0 -15   5   40.12    2.58
   0  15   5   52.32    2.77
   0 -15   5   56.12    2.82
   0  15   5   56.68    2.72
   0  15   5   39.46    2.62
   0 -15  -5   61.02    3.00
   0  15  -5   52.42    2.74
   0  15   5   52.40    2.70
   0 -15   5   58.13    2.88
   0 -15  -5   57.52    2.74
   0 -15   5   57.84    2.83
   0 -15   5   37.85    2.71
   0 -15   5   53.52    2.79
   0  15  -5   49.59    2.61
   0 -15   5   53.93    3.44
   0  15  -5   53.35    3.43
   0  15   5   35.77    2.91
   0  15  -5   49.60    3.36
   0 -15  -5   55.60    3.58
   0  15   5   34.24    2.89
   0 -15  -5   55.46    3.60
   0 -15  -6  224.35    8.64
   0  15   6  153.43    8.20
   0  15   6  212.99    8.35
   0 -15  -6  198.73    8.59
   0  15   6  215.67    8.39
   0 -15   6  160.52    8.31
   0 -15  -6  217.45    8.30
   0 -15   6  172.05    8.36
   0 -15   6  220.40    8.46
   0 -15   6  157.83    8.26
   0 -15  -6  134.31    8.20
   0 -15   6  210.04    8.45
   0  15   6  151.62    8.24
   0 -15  -6  223.19    9.51
   0 -15  -6  211.83    9.41
   0 -15   6  146.04    8.16
   0  15   6  229.28    8.48
   0 -15  -7   36.22    2.15
   0 -15   7   27.06    1.84
   0 -15   7   30.58    1.90
   0 -15   7   28.91    1.85
   0  15  -7   34.01    2.00
   0 -15   7   26.81    1.85
   0  15   7   39.26    1.96
   0  15   7   38.34    1.94
   0 -15  -7   41.89    2.20
   0  15   7   27.34    1.78
   0 -15   7   25.13    1.72
   0  15   7   34.39    1.94
   0 -15  -8   42.95    2.35
   0  15   8   44.23    2.17
   0  15   8   30.84    2.02
   0  15   8   44.78    2.15
   0 -15   8   31.33    2.02
   0  15   9    3.14    0.59
   0 -15  -9    5.29    0.84
   0  15   9    4.93    0.69
   0  15  10   13.26    0.93
   0 -15 -10   13.76    1.05
   0 -15 -11    7.11    0.78
   0  15  11    8.01    0.68
   0 -15 -11    8.26    0.77
   0 -15 -12   24.29    1.38
   0  16   0   34.63    2.02
   0 -16   0   32.79    1.93
   0 -16   0   32.27    2.47
   0 -16   0   22.37    1.81
   0 -16   0   23.94    1.96
   0 -16   0   31.18    1.93
   0 -16   0   30.26    2.03
   0 -16   0   32.13    1.92
   0  16   0   31.24    1.90
   0 -16   0   33.83    1.96
   0 -16   0   34.70    1.97
   0 -16   0   23.25    2.31
   0 -16   0   26.09    2.40
   0  16  -1    7.83    1.40
   0 -16  -1    7.13    1.36
   0  16   1    8.80    1.36
   0 -16   1    6.87    1.29
   0 -16  -1    5.82    1.28
   0 -16   1    5.65    1.21
   0  16  -1    8.31    1.39
   0 -16  -1    8.74    1.32
   0  16   1    8.72    1.38
   0 -16   1   10.63    1.43
   0  16  -1    9.75    1.05
   0  16   1    9.36    1.05
   0  16   1    8.28    0.99
   0 -16   1    9.32    0.98
   0 -16  -1    9.43    0.95
   0  16   1    8.75    0.86
   0 -16  -1    6.82    1.00
   0 -16   1    5.88    1.01
   0 -16  -1    7.21    1.09
   0 -16  -1    8.54    0.99
   0 -16   1    7.32    1.04
   0 -16   1    7.04    1.10
   0 -16  -1    7.67    0.95
   0 -16   1    8.95    1.02
   0 -16  -1    8.61    1.10
   0  16  -1    9.13    0.94
   0  16   1    7.01    0.90
   0 -16  -1   10.05    0.99
   0 -16   1    9.17    1.01
   0 -16   1    7.54    0.96
   0 -16  -1    8.81    0.96
   0  16  -1    9.14    1.03
   0 -16   2   72.71    5.05
   0 -16   2   72.00    5.06
   0 -16  -2   74.41    5.22
   0  16   2   98.56    5.30
   0  16  -2   97.67    5.39
   0 -16  -2   76.74    5.25
   0 -16  -2   96.10    5.21
   0  16  -2   94.29    5.36
   0  16   2   97.90    5.31
   0 -16   2  106.86    5.48
   0 -16   2  103.15    4.71
   0  16  -2   98.05    4.72
   0  16   2  104.35    4.80
   0 -16   2   96.18    4.68
   0  16   2   92.70    4.52
   0 -16  -2   71.00    4.59
   0 -16   2   77.40    4.62
   0 -16  -2  112.59    4.97
   0 -16  -2   97.94    4.63
   0 -16   2   98.34    4.74
   0 -16  -2   98.53    4.60
   0 -16   2   98.62    4.69
   0 -16  -2  100.48    4.74
   0 -16   2   99.08    4.71
   0  16  -2  100.37    4.64
   0  16   2   99.12    4.71
   0 -16   2  103.88    4.77
   0  16   2   95.08    4.54
   0 -16  -2   98.54    4.65
   0  16  -2  108.92    4.76
   0 -16  -3  117.38    6.90
   0  16   3  108.60    6.59
   0 -16  -3  116.25    6.90
   0  16  -3  139.95    6.99
   0  16   3  106.81    6.59
   0  16  -3  134.15    6.94
   0 -16   3  145.38    6.23
   0  16   3  125.99    6.23
   0  16  -3  141.23    6.25
   0 -16   3  137.60    6.23
   0  16   3   83.91    5.91
   0  16   3  133.96    6.06
   0 -16  -3  102.38    6.14
   0 -16  -3  151.32    6.45
   0 -16   3  144.64    6.29
   0 -16  -3  136.24    6.10
   0 -16  -3  142.46    6.24
   0 -16  -3  141.44    6.10
   0 -16   3  148.51    6.28
   0  16   3  148.64    6.30
   0 -16   3  136.40    6.25
   0  16  -3  136.60    6.13
   0  16  -3  140.34    6.25
   0  16   3  139.05    6.10
   0 -16  -3  140.88    6.16
   0 -16  -4    0.36    0.69
   0  16   4    0.93    0.57
   0 -16  -4    0.71    0.92
   0 -16   4    0.73    0.69
   0  16   4    1.01    0.53
   0 -16  -4    0.83    0.68
   0 -16   4    1.24    0.87
   0  16   4    0.04    0.60
   0  16  -4    0.61    0.50
   0 -16   4    1.34    0.63
   0  16   4    0.84    0.66
   0  16  -4    1.09    0.61
   0 -16  -4    0.96    1.01
   0 -16  -4    0.58    0.91
   0  16  -4    1.31    0.61
   0 -16   5   15.62    1.31
   0  16   5   15.69    1.15
   0 -16   5    9.81    1.25
   0 -16  -5   16.84    1.20
   0 -16   5   15.73    1.29
   0 -16   5   16.94    1.30
   0  16   5   17.19    1.17
   0 -16  -5   14.03    1.34
   0  16   5   12.07    1.17
   0  16   5   13.70    1.21
   0  16  -5   15.17    1.20
   0  16  -5   15.45    1.18
   0  16   5   15.95    1.33
   0 -16   5   11.71    1.10
   0 -16   6   66.91    2.98
   0 -16  -6   61.73    2.79
   0 -16   6   49.76    2.89
   0 -16   6   51.93    2.85
   0  16  -6   59.35    2.87
   0  16   6   66.08    2.97
   0 -16   6   40.44    2.67
   0  16   6   60.03    2.82
   0  16   6   42.36    2.72
   0 -16  -6   64.45    3.08
   0  16   6   64.95    2.89
   0 -16   6   41.24    2.79
   0  16   7   18.04    1.15
   0 -16   7   11.73    1.12
   0 -16   7   12.45    1.11
   0 -16   7   12.34    1.02
   0  16   7   17.82    1.22
   0 -16  -7   18.15    1.34
   0  16   7   17.63    1.15
   0  16   7   11.82    1.02
   0 -16  -7   18.29    1.40
   0 -16   8    9.49    0.89
   0 -16  -8   13.98    1.14
   0 -16  -8   13.35    1.15
   0  16   8   14.76    0.99
   0  16   8    8.70    0.88
   0 -16  -9    3.31    0.71
   0  16   9    3.82    0.57
   0 -16  -9    3.23    0.72
   0  16   9    2.68    0.49
   0 -16 -10   12.04    0.89
   0  16  10   11.56    0.74
   0 -16 -11   25.17    1.37
   0 -17   0    0.27    0.65
   0 -17   0    0.13    0.73
   0 -17   0   -0.15    0.65
   0  17   0   -0.04    0.55
   0 -17   0   -0.14    0.69
   0  17   0   -0.16    0.62
   0  17   0   -0.55    0.60
   0 -17   0    0.32    0.57
   0 -17  -1    0.46    0.63
   0 -17  -1    1.06    0.69
   0 -17   1    1.38    0.72
   0 -17   1    0.89    0.67
   0 -17   1    0.48    0.72
   0 -17  -1    0.10    0.62
   0 -17  -1    1.65    0.78
   0 -17   1    1.40    0.71
   0  17  -1    0.96    0.54
   0  17   1    0.72    0.57
   0 -17   1    0.40    0.68
   0 -17  -1    0.65    0.78
   0  17   1    0.43    0.57
   0  17   1    0.34    0.64
   0  17   1    0.74    0.66
   0  17  -1    1.76    0.67
   0 -17  -1    0.73    0.64
   0 -17   1    1.20    0.68
   0  17   2  472.17   19.88
   0 -17  -2  365.35   19.98
   0 -17   2  361.68   19.96
   0 -17  -2  504.31   20.26
   0 -17   2  500.64   20.15
   0 -17  -2  480.07   20.02
   0 -17   2  505.23   20.10
   0 -17  -2  494.00   20.01
   0 -17  -2  511.54   20.16
   0  17  -2  490.39   20.01
   0 -17   2  511.78   20.15
   0  17   2  466.05   20.08
   0  17   2  303.15   19.82
   0  17   2  505.94   20.19
   0  17  -2  500.05   20.15
   0 -17   2  508.50   20.17
   0 -17  -2  495.23   20.06
   0 -17  -3    6.04    0.91
   0  17   3    8.00    0.82
   0 -17  -3    8.40    0.88
   0 -17  -3    8.17    0.94
   0 -17   3    8.05    1.00
   0 -17  -3    8.54    0.88
   0  17  -3    7.71    0.82
   0  17   3    8.42    0.93
   0 -17   3    7.21    0.97
   0  17   3    6.60    0.95
   0  17  -3    8.44    0.94
   0  17  -3    7.10    0.91
   0 -17  -3    7.87    1.12
   0  17   3    8.17    1.07
   0 -17   3    7.57    0.94
   0  17   4  515.23   21.68
   0  17   4  529.68   21.83
   0 -17  -4  369.90   21.73
   0 -17   4  552.88   21.96
   0 -17  -4  553.09   21.82
   0 -17   4  605.18   22.06
   0 -17  -4  548.36   22.03
   0  17  -4  536.53   21.85
   0  17   4  549.34   21.88
   0  17  -4  538.69   21.83
   0 -17   4  362.11   21.61
   0 -17  -5   15.06    1.07
   0 -17   5   14.41    1.17
   0 -17   5   11.23    1.15
   0 -17   5   13.81    1.15
   0  17   5   12.47    1.08
   0  17  -5   13.59    1.06
   0 -17   5    9.30    0.93
   0  17   5   13.24    1.16
   0 -17   5   13.51    1.16
   0  17   5   10.14    1.04
   0 -17  -5    8.55    1.05
   0  17   5   13.48    0.99
   0  17   6   27.67    1.51
   0  17   6   20.91    1.46
   0 -17  -6   27.95    1.69
   0  17   6   28.46    1.62
   0 -17   6   19.92    1.41
   0 -17   6   21.85    1.58
   0 -17   6   32.19    1.69
   0  17   7  189.39    7.25
   0 -17  -7  194.18    7.46
   0  17   7  127.21    7.11
   0  17   7  192.07    7.33
   0 -17  -7  188.32    7.48
   0 -17   7  129.86    7.19
   0 -17   7  152.16    7.26
   0  17   8   26.93    1.31
   0 -17  -8   27.64    1.50
   0  17   8   17.32    1.14
   0  17   8   21.18    1.28
   0 -17  -8   27.08    1.53
   0 -17   8   20.25    1.29
   0  17   9   20.94    1.08
   0 -17  -9   22.60    1.25
   0 -17  -9   22.11    1.27
   0 -17 -10   18.55    1.15
   0 -17 -10   18.39    1.12
   0 -18   0    2.31    0.66
   0  18   0    2.26    0.59
   0 -18   0    1.86    0.77
   0 -18   0    1.47    0.66
   0  18   0    1.33    0.66
   0 -18   0    0.49    0.67
   0  18   0    1.17    0.66
   0  18   0    1.60    0.63
   0 -18  -1   39.03    2.27
   0 -18   1   38.98    2.30
   0 -18   1   43.68    2.47
   0 -18  -1   43.98    2.38
   0 -18  -1   43.78    2.27
   0 -18   1   43.05    2.31
   0  18  -1   40.46    2.20
   0  18   1   43.67    2.28
   0  18  -1   37.83    2.30
   0  18  -1   42.21    2.32
   0  18  -1   43.22    2.34
   0  18   1   41.23    2.33
   0  18   1   42.34    2.34
   0 -18  -1   31.49    2.28
   0 -18   1   31.11    2.22
   0 -18   2    8.86    0.98
   0 -18  -2    8.50    0.89
   0 -18  -2    9.51    1.01
   0 -18  -2    9.34    0.89
   0 -18   2    9.78    1.03
   0  18   2   10.74    0.94
   0  18  -2    8.30    0.81
   0  18  -2    9.90    1.02
   0  18  -2    8.08    0.92
   0 -18  -2    7.68    1.03
   0 -18  -2    7.14    0.89
   0  18   2    7.66    1.01
   0 -18  -3   33.96    1.77
   0 -18  -3   35.59    1.92
   0 -18   3   34.05    1.92
   0  18  -3   33.96    1.90
   0  18   3   22.16    1.67
   0  18   3   31.78    1.88
   0 -18  -3   33.54    2.00
   0 -18  -3   24.12    1.80
   0  18   3   35.38    1.95
   0 -18  -4    0.94    0.60
   0 -18   4    0.65    0.72
   0 -18  -4    1.19    0.74
   0  18   4    0.72    0.63
   0 -18  -4    0.45    0.57
   0  18  -4    0.22    0.48
   0  18   4    0.65    0.55
   0 -18   5    4.57    0.83
   0 -18   5    3.75    0.75
   0 -18  -5    5.44    0.67
   0  18  -5    4.70    0.64
   0 -18  -5    4.77    0.82
   0  18   5    5.53    0.60
   0  18   5    4.24    0.79
   0  18   5    4.67    0.70
   0 -18  -5    3.94    0.72
   0  18  -6    8.88    0.79
   0 -18   6    7.87    0.86
   0 -18   6   10.74    0.92
   0  18   6    9.76    0.89
   0  18   6    6.85    0.74
   0  18   6    9.49    0.72
   0 -18  -6    9.47    0.89
   0 -18   7   38.92    1.77
   0 -18   7   26.78    1.63
   0  18   7   37.28    1.74
   0 -18  -7   35.71    1.81
   0  18   7   24.64    1.55
   0 -18   8    3.19    0.46
   0 -18  -8    4.87    0.65
   0  18   8    4.56    0.50
   0 -18  -8    3.64    0.58
   0 -18  -9   80.60    3.77
   0 -18  -9   85.41    3.83
   0 -19   0   -0.35    0.60
   0 -19   0    0.17    0.65
   0  19   0    0.37    0.42
   0 -19   0    0.36    0.58
   0  19   0    0.07    0.53
   0  19   0    0.72    0.57
   0 -19  -1    1.21    0.55
   0 -19   1    0.99    0.70
   0 -19  -1    1.50    0.69
   0 -19   1    0.62    0.60
   0  19   1    0.42    0.44
   0  19   1    0.68    0.54
   0  19  -1    0.95    0.56
   0  19  -1    0.26    0.54
   0  19   1    1.45    0.63
   0 -19   1    0.52    0.54
   0 -19  -1    0.79    0.65
   0  19   2   69.09    4.28
   0  19  -2  102.51    4.50
   0  19  -2  101.87    4.49
   0 -19  -2  101.74    4.37
   0 -19   2  103.56    4.49
   0 -19  -2  107.85    4.53
   0  19   2  103.47    4.51
   0 -19  -2   73.57    4.40
   0 -19  -3   39.25    2.03
   0  19  -3   34.57    1.89
   0  19   3   36.44    1.93
   0  19  -3   35.66    1.88
   0 -19  -3   34.50    1.89
   0 -19   3   34.08    1.89
   0  19   3   34.64    1.91
   0  19   3   34.63    1.91
   0 -19  -4   23.36    1.50
   0 -19   4   22.33    1.45
   0 -19   4   27.30    1.57
   0 -19  -4   22.62    1.36
   0  19  -4   22.88    1.38
   0  19  -4   22.71    1.36
   0  19   4   24.56    1.42
   0 -19  -5   16.66    1.17
   0  19  -5   14.76    1.00
   0  19   5   15.93    1.04
   0  19   5   15.35    1.07
   0 -19   5   18.09    1.18
   0 -19  -6    2.20    0.60
   0 -19   6    1.74    0.49
   0 -19   6    2.40    0.58
   0 -19  -6    1.95    0.48
   0  19   6    1.46    0.40
   0  19   6    2.60    0.53
   0 -19   7   15.54    0.93
   0  19   7   14.97    0.91
   0 -19  -7   13.89    0.93
   0 -20   0    5.32    0.73
   0 -20   0    5.01    0.67
   0  20   0    5.66    0.68
   0  20   0    5.16    0.70
   0  20   1    3.59    0.66
   0 -20   1    2.51    0.65
   0 -20  -1    3.99    0.67
   0 -20  -1    3.45    0.57
   0 -20   1    3.98    0.64
   0  20  -1    4.10    0.61
   0  20   1    3.47    0.61
   0 -20  -1    2.70    0.57
   0 -20   1    1.94    0.46
   0  20  -1    3.37    0.62
   0  20   1    3.32    0.65
   0  20  -2    2.32    0.53
   0  20   2    1.66    0.45
   0  20   2    2.69    0.60
   0  20  -2    2.18    0.55
   0 -20  -2    1.95    0.54
   0 -20  -2    2.16    0.58
   0 -20  -2    2.48    0.49
   0 -20   2    2.61    0.59
   0 -20  -3   19.75    1.16
   0 -20   3   21.13    1.31
   0 -20   3   19.68    1.21
   0  20  -3   18.71    1.15
   0 -20  -3   19.48    1.22
   0  20   3   20.25    1.20
   0  20   3   20.80    1.20
   0  20  -3   17.20    1.14
   0 -20  -4    1.94    0.45
   0 -20   4    2.34    0.57
   0 -20   4    2.81    0.62
   0 -20  -4    2.32    0.55
   0  20   4    2.96    0.51
   0 -20  -4    1.40    0.40
   0  20  -4    1.93    0.47
   0 -20   5   71.67    3.15
   0 -20   5   65.97    3.12
   0 -20  -5   64.84    3.13
   0  20   5   63.66    3.04
   0  20   5   65.52    3.09
   0 -20  -6    7.02    0.69
   0 -20   6    7.50    0.63
   0  20   6    6.54    0.57
   0 -21   0   -0.19    0.37
   0 -21   0    0.10    0.44
   0  21   0    0.15    0.42
   0  21   0    0.38    0.42
   0 -21   1   44.90    2.14
   0 -21  -1   40.88    2.05
   0 -21  -1   44.62    2.18
   0 -21   1   48.32    2.23
   0  21  -1   41.44    2.14
   0  21   1   43.36    2.15
   0  21  -1   41.25    2.11
   0  21   1   44.81    2.15
   0 -21  -2    0.44    0.41
   0 -21   2    0.85    0.42
   0  21  -2    0.85    0.40
   0  21   2    0.47    0.40
   0  21  -2    0.25    0.36
   0 -21   3    8.15    0.71
   0 -21  -3    7.41    0.58
   0 -21   3    9.23    0.76
   0  21   3    8.04    0.64
   0  21  -3    6.94    0.61
   0  21  -3    6.76    0.56
   0  21   3    7.99    0.68
   0 -21   4    0.22    0.55
   1   0 -17   18.15    1.20
  -1   0  17   17.18    1.09
   1   0 -16    0.06    0.52
  -1   0  16   -0.25    0.52
  -1   0  16   -0.15    0.55
  -1   0  16    0.04    0.36
   1   0 -16    0.16    0.58
   1   0 -15   44.32    2.50
   1   0 -15   44.81    2.34
  -1   0  15   47.16    2.44
   1   0 -15   46.26    2.59
   1   0 -15   47.62    2.56
  -1   0  14   -0.25    0.65
   1   0 -14    0.71    0.75
  -1   0  14    0.37    0.59
   1   0 -14    0.70    0.71
  -1   0  14   -0.08    0.52
   1   0 -14    0.25    0.57
   1   0 -14    0.68    0.67
   1   0 -14   -0.10    0.71
  -1   0  14   -0.55    0.60
  -1   0  13   24.03    1.86
   1   0 -13   30.27    1.91
   1   0 -13   34.07    2.52
   1   0 -13   33.37    2.52
  -1   0  13   24.32    1.86
   1   0 -13   33.56    2.10
  -1   0  13   32.79    2.15
  -1   0  13   36.20    2.09
   1   0 -13   35.75    2.18
   1   0 -13   32.63    2.20
  -1   0  13   32.67    2.09
   1   0 -13   32.42    2.15
   1   0 -12    0.22    0.81
  -1   0  12   -0.27    0.70
   1   0 -12    0.36    0.73
  -1   0  12   -0.65    0.62
  -1   0  12   -0.43    0.72
  -1   0  12    0.05    0.74
  -1   0  12    0.08    0.61
  -1   0  12    0.22    0.72
  -1   0  12   -0.04    0.55
   1   0 -12    0.94    0.67
   1   0 -12    0.87    0.89
   1   0 -12   -0.69    0.94
   1   0 -12   -0.21    0.66
  -1   0  11  153.00    6.97
  -1   0  11  154.44    6.91
  -1   0  11  159.82    6.92
   1   0 -11  156.15    7.02
  -1   0  11  122.13    6.72
  -1   0  11  151.84    6.90
  -1   0  11  119.80    6.72
   1   0 -11  150.82    6.75
   1   0 -11  144.16    6.92
  -1   0  11  150.32    6.96
   1   0 -11  156.52    7.53
   1   0 -11  156.55    7.53
   1   0 -11  162.58    7.07
  -1   0  10    0.36    0.60
   1   0 -10   -0.30    0.72
  -1   0  10   -0.11    0.56
  -1   0  10   -0.04    0.63
  -1   0  10    0.20    0.64
  -1   0  10    0.30    0.58
  -1   0  10   -0.07    0.62
  -1   0  10    0.20    0.52
   1   0 -10    0.12    0.42
   1   0 -10    0.15    0.82
   1   0 -10   -0.07    0.78
   1   0 -10    0.22    0.67
   1   0 -10    0.17    0.46
  -1   0   9   15.44    1.28
  -1   0   9   13.03    1.19
  -1   0   9   16.56    1.20
   1   0  -9   17.45    1.64
  -1   0   9   16.84    1.19
   1   0  -9   16.73    1.27
  -1   0   9   13.28    1.17
  -1   0   9   15.05    1.12
  -1   0   9   14.52    1.18
  -1   0   9   18.31    1.18
   1   0  -9   15.67    1.11
   1   0  -9   19.10    1.69
   1   0  -9   16.47    1.16
   1   0  -9   13.08    1.30
  -1   0   8    0.11    0.60
  -1   0   8    0.27    0.50
  -1   0   8   -0.03    0.59
  -1   0   8    0.28    0.44
  -1   0   8    0.26    0.50
  -1   0   8    0.12    0.49
  -1   0   8    0.20    0.50
   1   0  -8    0.30    0.57
  -1   0   8    0.03    0.49
  -1   0   8    0.28    0.47
   1   0  -8    0.87    0.78
   1   0  -8    0.71    0.74
   1   0  -8    0.10    0.49
   1   0  -7   20.28    1.00
  -1   0   7   19.22    1.40
  -1   0   7   12.13    0.75
  -1   0   7   19.90    1.07
  -1   0   7   18.35    1.09
  -1   0   7   20.06    1.18
  -1   0   7   20.63    1.15
  -1   0   7   23.15    1.12
   1   0  -7   21.99    1.22
  -1   0   7   22.18    1.15
   1   0  -7   17.20    1.47
  -1   0   7   18.90    1.20
  -1   0   7   20.53    1.16
  -1   0   7   20.93    1.20
   1   0  -7   21.41    1.14
  -1   0   7   20.13    1.13
  -1   0   7   12.11    0.75
   1   0  -7   17.57    1.48
  -1   0   6   -0.07    0.48
  -1   0   6    0.12    0.43
  -1   0   6   -0.29    0.41
   1   0  -6   -0.04    0.64
   1   0  -6   -0.07    0.66
   1   0  -6    0.02    0.23
  -1   0   6   -0.21    0.37
   1   0  -6    0.38    0.42
  -1   0   6    0.36    0.44
  -1   0   6    0.13    0.17
  -1   0   6    0.11    0.48
   1   0  -6    0.20    0.35
  -1   0   6   -0.01    0.16
  -1   0   5  104.37    4.51
  -1   0   5   98.20    4.48
   1   0  -5  101.73    4.76
  -1   0   5   91.87    4.50
   1   0  -5  103.51    4.36
  -1   0   5  106.96    4.49
  -1   0   5  104.21    4.44
   1   0  -5  104.36    4.77
  -1   0   5  100.14    4.33
   1   0  -5   94.20    4.33
   1   0  -5   96.61    4.33
   1   0  -5   97.90    4.72
  -1   0   5  106.71    4.74
   1   0  -5  110.53    4.51
  -1   0   5   98.91    4.33
  -1   0   5  103.57    4.50
  -1   0   4   -0.06    0.35
  -1   0   4    0.06    0.36
   1   0  -4    0.06    0.14
  -1   0   4   -0.08    0.33
  -1   0   4   -0.01    0.38
  -1   0   4    0.32    0.29
   1   0  -4    0.64    0.28
  -1   0   4    0.07    0.41
  -1   0   4    0.01    0.39
  -1   0   4    0.03    0.13
   1   0  -4    0.11    0.16
   1   0  -4    0.02    0.46
  -1   0   4    0.11    0.46
  -1   0   4    0.06    0.13
   1   0  -4    0.18    0.38
   1   0  -4    0.02    0.16
   1   0  -4   -0.12    0.54
   1   0  -4    0.28    0.54
  -1   0   3   24.54    1.27
  -1   0   3   25.90    1.23
   1   0  -3   27.62    1.23
   1   0  -3   26.56    1.46
   1   0  -3   27.39    1.45
  -1   0   3   25.41    1.29
   1   0  -3   26.60    1.18
  -1   0   3   25.60    1.29
   1   0  -3   29.08    1.34
   1   0  -3   26.54    1.42
  -1   0   3   24.63    1.42
  -1   0   3   28.44    1.36
  -1   0   3   25.98    1.28
  -1   0   2   -0.04    0.16
   1   0  -2   -0.03    0.21
  -1   0   2   -0.03    0.22
   1   0  -2   -0.12    0.30
  -1   0   2    0.07    0.30
   1   0  -2    0.01    0.29
  -1   0   2    0.01    0.31
  -1   0   2   -0.01    0.31
   1   0  -2    0.10    0.15
  -1   0   2    0.06    0.21
  -1   0   2   -0.08    0.22
  -1   0   1   -0.05    0.15
   1   0  -1   -0.03    0.14
  -1   0   1    0.02    0.14
   1   0  -1    0.25    0.24
   1   0  -1    0.04    0.12
   1   0  -1    0.07    0.18
  -1   0   1    0.11    0.21
  -1   0   1   -0.04    0.20
  -1   0   1    0.06    0.18
  -1   0   1    0.06    0.18
   1   0  -1   -0.03    0.11
  -1   0   1    0.06    0.13
   1   0  -1   -0.07    0.12
  -1   0   0   -0.01    0.14
   1   0   0    0.00    0.10
  -1   0   0    0.07    0.17
  -1   0   0    0.01    0.10
  -1   0   0    0.11    0.17
  -1   0   0   -0.09    0.18
  -1   0   0   -0.07    0.17
   1   0   0    0.04    0.15
   1   0   0    0.12    0.22
  -1   0   0    0.18    0.18
  -1   0   0   -0.01    0.10
   1   0   0    0.01    0.15
  -1   0   0    0.00    0.10
  -1   0   0    0.06    0.10
   1   0   0    0.02    0.13
   1   0   1    6.53    0.39
   1   0   1    6.44    0.35
  -1   0  -1    6.91    0.42
  -1   0  -1    6.79    0.49
   1   0   1    6.39    0.52
  -1   0  -1    6.72    0.38
  -1   0  -1    7.43    0.54
   1   0   1    8.05    0.49
   1   0   1    6.70    0.38
   1   0   1    8.17    0.49
  -1   0  -1    7.61    0.42
  -1   0  -1    5.81    0.48
   1   0   1    7.80    0.44
  -1   0  -1    7.76    0.43
   1   0   1    7.21    0.40
   1   0   1    7.42    0.43
  -1   0  -1    7.38    0.41
   1   0   2   -0.01    0.25
   1   0   2    0.02    0.06
  -1   0  -2    0.35    0.17
   1   0   2   -0.03    0.24
  -1   0  -2    0.02    0.29
  -1   0  -2    0.01    0.32
  -1   0  -2   -0.01    0.34
  -1   0  -2    0.28    0.44
   1   0   2    0.17    0.33
  -1   0  -2    0.05    0.34
   1   0   2    0.16    0.32
  -1   0  -2   -0.12    0.33
  -1   0  -2   -0.12    0.35
   1   0   2   -0.03    0.23
   1   0   2    0.11    0.18
  -1   0  -2    0.22    0.31
   1   0   3   11.76    0.70
   1   0   3    9.64    0.79
  -1   0  -3   11.69    0.82
  -1   0  -3   11.62    0.62
  -1   0  -3   11.79    0.75
   1   0   3   11.65    0.70
  -1   0  -3    9.98    0.98
   1   0   3   10.65    0.81
  -1   0  -3   11.46    0.87
   1   0   3   12.02    0.58
   1   0   3   12.77    0.71
  -1   0  -3   10.98    0.72
  -1   0  -3   12.02    0.82
   1   0   4    0.41    0.33
   1   0   4    0.13    0.39
  -1   0  -4    0.37    0.46
  -1   0  -4   -0.02    0.47
   1   0   4    0.01    0.41
   1   0   4   -0.01    0.14
  -1   0  -4    0.07    0.42
   1   0   4    0.02    0.33
  -1   0  -4    0.17    0.39
  -1   0  -4    0.18    0.26
   1   0   4   -0.26    0.45
  -1   0  -4   -0.07    0.65
   1   0   4    0.01    0.38
   1   0   5    0.08    0.35
  -1   0  -5    0.08    0.51
  -1   0  -5    0.34    0.52
   1   0   5   -0.18    0.36
  -1   0  -5    0.18    0.47
   1   0   5   -0.42    0.41
   1   0   5    0.02    0.11
  -1   0  -5    0.04    0.46
  -1   0  -5    0.23    0.32
   1   0   5   -0.09    0.36
   1   0   5   -0.22    0.38
   1   0   5    0.10    0.39
   1   0   6    0.14    0.41
   1   0   6    0.06    0.44
  -1   0  -6    0.13    0.52
  -1   0  -6   -0.39    0.57
   1   0   6   -0.03    0.38
  -1   0  -6   -0.42    0.56
  -1   0  -6   -0.01    0.32
  -1   0  -6    0.05    0.52
   1   0   6   -0.04    0.43
   1   0   6    0.34    0.50
   1   0   6    0.08    0.44
   1   0   6   -0.02    0.43
   1   0   6   -0.08    0.38
   1   0   7   18.45    1.30
   1   0   7   27.47    1.52
  -1   0  -7   29.56    1.63
   1   0   7   27.07    1.51
   1   0   7   27.35    1.54
   1   0   7   21.50    1.47
  -1   0  -7   26.93    1.81
  -1   0  -7   25.84    1.78
  -1   0  -7   26.14    1.49
   1   0   7   30.89    1.56
  -1   0  -7   30.43    1.62
   1   0   7   26.95    1.52
   1   0   7   26.54    1.43
   1   0   7   28.67    1.55
   1   0   7   20.63    1.45
   1   0   8    0.56    0.43
   1   0   8    0.41    0.49
   1   0   8    0.09    0.46
  -1   0  -8   -0.16    0.59
   1   0   8   -0.12    0.51
   1   0   8    0.27    0.36
  -1   0  -8    0.37    0.60
   1   0   8    0.31    0.60
   1   0   8   -0.34    0.50
  -1   0  -8    0.29    0.47
  -1   0  -8    0.25    0.60
  -1   0  -8    0.31    0.61
   1   0   8    0.03    0.31
   1   0   8    0.15    0.32
  -1   0  -9   31.99    1.98
   1   0   9   32.05    1.91
   1   0   9   31.65    1.88
  -1   0  -9   33.52    2.54
  -1   0  -9   33.35    1.88
   1   0   9   33.28    1.90
  -1   0  -9   37.28    2.01
   1   0   9   33.82    1.91
  -1   0  -9   34.12    2.02
   1   0   9   23.38    1.76
   1   0   9   23.00    1.66
  -1   0  -9   35.84    2.25
  -1   0  -9   32.59    2.18
  -1   0 -10   -0.07    0.69
  -1   0 -10    0.07    0.66
   1   0  10    0.12    0.65
  -1   0 -10    0.30    0.53
  -1   0 -10   -0.09    0.57
   1   0  10    0.12    0.57
   1   0  10   -0.24    0.61
  -1   0 -10   -0.14    0.68
   1   0  10   -0.06    0.46
  -1   0 -10    0.09    0.70
   1   0  11    1.35    0.81
   1   0  11    2.55    0.74
   1   0  11    1.05    0.72
  -1   0 -11    1.53    0.65
  -1   0 -11    1.56    0.78
   1   0  11    0.94    0.71
   1   0  11    1.23    0.70
  -1   0 -11    0.83    0.69
  -1   0 -11    0.69    0.61
  -1   0 -11    1.31    0.77
   1   0  12    0.35    0.74
   1   0  12    0.22    0.66
   1   0  12   -0.04    0.74
  -1   0 -12    0.04    0.53
  -1   0 -12    0.05    0.75
  -1   0 -12    0.14    0.65
   1   0  12    0.04    0.63
   1   0  12    0.44    0.77
  -1   0 -12   -0.04    0.56
  -1   0 -12    0.78    0.74
   1   0  13    3.95    0.90
   1   0  13    6.10    0.88
   1   0  13    5.31    0.94
  -1   0 -13    5.22    0.97
  -1   0 -13    4.99    0.93
  -1   0 -13    6.28    0.89
   1   0  13    5.44    0.82
  -1   0 -13    5.30    0.90
   1   0  13    4.87    0.95
   1   0  14   -0.43    0.55
   1   0  14    0.18    0.62
  -1   0 -14    0.16    0.64
   1   0  14   -0.57    0.70
  -1   0 -14   -0.45    0.80
  -1   0 -14    0.04    0.62
  -1   0 -14   -0.48    0.73
  -1   0 -14    0.08    0.57
   1   0  14   -0.03    0.62
  -1   0 -15   12.52    1.02
   1   0  15   10.77    0.96
   1   0  15   11.44    0.95
   1   0  15   11.06    0.99
   1   0  16    0.02    0.47
   1   0  16    0.19    0.31
  -1   0 -16    0.04    0.52
   1   0  16   -0.13    0.39
   1   1 -17    7.66    0.85
  -1  -1  17    7.41    0.79
   1  -1 -16    0.60    0.56
   1   1 -16   -0.26    0.52
  -1   1  16    0.42    0.58
  -1  -1  16   -0.18    0.58
   1  -1 -16   -0.16    0.39
  -1  -1  16    0.09    0.32
  -1   1  16   -0.38    0.38
  -1  -1  16   -0.10    0.53
  -1  -1  15   13.05    1.14
   1  -1 -15   12.24    1.02
  -1   1  15   11.08    1.08
   1   1 -15   10.79    0.96
  -1  -1  15   13.13    1.16
   1  -1 -15   11.13    1.14
   1   1 -15   12.02    1.14
   1   1 -15   11.93    0.99
   1  -1 -15   12.04    1.15
   1   1 -15   11.90    1.14
   1  -1 -15   13.01    1.19
  -1   1  15    8.27    0.91
  -1  -1  15    7.30    0.85
  -1  -1  14    2.41    0.63
  -1   1  14    1.43    0.68
   1  -1 -14    2.70    0.65
  -1  -1  14    2.07    0.60
  -1   1  14    2.16    0.64
  -1  -1  14    2.56    0.87
   1   1 -14    4.21    0.76
   1  -1 -14    2.31    0.69
   1   1 -14    2.41    0.73
  -1  -1  14    2.00    0.85
   1  -1 -14    2.86    0.77
  -1  -1  14    2.86    0.73
   1   1 -14    3.22    0.79
   1  -1 -14    4.05    0.84
  -1   1  14    4.23    0.75
   1  -1 -14    3.95    0.91
   1   1 -14    3.85    0.89
  -1   1  14    2.84    0.77
   1  -1 -14    3.39    0.87
   1   1 -14    3.30    0.86
   1   1 -13   30.77    2.07
  -1  -1  13   29.98    1.98
   1  -1 -13   29.84    2.05
  -1   1  13   31.42    1.96
  -1   1  13   28.84    1.87
   1   1 -13   33.36    2.05
   1  -1 -13   32.81    2.07
  -1  -1  13   28.71    1.91
  -1   1  13   30.68    2.04
  -1  -1  13   29.78    2.03
  -1   1  13   20.40    1.73
  -1  -1  13   23.01    1.74
   1   1 -13   27.09    1.76
   1  -1 -13   28.08    1.80
  -1  -1  13   29.90    1.96
  -1   1  13   22.47    1.76
  -1  -1  13   24.39    1.75
   1  -1 -13   28.33    1.93
   1   1 -13   30.00    1.93
   1  -1 -13   26.96    2.32
   1  -1 -13   29.07    2.37
   1  -1 -13   29.76    2.04
   1   1 -13   31.49    2.05
  -1  -1  12   10.02    1.23
   1  -1 -12   14.53    1.43
  -1  -1  12   13.59    1.31
  -1   1  12   14.96    1.28
  -1  -1  12   17.06    1.33
   1   1 -12   13.98    1.37
   1  -1 -12   15.96    1.44
  -1   1  12   16.13    1.30
  -1  -1  12   15.79    1.40
  -1   1  12   14.27    1.38
  -1   1  12   11.10    1.16
  -1  -1  12   11.31    1.15
   1  -1 -12   14.01    1.24
  -1  -1  12   14.79    1.32
  -1   1  12   15.53    1.30
  -1  -1  12   14.89    1.35
  -1  -1  12   10.64    1.12
  -1   1  12   10.68    1.13
   1  -1 -12   15.64    1.36
   1   1 -12   13.96    1.30
   1   1 -12   17.09    1.76
   1  -1 -12   14.00    1.66
   1   1 -12   16.45    1.75
   1  -1 -12   16.49    1.78
   1   1 -12   15.91    1.43
   1  -1 -12   15.79    1.45
  -1   1  11   28.79    2.01
  -1  -1  11   19.82    1.78
  -1  -1  11   30.71    1.91
  -1   1  11   30.52    1.89
  -1   1  11   31.27    1.87
   1   1 -11   28.76    1.95
   1  -1 -11   31.07    2.03
  -1  -1  11   30.81    1.90
  -1  -1  11   30.44    1.95
  -1   1  11   26.67    1.88
  -1   1  11   31.33    1.86
  -1  -1  11   19.01    1.63
  -1  -1  11   26.76    1.84
  -1   1  11   30.84    1.90
  -1  -1  11   28.44    1.84
  -1   1  11   30.15    1.84
  -1  -1  11   22.88    1.70
   1  -1 -11   29.64    1.91
   1  -1 -11   31.45    1.76
   1   1 -11   28.10    1.70
   1   1 -11   31.45    2.34
   1  -1 -11   31.08    2.36
   1  -1 -11   28.71    2.29
   1   1 -11   27.91    2.25
  -1   1  11   29.95    1.86
   1  -1 -11   30.17    2.02
   1   1 -11   29.33    1.97
   1  -1 -10    0.30    0.83
   1  -1 -10   -0.08    0.88
   1   1 -10    0.15    0.82
   1   1 -10    0.66    0.91
   1   1 -10    0.09    0.77
   1  -1 -10    0.36    0.74
  -1  -1  10   -0.19    0.64
  -1   1  10    0.43    0.58
  -1  -1  10    0.47    0.60
   1   1 -10    0.55    0.70
  -1   1  10    0.10    0.58
   1  -1 -10    0.04    0.59
  -1   1  10   -0.25    0.70
  -1   1  10    0.04    0.54
  -1  -1  10    0.36    0.69
  -1  -1  10    0.12    0.62
  -1   1  10    0.77    0.57
  -1  -1  10    0.19    0.49
  -1   1  10    0.18    0.58
  -1  -1  10   -0.04    0.60
  -1   1  10    0.04    0.60
  -1  -1  10    0.49    0.59
   1  -1 -10    0.20    0.59
   1   1 -10    0.30    0.45
   1  -1 -10    0.09    0.45
  -1  -1  10    0.06    0.52
  -1   1  10    0.21    0.59
   1   1 -10   -0.30    0.72
   1  -1 -10    0.18    0.61
  -1   1  10   -0.07    0.56
   1   1 -10    0.20    0.54
  -1   1   9   34.52    2.07
  -1  -1   9   34.62    2.04
  -1  -1   9   32.91    2.00
  -1   1   9   31.20    1.97
  -1   1   9   32.33    1.94
  -1   1   9   35.36    1.96
   1   1  -9   37.09    2.09
   1   1  -9   33.50    2.37
  -1  -1   9   34.11    1.96
   1  -1  -9   35.86    2.08
  -1   1   9   32.89    2.00
  -1   1   9   35.15    1.94
  -1  -1   9   35.24    1.92
  -1   1   9   33.19    1.96
  -1  -1   9   34.56    1.95
  -1  -1   9   33.40    1.97
  -1   1   9   37.82    1.99
  -1  -1   9   35.96    1.93
   1  -1  -9   32.76    1.89
   1   1  -9   36.86    2.44
   1  -1  -9   35.97    2.45
   1  -1  -9   36.00    2.45
  -1   1   9   32.74    1.95
   1  -1  -9   31.54    2.07
   1  -1  -9   33.58    1.94
   1   1  -9   34.98    1.94
  -1   1   8   83.24    4.21
  -1  -1   8   72.61    4.14
  -1   1   8   76.68    3.87
  -1   1   8   74.61    3.79
  -1  -1   8   75.42    3.81
  -1  -1   8   75.22    3.83
  -1   1   8   79.94    3.79
   1   1  -8   84.82    4.27
   1   1  -8   73.46    3.86
   1  -1  -8   80.36    3.89
  -1  -1   8   85.48    3.82
   1  -1  -8   82.87    4.28
  -1   1   8   82.16    3.79
  -1   1   8   76.00    3.78
  -1  -1   8   74.40    3.79
  -1   1   8   80.78    3.76
  -1  -1   8   75.20    3.72
  -1  -1   8   76.50    3.80
  -1  -1   8   79.22    3.78
  -1   1   8   76.14    3.78
  -1  -1   8   79.98    3.75
  -1   1   8   88.72    3.81
   1  -1  -8   79.80    3.76
   1   1  -8   87.11    4.29
   1  -1  -8   87.73    4.31
  -1   1   8   84.78    3.81
   1   1  -8   76.74    3.77
   1  -1  -8   83.09    3.80
   1  -1  -8   82.62    3.89
   1  -1  -7   21.64    0.97
  -1  -1   7   14.84    0.80
   1   1  -7   23.18    1.07
  -1  -1   7   24.55    1.50
  -1   1   7   24.57    1.47
  -1   1   7   20.27    1.18
  -1   1   7   20.67    1.13
  -1  -1   7   19.49    1.19
  -1  -1   7   23.10    1.18
  -1   1   7   21.20    1.12
   1  -1  -7   24.38    1.55
   1  -1  -7   24.18    1.24
  -1  -1   7   22.88    1.15
  -1   1   7   22.92    1.14
   1   1  -7   22.85    1.59
  -1   1   7   20.42    1.08
  -1  -1   7   20.05    1.13
  -1   1   7   17.99    1.08
  -1  -1   7   21.63    1.18
  -1  -1   7   19.88    1.04
  -1  -1   7   20.76    1.14
  -1   1   7   21.52    1.14
  -1  -1   7   22.62    1.12
  -1   1   7   24.59    1.13
  -1  -1   7   23.21    1.08
   1  -1  -7   20.87    1.09
   1   1  -7   23.04    1.12
  -1  -1   7   19.41    1.19
  -1   1   7   21.84    1.11
   1  -1  -7   21.12    1.13
   1  -1  -7   21.42    1.51
   1   1  -7   20.68    1.54
  -1  -1   7   15.69    0.81
   1   1  -6   81.96    3.98
  -1   1   6   74.49    3.42
  -1  -1   6   74.83    3.47
   1  -1  -6   85.06    3.99
  -1   1   6   75.29    3.42
   1  -1  -6   80.02    3.58
  -1   1   6   86.22    3.95
   1   1  -6   80.17    3.96
  -1  -1   6   87.13    3.97
   1   1  -6   84.34    3.66
  -1  -1   6   76.17    3.48
   1  -1  -6   78.29    3.92
  -1   1   6   85.34    3.62
  -1   1   6   81.42    3.64
  -1  -1   6   83.63    3.59
   1   1  -6   82.73    3.48
   1  -1  -6   75.31    3.43
  -1  -1   6   80.04    3.63
   1   1  -6   81.16    3.97
   1  -1  -6   85.70    3.71
   1  -1  -6   83.44    3.98
  -1  -1   6   79.91    3.67
  -1   1   6   74.53    3.65
  -1   1   6   79.86    3.62
   1  -1  -6   79.24    3.64
  -1  -1   6   80.46    3.66
  -1   1   6   78.98    3.63
  -1   1   6   76.38    3.66
   1  -1  -5   27.50    1.65
   1  -1  -5   22.89    1.17
  -1  -1   5   26.86    1.22
  -1   1   5   24.73    1.16
   1   1  -5   26.12    1.59
   1   1  -5   25.73    1.23
  -1  -1   5   24.27    1.56
  -1  -1   5   26.33    1.21
   1   1  -5   26.03    1.60
   1   1  -5   26.55    1.39
   1  -1  -5   23.29    1.17
   1   1  -5   24.85    1.22
  -1   1   5   25.07    1.16
  -1   1   5   28.10    1.57
   1  -1  -5   26.04    1.33
  -1  -1   5   27.82    1.34
  -1  -1   5   25.26    1.28
   1   1  -5   26.87    1.23
  -1   1   5   27.24    1.33
  -1   1   5   26.14    1.33
   1  -1  -5   24.25    1.19
   1  -1  -5   24.23    1.40
   1   1  -5   25.63    1.16
   1   1  -5   26.35    1.60
   1  -1  -5   27.22    1.64
  -1  -1   5   22.68    1.34
  -1  -1   5   26.22    1.36
   1  -1  -5   24.98    1.34
  -1   1   5   26.45    1.36
  -1   1   5   26.29    1.34
  -1   1   5   25.99    1.33
  -1   1   5   26.70    1.37
  -1  -1   5   28.03    1.38
   1  -1  -4    1.44    0.63
   1   1  -4    1.56    0.25
   1  -1  -4    1.71    0.64
  -1   1   4    2.05    0.19
  -1  -1   4    1.81    0.24
   1  -1  -4    1.73    0.38
  -1   1   4    1.91    0.41
   1   1  -4    2.04    0.51
  -1  -1   4    1.76    0.24
  -1  -1   4    1.88    0.53
  -1   1   4    1.36    0.50
   1   1  -4    2.16    0.44
  -1   1   4    1.71    0.18
   1   1  -4    1.97    0.26
  -1  -1   4    1.50    0.30
   1   1  -4    1.13    0.29
   1  -1  -4    1.33    0.26
   1   1  -4    1.96    0.23
  -1  -1   4    1.74    0.38
  -1  -1   4    1.47    0.40
  -1   1   4    1.96    0.38
  -1   1   4    1.28    0.36
   1  -1  -4    1.85    0.39
  -1  -1   4    1.58    0.40
  -1   1   4    1.50    0.37
  -1   1   4    1.87    0.36
  -1  -1   4    1.53    0.40
   1  -1  -3    6.98    0.67
  -1  -1   3    7.14    0.66
  -1  -1   3    7.73    0.67
  -1   1   3    6.75    0.30
   1  -1  -3    5.93    0.64
   1   1  -3    6.32    0.36
  -1   1   3    3.30    0.28
  -1  -1   3    6.62    0.36
  -1   1   3    6.69    0.62
   1  -1  -3    6.85    0.50
  -1   1   3    7.12    0.55
   1   1  -3    5.72    0.60
  -1   1   3    3.26    0.28
   1   1  -3    6.64    0.49
   1   1  -3    6.22    0.55
  -1  -1   3    6.55    0.37
  -1  -1   3    5.91    0.61
   1   1  -3    6.06    0.36
  -1   1   3    6.61    0.30
  -1   1   3    6.44    0.48
  -1  -1   3    6.24    0.39
   1  -1  -3    6.10    0.38
   1  -1  -3    5.87    0.30
   1   1  -3    5.47    0.36
  -1   1   3    6.51    0.48
  -1  -1   3    6.93    0.47
  -1   1   3    6.31    0.45
   1  -1  -3    6.52    0.47
  -1  -1   3    6.33    0.49
  -1   1   3    6.46    0.49
  -1   1   3    5.61    0.45
  -1  -1   3    6.45    0.48
   1   1  -2    2.37    0.21
  -1  -1   2    2.40    0.38
   1  -1  -2    2.37    0.43
  -1  -1   2    2.64    0.39
  -1   1   2    2.45    0.17
   1   1  -2    2.36    0.24
   1  -1  -2    2.28    0.41
   1  -1  -2    2.19    0.24
  -1   1   2    2.07    0.29
  -1  -1   2    2.31    0.19
  -1  -1   2    2.49    0.22
   1  -1  -2    2.74    0.28
  -1  -1   2    2.33    0.28
  -1   1   2    2.41    0.22
  -1   1   2    2.51    0.29
  -1   1   2    1.99    0.25
  -1  -1   2    1.94    0.29
   1   1  -2    1.88    0.23
  -1   1   2    1.74    0.26
   1  -1  -2    2.40    0.19
  -1   1   2    2.08    0.38
   1   1  -2    2.45    0.37
   1   1  -2    2.57    0.24
   1   1  -2    2.37    0.21
   1   1  -2    2.48    0.39
  -1  -1   2    1.75    0.34
  -1   1   2    2.39    0.17
   1   1  -2    2.14    0.34
   1  -1  -2    1.76    0.35
   1  -1  -2    2.91    0.35
  -1  -1   1    0.96    0.27
   1   1  -1    1.19    0.28
   1   1  -1    0.98    0.20
  -1   1   1    0.99    0.23
  -1   1   1    0.85    0.22
   1   1  -1    0.88    0.27
  -1  -1   1    0.80    0.27
   1  -1  -1    0.84    0.15
   1  -1  -1    0.79    0.17
  -1   1   1    0.70    0.20
  -1  -1   1    0.72    0.16
  -1   1   1    0.86    0.13
  -1   1   1    0.92    0.21
  -1  -1   1    0.75    0.10
  -1  -1   1    0.80    0.17
   1   1  -1    0.88    0.18
   1  -1  -1    0.98    0.15
  -1   1   1    0.94    0.14
  -1  -1   1    0.63    0.18
   1   1  -1    1.09    0.26
   1  -1  -1    1.02    0.29
   1   1  -1    0.88    0.20
   1  -1  -1    0.87    0.22
   1   1  -1    1.07    0.24
   1  -1  -1    0.87    0.15
   1   1  -1    0.78    0.23
  -1  -1   1    0.82    0.22
  -1   1   1    0.97    0.25
  -1   1   1    1.15    0.25
  -1   1   0    4.52    0.33
  -1  -1   0    4.41    0.37
   1   1   0    3.92    0.34
  -1  -1   0    4.21    0.33
   1  -1   0    4.57    0.32
  -1  -1   0    4.37    0.33
   1  -1   0    4.35    0.27
  -1   1   0    3.81    0.31
   1   1   0    4.18    0.23
   1  -1   0    4.10    0.26
  -1  -1   0    4.47    0.26
  -1  -1   0    3.16    0.28
   1   1   0    4.46    0.29
   1  -1   0    4.68    0.27
  -1  -1   0    4.09    0.29
  -1  -1   0    4.41    0.37
   1   1   0    4.39    0.36
  -1   1   0    3.56    0.39
   1   1   0    4.30    0.36
  -1   1   0    4.29    0.33
   1  -1   0    4.86    0.33
   1  -1   0    4.42    0.33
  -1   1   0    4.66    0.33
   1  -1   0    5.15    0.42
  -1   1  -1    0.25    0.14
  -1   1  -1    0.29    0.15
  -1   1  -1    0.34    0.26
  -1   1  -1    0.20    0.15
  -1  -1  -1    0.19    0.29
   1   1   1    0.17    0.27
  -1  -1  -1    0.28    0.28
   1  -1   1    0.12    0.26
   1   1   1    0.21    0.28
  -1  -1  -1    0.11    0.27
   1   1   1    0.15    0.28
  -1   1  -1    0.09    0.14
   1  -1   1    0.01    0.33
  -1  -1  -1    0.23    0.29
   1   1   1    0.41    0.30
   1   1   1    0.19    0.31
  -1   1  -1   -0.01    0.19
   1   1   1    0.31    0.15
   1   1   1    0.30    0.17
   1  -1   1   -0.09    0.26
  -1   1  -1    0.27    0.26
  -1   1  -1    0.18    0.36
   1  -1   1    0.19    0.20
   1  -1   1    0.34    0.15
   1   1   1    0.28    0.18
  -1  -1  -1    0.18    0.12
  -1  -1  -1    0.21    0.24
  -1   1  -1    0.12    0.16
   1   1   1    0.32    0.16
  -1  -1  -1    0.30    0.24
  -1   1  -1    0.18    0.14
   1  -1   1    0.22    0.19
   1   1   1    0.30    0.17
  -1   1  -2    0.25    0.26
  -1   1  -2    0.04    0.26
  -1   1  -2    0.01    0.27
  -1  -1  -2    0.25    0.38
  -1   1  -2    0.05    0.27
  -1  -1  -2   -0.09    0.36
  -1   1  -2   -0.25    0.43
   1  -1   2    0.16    0.19
  -1   1  -2    0.26    0.33
  -1   1  -2    0.03    0.19
   1  -1   2    0.15    0.14
   1  -1   2    0.18    0.25
   1   1   2    0.20    0.26
  -1   1  -2   -0.28    0.27
   1  -1   2    0.13    0.29
   1  -1   2    0.05    0.19
   1   1   2    0.09    0.20
  -1  -1  -2   -0.13    0.34
   1   1   2   -0.02    0.26
   1  -1   2    0.02    0.25
  -1  -1  -2    0.33    0.34
   1   1   2    0.10    0.23
  -1  -1  -2    0.30    0.34
  -1  -1  -3  149.89    6.59
   1   1   3  153.87    6.59
   1  -1   3  151.02    6.55
  -1   1  -3  147.98    6.52
  -1  -1  -3  149.52    6.59
   1   1   3  141.72    6.44
   1  -1   3  144.86    6.33
   1  -1   3  146.09    6.44
  -1   1  -3  156.66    6.66
   1   1   3  152.94    6.58
   1  -1   3  152.10    6.54
   1  -1   3  154.57    6.38
  -1   1  -3  147.09    6.72
  -1   1  -3  137.30    6.37
   1  -1   3  148.41    6.45
   1   1   3  156.59    6.34
   1   1   3  146.21    6.44
   1  -1   3  151.66    6.37
  -1   1  -3  146.35    6.51
  -1  -1  -3  154.02    6.48
  -1   1  -3  145.69    6.44
   1  -1   3  146.50    6.44
   1   1   3  144.02    6.43
  -1  -1  -3  147.84    6.48
   1  -1   3  144.15    6.45
  -1  -1  -4    0.24    0.51
  -1  -1  -4    0.12    0.52
  -1   1  -4    0.63    0.42
   1   1   4    0.29    0.41
  -1   1  -4    0.67    0.43
   1  -1   4    0.24    0.40
   1   1   4    0.02    0.34
   1  -1   4    0.38    0.37
   1  -1   4    0.24    0.12
  -1  -1  -4    0.11    0.39
  -1  -1  -4    0.34    0.46
  -1   1  -4    0.14    0.61
  -1   1  -4    0.47    0.17
  -1   1  -4    0.47    0.46
  -1   1  -4    0.03    0.20
   1  -1   4    0.24    0.40
   1   1   4    0.06    0.40
  -1   1  -4   -0.05    0.42
  -1  -1  -4    0.44    0.46
   1   1   4    0.15    0.12
   1  -1   4    0.23    0.35
   1  -1   4    0.09    0.18
   1   1   4    0.34    0.37
  -1  -1  -4    0.34    0.44
   1   1   4    0.45    0.31
  -1   1  -4   -0.18    0.25
   1  -1   4    0.04    0.37
   1   1   4    0.10    0.35
   1  -1   4    0.26    0.39
  -1  -1  -5    5.26    0.76
  -1   1  -5    5.46    0.71
  -1   1  -5    5.39    0.71
   1   1   5    4.80    0.62
   1  -1   5    5.00    0.57
  -1  -1  -5    4.46    0.78
   1   1   5    5.20    0.56
  -1  -1  -5    5.15    0.54
   1   1   5    5.16    0.63
  -1   1  -5    5.83    0.78
   1  -1   5    5.03    0.57
  -1  -1  -5    5.74    0.73
  -1   1  -5    4.33    0.83
   1  -1   5    5.17    0.58
   1  -1   5    5.09    0.33
   1   1   5    3.78    0.55
  -1  -1  -5    4.74    0.60
  -1   1  -5    6.12    0.60
   1   1   5    5.09    0.54
   1  -1   5    5.52    0.58
   1   1   5    4.45    0.54
  -1  -1  -5    5.20    0.63
  -1   1  -5    4.30    0.42
   1  -1   5    4.45    0.51
  -1   1  -5    5.21    0.60
   1  -1   6    3.87    0.56
   1   1   6    3.23    0.54
  -1   1  -6    3.55    0.71
  -1  -1  -6    4.72    0.74
  -1  -1  -6    4.03    0.71
  -1   1  -6    3.68    0.71
  -1   1  -6    4.35    0.91
   1  -1   6    3.74    0.57
  -1  -1  -6    5.06    0.91
   1   1   6    3.22    0.53
   1   1   6    3.53    0.55
   1  -1   6    4.34    0.58
   1  -1   6    2.33    0.20
   1  -1   6    3.58    0.55
  -1  -1  -6    2.83    0.59
   1   1   6    3.87    0.59
  -1   1  -6    3.90    0.59
   1  -1   6    3.92    0.57
   1   1   6    2.89    0.56
   1   1   6    2.91    0.51
   1  -1   6    3.67    0.57
   1   1   6    3.43    0.56
   1   1   6    3.20    0.54
   1  -1   6    3.25    0.52
  -1  -1  -6    3.38    0.53
   1   1   6    3.97    0.57
  -1   1  -6    3.63    0.42
  -1   1  -6    2.72    0.63
  -1  -1  -6    2.93    0.60
   1   1   6    4.12    0.55
  -1  -1  -7   26.64    1.93
   1   1   7   18.28    1.35
  -1   1  -7   28.12    1.97
   1  -1   7   18.58    1.35
   1   1   7   23.63    1.33
   1   1   7   23.18    1.42
   1  -1   7   18.80    1.32
   1  -1   7   22.81    1.30
   1   1   7   25.14    1.40
   1  -1   7   25.03    1.41
   1   1   7   26.44    1.41
  -1   1  -7   25.67    1.47
   1  -1   7   26.50    1.42
  -1   1  -7   25.09    1.63
  -1  -1  -7   25.32    1.48
   1  -1   7   15.46    1.18
   1   1   7   17.38    1.21
   1   1   7   24.21    1.44
   1  -1   7   23.93    1.44
   1   1   7   21.33    1.35
   1  -1   7   23.59    1.39
   1   1   7   23.75    1.39
   1  -1   7   24.42    1.45
   1   1   7   25.04    1.43
   1   1   7   25.78    1.40
  -1  -1  -7   25.21    1.42
   1  -1   7   18.98    1.36
  -1  -1  -7   24.75    1.68
   1   1   7   16.98    1.33
  -1  -1  -7   25.88    1.70
  -1   1  -7   24.58    1.63
  -1   1  -7   24.55    1.27
  -1  -1  -7   25.49    1.51
  -1   1  -7   26.08    1.47
   1   1   7   25.12    1.40
   1   1   8   -0.03    0.32
  -1   1  -8   -0.08    0.78
   1  -1   8    0.03    0.33
  -1  -1  -8   -0.07    0.70
   1  -1   8    0.23    0.43
   1   1   8    0.12    0.45
   1  -1   8    0.03    0.46
   1   1   8    0.20    0.46
  -1  -1  -8   -0.07    0.60
  -1   1  -8   -0.10    0.58
   1   1   8   -0.20    0.45
  -1  -1  -8    0.07    0.55
   1  -1   8   -0.33    0.49
   1   1   8    0.09    0.56
   1   1   8   -0.44    0.55
   1   1   8    0.08    0.36
   1  -1   8    0.14    0.50
   1  -1   8   -0.06    0.35
   1  -1   8    0.23    0.52
   1   1   8    0.46    0.46
  -1  -1  -8    0.07    0.61
  -1   1  -8    0.20    0.59
   1  -1   8    0.16    0.52
   1   1   8    0.18    0.56
   1   1   8   -0.14    0.49
   1  -1   8   -0.23    0.50
  -1  -1  -8    0.45    0.53
  -1   1  -8    0.08    0.41
   1   1   8   -0.43    0.54
  -1  -1  -8    0.32    0.70
   1   1   8    0.12    0.33
  -1  -1  -8    0.05    0.66
   1  -1   8    0.13    0.31
  -1   1  -8    0.10    0.62
  -1   1  -8    0.44    0.68
  -1  -1  -9    1.14    0.81
   1   1   9    0.24    0.48
   1  -1   9    0.13    0.42
   1   1   9    0.48    0.61
  -1   1  -9   -0.21    0.67
  -1  -1  -9    0.55    0.66
   1  -1   9    0.77    0.63
   1  -1   9    0.35    0.56
   1   1   9    0.17    0.53
  -1  -1  -9   -0.16    0.61
  -1   1  -9   -0.07    0.60
   1  -1   9    0.13    0.53
   1   1   9    0.12    0.64
   1  -1   9    0.73    0.65
   1  -1   9   -0.03    0.58
   1  -1   9    0.18    0.62
   1  -1   9   -0.17    0.57
   1   1   9    0.60    0.54
  -1   1  -9    0.75    0.48
  -1  -1  -9    0.21    0.54
  -1   1  -9    0.40    0.63
  -1  -1  -9    0.12    0.65
  -1   1  -9    0.34    0.69
  -1  -1  -9    0.80    0.72
  -1   1  -9    0.35    0.61
  -1  -1  -9    0.24    0.68
   1   1  10   10.44    0.98
   1  -1  10    9.90    0.95
   1  -1  10    9.64    1.06
   1   1  10   14.50    1.28
   1  -1  10   13.44    1.23
   1  -1  10   13.06    1.18
   1   1  10   14.82    1.21
   1  -1  10   16.41    1.27
  -1  -1 -10   13.39    1.18
  -1   1 -10   13.55    1.13
   1  -1  10   13.96    1.21
  -1   1 -10   14.59    1.31
   1   1  10   14.51    1.22
  -1  -1 -10   14.37    1.35
   1   1  10   14.22    1.19
  -1  -1 -10   14.33    1.28
   1  -1  10   14.70    1.23
  -1   1 -10   13.53    1.23
  -1   1 -10   14.23    1.42
  -1   1 -10   13.82    1.41
  -1  -1 -10   14.50    1.48
  -1  -1 -10   13.99    1.46
  -1  -1 -10   16.18    1.33
  -1   1 -10   15.81    1.31
   1  -1  11   35.09    2.19
   1  -1  11   32.21    2.15
   1   1  11   35.17    2.19
   1  -1  11   39.66    2.25
  -1   1 -11   30.78    2.07
  -1  -1 -11   34.19    2.16
  -1   1 -11   34.60    2.28
   1   1  11   37.12    2.20
  -1  -1 -11   36.27    2.33
  -1  -1 -11   37.37    2.26
  -1   1 -11   37.26    2.20
   1  -1  11   37.99    2.22
   1   1  11   36.02    2.16
  -1  -1 -11   33.40    2.09
  -1   1 -11   37.87    2.31
  -1  -1 -11   35.60    2.28
   1  -1  12   10.87    1.17
   1  -1  12    9.03    1.18
   1   1  12    7.47    1.17
  -1  -1 -12    9.40    0.99
   1  -1  12    5.35    1.15
   1   1  12   10.64    1.17
  -1  -1 -12   10.60    1.27
  -1   1 -12    9.69    0.98
  -1   1 -12    9.91    1.21
  -1  -1 -12    9.50    1.18
   1  -1  12   10.47    1.11
  -1   1 -12   10.87    1.11
  -1  -1 -12    9.70    1.11
   1   1  12   10.13    1.06
  -1   1 -12   11.40    1.18
  -1  -1 -12   10.51    1.22
   1  -1  12   11.64    1.14
   1   1  12   11.50    1.16
   1   1  13    0.58    0.73
   1  -1  13    0.33    0.73
   1   1  13    0.47    0.65
   1  -1  13    0.76    0.65
   1   1  13    0.08    0.66
   1  -1  13    0.12    0.69
  -1   1 -13    0.23    0.71
  -1  -1 -13   -0.05    0.74
  -1   1 -13    0.54    0.74
  -1  -1 -13   -0.40    0.72
   1  -1  13   -0.13    0.60
  -1  -1 -13    0.74    0.66
   1   1  13   -0.16    0.57
  -1  -1 -13    0.46    0.67
  -1   1 -13    0.67    0.88
  -1   1 -13    0.40    0.64
  -1  -1 -13    0.16    0.79
  -1  -1 -13   -0.03    0.54
   1   1  13   -0.20    0.75
   1  -1  13   -0.13    0.77
   1   1  14    0.33    0.56
   1  -1  14    0.32    0.65
   1   1  14    0.31    0.62
  -1   1 -14   -0.23    0.62
  -1  -1 -14    0.41    0.68
   1   1  14   -0.35    0.63
   1  -1  14    0.10    0.60
  -1   1 -14    0.29    0.64
  -1  -1 -14    0.42    0.64
  -1   1 -14    0.54    0.74
  -1  -1 -14    1.02    0.77
  -1  -1 -14    0.39    0.59
   1   1  14   -0.14    0.69
   1  -1  14    0.18    0.69
  -1  -1 -15   20.48    1.38
  -1   1 -15   19.91    1.34
  -1   1 -15   21.68    1.47
  -1  -1 -15   20.98    1.45
   1  -1  15   19.07    1.27
   1   1  15   21.26    1.32
  -1  -1 -15   19.56    1.41
   1   1  15   20.20    1.30
   1  -1  15   19.09    1.36
   1   1  15   20.17    1.33
   1   1  16    6.47    0.69
   1   1  16    8.10    0.62
   1  -1  16    7.46    0.73
   1   1  16    7.96    0.61
  -1   1 -16    7.77    0.72
  -1  -1 -16    7.53    0.80
  -1  -2  17    1.72    0.65
   1   2 -17    1.46    0.65
   1  -2 -17    0.94    0.65
  -1   2  16    5.40    0.67
  -1  -2  16    4.82    0.64
   1   2 -16    5.87    0.78
   1  -2 -16    4.72    0.73
   1   2 -16    5.72    0.71
  -1  -2  16    5.09    0.74
   1  -2 -16    4.96    0.58
  -1   2  16    5.29    0.68
  -1   2  16    3.29    0.53
  -1   2  15    1.93    0.73
  -1  -2  15    2.10    0.69
   1   2 -15    2.66    0.58
   1  -2 -15    2.36    0.77
   1   2 -15    2.28    0.71
   1  -2 -15    2.53    0.81
  -1  -2  15    2.26    0.82
   1   2 -15    1.83    0.56
  -1   2  15    1.65    0.71
   1  -2 -15    2.43    0.64
  -1  -2  15    1.30    0.51
  -1   2  15    1.05    0.58
   1  -2 -14    8.11    0.87
  -1   2  14    5.64    0.85
  -1  -2  14    4.33    0.74
  -1  -2  14    4.51    0.72
  -1   2  14    5.10    0.81
  -1   2  14    6.84    0.95
  -1  -2  14    7.85    1.02
   1  -2 -14    7.31    0.95
   1   2 -14    7.96    0.90
   1   2 -14    8.03    1.08
  -1   2  14    5.93    0.91
   1   2 -14    8.95    1.00
  -1   2  14    7.11    0.89
   1  -2 -14    8.80    1.03
  -1  -2  14    8.29    0.97
   1  -2 -14    7.24    0.94
  -1   2  14    7.12    0.99
   1  -2 -14    7.74    1.04
   1   2 -14    9.66    1.07
  -1  -2  13    1.29    0.76
   1  -2 -13    1.02    0.76
  -1   2  13    0.40    0.76
   1  -2 -13    1.36    0.70
  -1   2  13    0.92    0.71
  -1  -2  13    1.02    0.63
  -1  -2  13    1.12    0.58
  -1   2  13    0.51    0.58
  -1   2  13    0.48    0.75
  -1  -2  13    1.21    0.76
   1   2 -13    2.02    0.71
   1  -2 -13    0.68    0.71
   1   2 -13    1.61    0.84
  -1   2  13    1.65    0.75
   1  -2 -13    1.33    0.78
   1   2 -13    1.38    0.77
  -1  -2  13    1.90    0.74
  -1   2  13    1.30    0.66
   1  -2 -13    1.83    0.98
   1  -2 -13    1.48    0.95
   1  -2 -13    2.34    0.93
   1   2 -13    1.45    0.80
   1   2 -12    2.25    0.94
   1  -2 -12    3.95    1.09
   1  -2 -12    3.49    1.14
   1   2 -12    3.74    1.05
  -1  -2  12    1.38    0.79
  -1   2  12    2.95    0.86
  -1   2  12    2.88    0.81
  -1  -2  12    0.96    0.62
   1  -2 -12    2.21    0.75
  -1  -2  12    2.44    0.83
  -1   2  12    2.34    0.78
  -1  -2  12    2.44    0.84
  -1   2  12    1.89    0.84
   1   2 -12    2.74    0.71
   1  -2 -12    2.74    0.79
  -1   2  12    2.99    0.78
   1  -2 -12    3.27    0.89
  -1   2  12    2.34    0.72
   1   2 -12    3.53    0.84
  -1  -2  12    3.14    0.73
  -1  -2  12    2.10    0.63
  -1   2  12    2.98    0.75
   1  -2 -12    2.30    0.87
   1   2 -12    3.22    0.91
   1   2 -11    3.69    1.02
   1   2 -11    4.89    1.10
   1  -2 -11    4.69    1.11
   1  -2 -11    5.36    1.16
  -1   2  11    3.89    0.74
  -1   2  11    4.03    0.77
  -1  -2  11    3.89    0.80
   1   2 -11    4.10    0.86
   1  -2 -11    3.96    0.87
  -1   2  11    3.66    0.99
  -1  -2  11    3.40    0.82
  -1   2  11    4.60    0.88
   1  -2 -11    3.97    0.79
  -1   2  11    4.08    0.81
  -1  -2  11    4.37    0.73
  -1   2  11    3.94    0.82
  -1  -2  11    4.18    0.88
  -1   2  11    4.19    0.86
  -1  -2  11    3.04    0.78
   1  -2 -11    3.61    0.84
  -1  -2  11    2.54    0.64
  -1   2  11    4.29    0.79
   1   2 -11    4.05    0.93
  -1   2  11    3.97    0.78
   1   2 -11    4.95    0.71
   1  -2 -11    3.71    0.87
   1   2 -10    5.05    1.05
   1   2 -10    6.60    1.16
   1  -2 -10    7.02    1.16
   1  -2 -10    8.23    1.22
   1   2 -10    5.82    1.26
   1  -2 -10    4.91    1.16
  -1  -2  10    6.20    0.91
  -1   2  10    4.74    0.77
   1  -2 -10    6.87    0.99
   1   2 -10    5.84    0.93
  -1   2  10    5.99    0.81
  -1  -2  10    5.50    0.83
  -1   2  10    5.93    0.93
  -1  -2  10    5.30    0.87
  -1   2  10    6.42    0.87
  -1   2  10    5.43    0.76
  -1  -2  10    3.94    0.68
  -1  -2  10    5.43    0.88
  -1   2  10    5.63    0.84
  -1   2  10    4.85    0.79
  -1  -2  10    6.85    0.81
   1   2 -10    5.76    0.67
   1  -2 -10    5.30    0.73
   1  -2 -10    5.71    0.85
  -1   2  10    6.85    0.83
  -1  -2  10    4.07    0.67
   1   2 -10    4.68    0.84
   1  -2 -10    6.41    0.94
   1   2 -10    5.69    0.76
  -1   2  10    5.76    0.79
   1   2  -9   10.37    1.44
  -1  -2   9   10.39    1.07
  -1  -2   9   10.81    1.04
  -1   2   9   12.24    1.00
   1   2  -9   12.97    1.11
   1  -2  -9   12.24    1.14
  -1   2   9   11.71    0.97
  -1  -2   9   10.11    0.97
  -1   2   9    9.62    1.09
  -1   2   9   10.69    0.98
  -1   2   9   10.72    1.00
  -1  -2   9   10.13    0.89
  -1   2   9    9.98    0.97
  -1   2   9   11.48    0.99
  -1  -2   9   12.49    1.02
  -1  -2   9   12.04    1.03
  -1   2   9   12.51    1.02
  -1  -2   9    9.99    0.90
   1  -2  -9   11.18    1.04
   1  -2  -9   11.39    0.94
   1  -2  -9   12.28    1.44
   1   2  -9   10.46    1.29
   1   2  -9   11.88    1.35
   1  -2  -9   12.24    1.42
  -1  -2   9   11.11    0.97
  -1   2   9   11.95    1.00
   1   2  -9   10.29    0.92
   1  -2  -9   12.19    1.07
   1   2  -8    1.21    0.73
   1   2  -8    0.44    0.70
   1  -2  -8    1.42    0.75
   1  -2  -8    1.54    0.75
  -1   2   8    1.03    0.60
  -1  -2   8    1.33    0.67
  -1   2   8    1.44    0.56
  -1  -2   8    1.25    0.57
  -1  -2   8    1.43    0.56
  -1   2   8    1.58    0.50
   1   2  -8    1.06    0.63
  -1   2   8    1.55    0.51
   1  -2  -8    1.49    0.64
  -1   2   8    0.86    0.54
  -1   2   8    1.08    0.51
  -1   2   8    1.43    0.53
  -1  -2   8    1.65    0.49
  -1   2   8    0.89    0.50
  -1   2   8    1.31    0.54
  -1  -2   8    1.16    0.55
  -1  -2   8    1.49    0.53
   1  -2  -8    1.16    0.49
  -1  -2   8    1.45    0.50
  -1   2   8    1.43    0.53
   1  -2  -8    1.14    0.62
  -1  -2   8    1.28    0.53
  -1   2   8    1.22    0.45
   1   2  -8    1.51    0.50
   1  -2  -7    7.55    0.56
  -1   2   7    4.64    0.38
  -1   2   7   10.13    0.96
  -1  -2   7    6.07    0.49
   1   2  -7    9.34    0.74
  -1  -2   7    7.94    0.94
  -1   2   7    8.46    0.76
  -1  -2   7    8.42    0.79
  -1   2   7    7.89    0.74
  -1   2   7    7.92    0.72
  -1   2   7    8.51    0.73
  -1  -2   7    8.41    0.67
  -1   2   7    8.88    0.77
  -1  -2   7    8.70    0.79
  -1  -2   7    8.10    0.69
  -1   2   7    7.65    0.73
  -1   2   7    9.75    0.77
   1   2  -7    9.13    0.54
  -1  -2   7    8.96    0.67
  -1   2   7    8.77    0.71
   1  -2  -7    7.87    0.71
   1  -2  -7    9.46    1.07
  -1   2   7    4.84    0.38
  -1  -2   7    6.29    0.49
   1   2  -7    8.53    1.09
   1   2  -7    9.23    1.11
   1  -2  -7    9.64    1.07
   1  -2  -7    9.73    0.82
  -1  -2   7    8.02    0.74
  -1   2   7    9.28    0.76
  -1  -2   7    8.71    0.69
   1  -2  -7    8.37    0.82
   1  -2  -7    9.55    0.74
  -1   2   7    9.06    0.72
  -1  -2   6   -0.28    0.38
   1  -2  -6    0.04    0.40
  -1   2   6    0.23    0.40
   1   2  -6   -0.13    0.31
   1  -2  -6    0.04    0.22
  -1  -2   6   -0.03    0.33
  -1  -2   6    0.26    0.47
   1  -2  -6    0.20    0.36
   1  -2  -6   -0.32    0.64
   1   2  -6    0.19    0.68
   1  -2  -6   -0.04    0.58
   1   2  -6   -0.19    0.70
  -1   2   6   -0.02    0.19
   1  -2  -6   -0.11    0.47
  -1   2   6    0.14    0.42
   1   2  -6    0.24    0.23
  -1  -2   6   -0.04    0.46
  -1  -2   6    0.22    0.40
  -1   2   6    0.04    0.41
  -1   2   6   -0.03    0.47
   1   2  -6    0.24    0.55
  -1  -2   6   -0.09    0.25
  -1   2   6    0.07    0.18
  -1   2   6    0.12    0.19
   1  -2  -6    0.45    0.47
  -1  -2   6    0.11    0.26
   1  -2  -6   -0.03    0.30
  -1   2   6    0.14    0.18
   1   2  -6    0.04    0.37
  -1  -2   5    0.10    0.31
   1  -2  -5   -0.12    0.39
  -1   2   5    0.03    0.33
  -1  -2   5    0.09    0.30
   1  -2  -5    0.05    0.21
   1   2  -5   -0.42    0.31
   1  -2  -5   -0.03    0.36
  -1  -2   5    0.20    0.43
   1   2  -5    0.27    0.29
   1  -2  -5   -0.06    0.56
   1  -2  -5    0.52    0.60
  -1   2   5    0.06    0.22
   1  -2  -5    0.27    0.44
  -1   2   5   -0.07    0.34
  -1  -2   5    0.37    0.46
  -1   2   5    0.16    0.36
  -1   2   5   -0.13    0.39
  -1  -2   5    0.34    0.37
   1   2  -5    0.21    0.28
   1   2  -5   -0.02    0.39
  -1  -2   5    0.04    0.25
   1  -2  -5   -0.06    0.31
   1   2  -5    0.34    0.48
  -1   2   5    0.25    0.47
   1  -2  -5    0.23    0.44
  -1   2   5    0.20    0.19
  -1   2   5    0.38    0.23
  -1   2   5    0.09    0.20
  -1  -2   5    0.19    0.26
  -1   2   4   24.70    1.31
   1  -2  -4   26.19    1.33
  -1  -2   4   25.34    1.25
  -1   2   4   24.48    1.29
  -1  -2   4   25.48    1.23
  -1   2   4   25.78    1.29
   1  -2  -4   24.14    1.18
  -1  -2   4   25.07    1.23
  -1   2   4   24.49    1.30
  -1  -2   4   25.08    1.19
   1  -2  -4   23.65    1.54
   1  -2  -4   24.92    1.11
   1  -2  -4   25.79    1.31
  -1   2   4   29.23    1.23
   1   2  -4   24.13    1.38
  -1   2   4   25.10    1.19
   1   2  -4   24.03    1.25
  -1   2   4   27.35    1.47
   1   2  -4   24.25    1.48
   1  -2  -4   26.06    1.47
  -1  -2   4   26.42    1.26
  -1   2   4   24.74    1.27
  -1  -2   4   24.78    1.27
  -1   2   4   29.44    1.23
  -1   2   4   26.04    1.20
   1   2  -4   24.88    1.25
  -1  -2   4   25.76    1.25
   1  -2  -4   24.57    1.56
  -1  -2   3    1.01    0.24
   1  -2  -3    0.94    0.33
  -1  -2   3    1.15    0.37
  -1   2   3    1.38    0.34
  -1   2   3    1.72    0.35
   1   2  -3    0.96    0.28
  -1  -2   3    0.95    0.47
   1  -2  -3    1.34    0.50
  -1   2   3    1.29    0.29
  -1  -2   3    1.40    0.49
   1  -2  -3    1.39    0.50
  -1  -2   3    0.94    0.36
  -1  -2   3    1.23    0.26
   1  -2  -3    1.20    0.18
  -1   2   3    1.34    0.34
   1  -2  -3    1.20    0.26
  -1  -2   3    1.32    0.29
  -1  -2   3    1.20    0.22
  -1  -2   3    1.22    0.30
  -1  -2   3    1.29    0.30
  -1   2   3    1.19    0.23
   1   2  -3    1.16    0.27
   1   2  -3    1.10    0.45
   1  -2  -3    1.23    0.36
  -1   2   3    0.94    0.28
  -1   2   3    1.54    0.23
  -1   2   3    0.88    0.36
  -1   2   3    1.36    0.41
   1  -2  -3    1.12    0.45
  -1   2   3    1.38    0.30
  -1   2   2    4.31    0.37
  -1  -2   2    5.07    0.31
   1  -2  -2    5.38    0.41
  -1   2   2    4.49    0.36
  -1   2   2    5.07    0.43
  -1  -2   2    5.77    0.45
  -1  -2   2    4.88    0.57
  -1   2   2    5.15    0.36
   1   2  -2    4.82    0.38
   1   2  -2    3.82    0.41
  -1  -2   2    4.94    0.57
  -1  -2   2    6.17    0.44
   1  -2  -2    4.72    0.30
  -1  -2   2    4.72    0.35
   1  -2  -2    4.70    0.36
  -1  -2   2    5.15    0.30
  -1   2   2    4.80    0.38
   1   2  -2    4.85    0.38
   1   2  -2    3.58    0.41
  -1   2   2    5.34    0.36
   1   2  -2    4.47    0.43
  -1   2   2    4.15    0.45
  -1   2   2    5.42    0.49
   1  -2  -2    5.42    0.44
   1   2  -2    4.57    0.45
  -1   2   2    5.04    0.33
  -1   2   1    2.64    0.31
   1  -2  -1    3.02    0.22
  -1  -2   1    2.66    0.30
  -1   2   1    2.58    0.33
   1  -2  -1    2.80    0.26
  -1  -2   1    2.67    0.20
  -1   2   1    2.79    0.29
  -1  -2   1    3.05    0.26
  -1  -2   1    3.17    0.37
   1  -2  -1    2.92    0.28
  -1   2   1    1.98    0.36
   1  -2  -1    2.42    0.33
   1   2  -1    2.31    0.28
  -1   2   1    3.42    0.38
  -1   2   1    2.61    0.28
   1   2  -1    2.83    0.35
   1   2  -1    2.47    0.35
   1  -2  -1    3.17    0.25
   1  -2  -1    3.05    0.24
  -1  -2   1    2.96    0.29
  -1  -2   1    2.66    0.26
  -1  -2   1    2.97    0.41
  -1   2   1    3.22    0.36
   1  -2  -1    2.91    0.28
  -1   2   1    2.52    0.34
  -1   2   1    2.47    0.29
  -1  -2   1    2.70    0.39
   1   2  -1    2.20    0.34
  -1  -2   0    0.04    0.23
   1   2   0    0.11    0.31
  -1   2   0    0.37    0.18
  -1   2   0    0.22    0.18
  -1  -2   0    0.23    0.31
  -1   2   0    0.25    0.27
   1  -2   0    0.19    0.19
  -1  -2   0    0.03    0.27
   1  -2   0    0.04    0.27
  -1  -2   0    0.15    0.27
   1  -2   0    0.05    0.19
  -1  -2   0    0.07    0.12
  -1   2   0    0.09    0.25
   1   2   0    0.04    0.13
   1  -2   0    0.06    0.19
  -1  -2   0    0.08    0.19
   1  -2   0    0.11    0.18
   1   2   0    0.12    0.32
   1  -2   0   -0.06    0.27
  -1   2   0    0.26    0.26
  -1  -2   0    0.34    0.31
  -1  -2   0    0.02    0.23
   1  -2   0    0.11    0.24
  -1   2   0    0.06    0.26
   1   2   0    0.13    0.21
  -1   2   0   -0.08    0.30
  -1  -2   0    0.13    0.19
   1  -2   0    0.08    0.19
  -1  -2   0    0.05    0.23
   1  -2   1    8.20    0.43
  -1  -2  -1    8.64    0.56
  -1  -2  -1    8.85    0.55
   1   2   1    8.51    0.45
  -1   2  -1    8.75    0.48
  -1   2  -1    8.91    0.49
  -1  -2  -1    8.62    0.66
  -1   2  -1    8.06    0.59
  -1  -2  -1    9.12    0.67
  -1  -2  -1    8.67    0.65
   1  -2   1    9.55    0.61
   1  -2   1    8.67    0.48
   1  -2   1    8.71    0.48
   1   2   1    9.05    0.67
  -1  -2  -1    8.53    0.56
   1  -2   1    8.43    0.43
   1   2   1    8.72    0.45
   1   2   1    7.82    0.49
  -1  -2  -1    9.20    0.45
   1  -2   1    8.64    0.52
   1   2   1    8.40    0.48
  -1  -2  -1    8.70    0.66
   1   2   1    9.42    0.52
  -1   2  -1    8.01    0.56
  -1  -2  -1    9.56    0.52
  -1   2  -1    8.02    0.60
   1   2   1    9.39    0.67
  -1   2  -1    7.69    0.67
   1   2   1    8.99    0.56
   1  -2   1    9.14    0.60
  -1  -2  -1    8.62    0.56
   1  -2   2   13.57    0.71
   1   2   2   13.74    0.73
  -1  -2  -2   14.41    0.82
   1  -2   2   12.94    0.75
   1  -2   2   13.35    0.68
   1   2   2   13.94    0.73
  -1  -2  -2   13.17    0.64
   1  -2   2   13.81    0.76
  -1  -2  -2   14.62    0.90
  -1   2  -2   13.53    0.77
  -1  -2  -2   14.11    0.91
  -1   2  -2   13.81    0.77
   1  -2   2   14.33    0.77
  -1  -2  -2   13.10    0.78
   1   2   2   15.20    0.69
   1   2   2   13.80    0.71
   1  -2   2   13.42    0.71
   1  -2   2   13.64    0.70
  -1  -2  -2   13.73    0.80
   1   2   2   13.81    0.72
  -1  -2  -2   11.93    0.89
  -1   2  -2   14.78    0.89
   1   2   2   14.08    0.69
  -1  -2  -2   14.91    0.83
   1  -2   2   13.72    0.77
  -1  -2  -2   13.88    0.69
  -1   2  -2   11.82    0.75
  -1   2  -2   14.09    1.02
   1  -2   3   30.32    1.43
   1   2   3   29.37    1.43
  -1  -2  -3   28.26    1.50
   1  -2   3   28.92    1.35
   1  -2   3   25.91    1.45
   1   2   3   28.59    1.44
  -1  -2  -3   28.55    1.47
  -1   2  -3   30.40    1.52
   1   2   3   34.54    1.63
  -1  -2  -3   26.04    1.65
   1  -2   3   29.65    1.55
  -1  -2  -3   26.49    1.65
   1  -2   3   29.67    1.38
   1  -2   3   26.92    1.45
  -1  -2  -3   30.67    1.51
  -1   2  -3   30.72    1.53
   1   2   3   28.79    1.42
   1   2   3   34.02    1.35
  -1  -2  -3   28.73    1.52
   1   2   3   33.20    1.62
  -1  -2  -3   31.99    1.59
  -1   2  -3   26.71    1.42
   1  -2   3   30.46    1.55
  -1  -2  -3   30.67    1.67
  -1   2  -3   29.98    1.73
  -1   2  -3   30.12    1.65
   1  -2   3   31.56    1.45
   1   2   4    0.21    0.31
  -1  -2  -4    0.42    0.50
   1  -2   4    0.43    0.36
   1  -2   4    0.20    0.17
   1   2   4    0.24    0.38
  -1  -2  -4    0.23    0.37
  -1  -2  -4    0.03    0.51
   1  -2   4    0.30    0.37
  -1  -2  -4    0.61    0.53
  -1   2  -4    0.02    0.40
  -1   2  -4   -0.06    0.41
   1   2   4   -0.11    0.50
   1  -2   4    0.50    0.35
  -1   2  -4    0.40    0.37
   1  -2   4    0.60    0.23
   1   2   4    0.28    0.13
   1   2   4    0.51    0.36
  -1  -2  -4    0.03    0.49
  -1  -2  -4    0.50    0.46
   1  -2   4    0.04    0.41
   1   2   4    0.16    0.31
   1   2   4    0.30    0.48
   1  -2   4    0.22    0.37
  -1   2  -4    0.52    0.51
  -1   2  -4    0.60    0.63
   1  -2   4    0.37    0.26
  -1  -2  -4    0.25    0.49
  -1  -2  -4    0.79    0.44
  -1   2  -4    0.41    0.25
  -1   2  -5    1.43    0.29
   1  -2   5    1.93    0.44
   1   2   5    1.88    0.42
  -1  -2  -5    1.73    0.55
  -1   2  -5    2.17    0.54
  -1  -2  -5    2.28    0.66
   1  -2   5    1.87    0.47
  -1   2  -5    2.60    0.57
   1   2   5    2.29    0.50
  -1  -2  -5    1.72    0.61
   1   2   5    2.01    0.45
   1  -2   5    1.97    0.21
  -1  -2  -5    2.01    0.48
   1  -2   5    2.04    0.30
   1  -2   5    1.95    0.49
  -1   2  -5    1.95    0.51
   1   2   5    1.45    0.45
   1  -2   5    1.88    0.26
  -1  -2  -5    2.45    0.51
  -1   2  -5    2.00    0.59
  -1  -2  -5    1.31    0.67
  -1   2  -5    2.30    0.72
   1  -2   5    2.04    0.46
   1   2   5    2.21    0.50
  -1   2  -5    1.86    0.32
  -1  -2  -5    2.46    0.58
   1   2   5    1.98    0.44
   1  -2   5    1.73    0.48
  -1  -2  -5    1.63    0.57
   1   2   6   47.23    2.52
   1  -2   6   55.90    2.55
  -1  -2  -6   57.36    2.94
  -1   2  -6   53.96    2.99
   1   2   6   53.33    2.41
   1   2   6   50.45    2.48
  -1  -2  -6   47.84    2.52
   1   2   6   52.86    2.44
   1  -2   6   49.89    2.44
  -1  -2  -6   56.43    2.54
   1   2   6   55.57    2.44
  -1   2  -6   57.64    2.67
   1  -2   6   37.95    2.16
  -1   2  -6   55.66    2.49
   1  -2   6   53.33    2.47
   1   2   6   53.28    2.51
   1  -2   6   49.42    2.45
   1   2   6   48.82    2.41
   1  -2   6   49.14    2.41
   1   2   6   50.77    2.42
   1   2   6   51.21    2.45
   1   2   6   57.10    2.46
   1  -2   6   37.09    2.20
  -1  -2  -6   53.53    2.49
   1  -2   6   57.29    2.56
  -1   2  -6   53.65    2.64
  -1  -2  -6   52.37    2.75
  -1  -2  -6   56.50    2.80
   1   2   6   43.51    2.49
  -1   2  -6   49.89    2.31
  -1  -2  -6   53.97    2.55
   1   2   6   54.91    2.43
   1   2   7   51.41    2.88
   1  -2   7   42.85    2.81
  -1  -2  -7   66.61    3.46
  -1   2  -7   62.44    3.52
   1  -2   7   42.93    2.74
   1  -2   7   58.30    2.78
   1   2   7   65.23    2.84
   1   2   7   62.46    2.87
   1  -2   7   62.46    2.90
  -1  -2  -7   62.72    3.01
  -1   2  -7   66.07    2.93
   1  -2   7   64.50    2.92
  -1   2  -7   64.46    3.14
  -1  -2  -7   65.62    2.96
   1   2   7   67.14    2.88
   1   2   7   60.18    2.95
   1   2   7   60.55    2.86
   1  -2   7   39.71    2.65
   1   2   7   44.06    2.69
   1  -2   7   60.24    2.91
  -1  -2  -7   56.42    2.81
   1  -2   7   61.63    2.86
   1   2   7   61.98    2.89
   1  -2   7   60.41    2.91
   1   2   7   60.79    2.87
   1   2   7   70.16    2.92
  -1  -2  -7   62.99    2.92
   1  -2   7   43.59    2.82
  -1  -2  -7   66.93    3.29
  -1  -2  -7   66.89    3.28
  -1   2  -7   66.38    3.16
   1   2   7   50.43    2.87
  -1  -2  -7   66.24    3.01
   1   2   7   66.09    2.91
  -1   2  -7   64.46    2.95
  -1   2  -7   61.26    2.73
  -1  -2  -8   10.49    1.32
   1  -2   8    5.88    0.69
  -1   2  -8    9.41    1.28
   1   2   8    6.42    0.70
   1  -2   8    5.58    0.66
   1   2   8    6.03    0.72
  -1  -2  -8    8.07    0.95
   1   2   8    9.00    0.86
   1  -2   8    9.41    0.91
   1   2   8    8.57    0.80
   1  -2   8    9.17    0.90
  -1   2  -8    9.16    0.90
  -1  -2  -8    7.83    0.87
   1  -2   8    8.70    0.87
   1   2   8    6.25    0.65
   1   2   8    8.74    0.91
   1  -2   8    5.48    0.61
   1  -2   8    5.44    0.72
   1   2   8    7.50    0.83
  -1  -2  -8    6.98    0.78
   1  -2   8    8.44    0.82
   1   2   8    8.16    0.82
   1   2   8    8.98    0.85
   1  -2   8    8.74    0.92
   1   2   8    8.35    0.84
   1  -2   8    8.15    0.83
  -1  -2  -8    9.24    0.86
  -1  -2  -8    8.77    1.12
  -1   2  -8    8.86    1.01
  -1  -2  -8    8.97    1.09
   1  -2   8    6.71    0.72
  -1   2  -8    8.80    1.00
   1   2   8    5.73    0.69
  -1   2  -8    8.89    0.91
  -1  -2  -8    8.33    0.95
   1   2   8    8.37    0.77
  -1  -2  -9    8.33    1.25
  -1   2  -9    7.35    1.35
   1  -2   9    4.62    0.67
   1   2   9    6.00    0.74
  -1  -2  -9    7.27    0.97
   1   2   9    8.36    0.91
   1  -2   9    8.09    0.90
  -1   2  -9    8.06    0.91
   1   2   9    8.53    0.88
  -1  -2  -9    8.96    0.98
   1  -2   9    8.40    0.91
   1  -2   9    8.03    0.95
   1   2   9    7.38    0.95
   1  -2   9    5.02    0.76
  -1  -2  -9    7.40    0.80
   1   2   9    8.70    0.91
   1  -2   9    7.35    0.86
   1   2   9    7.87    0.87
   1  -2   9    8.16    0.95
  -1  -2  -9    7.39    1.12
  -1   2  -9    8.47    1.07
  -1  -2  -9    8.09    1.17
  -1   2  -9    7.49    1.05
  -1  -2  -9    9.17    0.92
  -1   2  -9    7.49    0.80
  -1   2  -9    7.61    0.95
  -1  -2  -9    8.59    1.00
   1   2   9    8.08    0.90
   1  -2   9    9.31    0.93
   1   2  10    3.52    0.64
   1  -2  10    2.62    0.57
   1  -2  10    3.18    0.69
   1  -2  10    4.01    0.81
  -1  -2 -10    3.96    0.76
   1  -2  10    5.02    0.84
   1  -2  10    4.92    0.83
   1   2  10    4.10    0.78
  -1  -2 -10    3.43    0.74
  -1   2 -10    4.40    0.69
   1  -2  10    5.04    0.87
   1   2  10    4.01    0.79
  -1   2 -10    4.36    0.90
  -1  -2 -10    5.63    0.90
  -1  -2 -10    4.75    0.87
   1   2  10    5.18    0.79
   1  -2  10    4.37    0.78
  -1   2 -10    4.47    0.82
  -1  -2 -10    5.31    1.04
  -1  -2 -10    3.68    0.97
  -1  -2 -10    5.39    0.95
  -1   2 -10    6.13    0.94
  -1  -2 -11   43.46    2.60
   1   2  11   46.29    2.68
   1  -2  11   48.08    2.78
   1  -2  11   45.87    2.69
   1   2  11   48.77    2.71
   1  -2  11   48.53    2.72
  -1  -2 -11   45.73    2.69
  -1   2 -11   47.55    2.60
   1   2  11   46.02    2.69
  -1   2 -11   46.59    2.80
  -1  -2 -11   48.26    2.88
   1  -2  11   49.38    2.74
  -1  -2 -11   55.04    2.85
  -1   2 -11   48.90    2.70
   1   2  11   47.82    2.66
  -1  -2 -11   46.64    3.06
  -1  -2 -11   46.65    3.08
  -1  -2 -11   49.85    2.85
  -1   2 -11   47.17    2.77
   1  -2  12   44.58    2.60
   1   2  12   38.64    2.58
  -1  -2 -12   47.52    2.76
  -1   2 -12   42.66    2.68
  -1  -2 -12   45.62    2.64
   1   2  12   45.79    2.54
  -1   2 -12   49.43    2.60
   1  -2  12   48.55    2.64
  -1  -2 -12   42.41    2.70
  -1  -2 -12   39.14    2.43
   1  -2  12   37.37    2.63
   1   2  12   40.32    2.56
  -1   2 -12   46.18    2.64
  -1  -2 -12   46.71    2.79
  -1  -2 -12   43.45    2.64
   1  -2  12   49.01    2.61
   1  -2  13    3.51    0.81
   1   2  13    3.58    0.79
   1  -2  13    3.37    0.76
   1   2  13    2.34    0.83
  -1  -2 -13    3.52    0.92
  -1   2 -13    4.18    0.85
  -1  -2 -13    3.55    0.69
   1  -2  13    2.55    0.89
   1   2  13    2.98    0.83
   1   2  13    3.17    0.69
   1  -2  13    3.13    0.73
  -1  -2 -13    3.71    0.78
  -1   2 -13    2.32    0.95
  -1  -2 -13    2.73    0.90
  -1  -2 -13    2.62    0.78
  -1   2 -13    3.86    0.79
  -1  -2 -13    3.13    0.90
  -1  -2 -13    2.65    0.80
  -1   2 -13    4.04    0.87
   1   2  14   -0.21    0.54
   1   2  14    0.03    0.64
  -1  -2 -14    0.66    0.74
  -1   2 -14    0.62    0.61
  -1   2 -14   -0.13    0.70
  -1  -2 -14    0.89    0.63
  -1  -2 -14    0.96    0.77
  -1   2 -14    0.56    0.64
   1  -2  14    0.26    0.60
   1   2  14   -0.21    0.65
  -1   2 -14    1.72    0.80
  -1  -2 -14    0.08    0.59
  -1  -2 -14    1.02    0.73
   1  -2  14    0.11    0.70
   1   2  14    1.09    0.71
  -1  -2 -15   19.71    1.38
  -1   2 -15   20.62    1.42
   1   2  15   20.18    1.27
  -1  -2 -15   18.49    1.37
   1  -2  15   18.69    1.22
   1   2  15   20.54    1.29
   1  -2  15   20.07    1.35
   1   2  15   19.32    1.26
  -1   2 -15   18.73    1.25
  -1  -2 -15   18.50    1.32
  -1  -2 -16    1.05    0.61
   1  -2  16    1.38    0.53
   1   2  16    1.15    0.50
   1  -2  16    1.09    0.59
   1   2  16    0.68    0.42
  -1  -2 -16    1.65    0.67
  -1   2 -16    1.23    0.44
  -1  -3  16    0.76    0.48
  -1   3  16    1.31    0.50
   1   3 -16    0.96    0.48
   1  -3 -16    1.15    0.55
  -1   3  16    1.43    0.50
  -1  -3  16    1.59    0.64
   1  -3 -16    1.00    0.45
  -1   3  16    1.33    0.44
   1  -3 -16    2.30    0.65
  -1   3  15    0.42    0.62
  -1  -3  15    0.37    0.56
   1  -3 -15    0.68    0.70
   1   3 -15    0.74    0.62
   1  -3 -15   -0.04    0.61
   1  -3 -15    0.71    0.63
  -1   3  15    0.64    0.61
   1  -3 -15    0.58    0.57
  -1  -3  15    0.41    0.74
  -1   3  15    0.15    0.53
   1  -3 -14    4.56    0.73
  -1   3  14    3.90    0.82
  -1  -3  14    3.01    0.65
  -1   3  14    4.86    0.78
  -1  -3  14    5.46    0.83
  -1   3  14    4.63    0.90
   1  -3 -14    4.06    0.95
   1   3 -14    5.65    0.79
  -1   3  14    4.00    0.81
   1   3 -14    5.54    0.91
   1  -3 -14    5.70    0.98
   1  -3 -14    6.06    0.93
  -1   3  14    4.39    0.74
  -1  -3  14    3.42    0.96
  -1   3  14    4.59    0.87
   1  -3 -14    5.06    0.88
   1  -3 -14    4.39    0.88
   1   3 -14    6.02    0.90
   1  -3 -14    3.62    0.84
  -1  -3  13    0.09    0.63
   1  -3 -13    0.31    0.75
   1  -3 -13    0.04    0.68
  -1   3  13    0.88    0.75
  -1  -3  13    0.32    0.52
  -1   3  13    0.21    0.61
  -1  -3  13    0.22    0.51
  -1   3  13    0.04    0.75
  -1  -3  13    0.34    0.74
   1   3 -13   -0.17    0.60
   1  -3 -13   -0.39    0.68
   1   3 -13   -0.21    0.75
  -1   3  13    0.42    0.68
  -1   3  13    0.04    0.61
   1   3 -13   -0.39    0.67
   1  -3 -13    0.77    0.75
   1  -3 -13   -0.27    0.87
   1  -3 -13   -0.09    0.87
   1  -3 -13    0.21    0.77
   1   3 -13    0.45    0.77
   1  -3 -12   12.23    1.60
   1   3 -12    9.43    1.42
   1  -3 -12   12.35    1.61
   1   3 -12    9.81    1.41
  -1   3  12    9.41    1.15
   1  -3 -12   11.11    1.18
  -1  -3  12    8.35    1.07
  -1  -3  12    6.57    0.91
   1  -3 -12    8.42    1.07
  -1   3  12   11.08    1.17
  -1  -3  12   10.89    1.15
  -1  -3  12   10.71    1.20
  -1   3  12   10.67    1.17
   1  -3 -12    9.11    1.13
  -1  -3  12   10.85    1.15
  -1   3  12   10.98    1.09
   1   3 -12   11.77    1.24
  -1   3  12   11.04    1.08
   1  -3 -12   11.39    1.20
  -1   3  12   13.29    1.17
  -1  -3  12    7.48    0.90
  -1   3  12   11.42    1.13
   1   3 -12   12.20    1.25
   1  -3 -12   13.27    1.32
   1   3 -11    0.71    0.81
   1  -3 -11    1.74    0.90
   1   3 -11    0.47    0.83
   1  -3 -11    1.48    0.90
  -1   3  11    0.24    0.58
  -1  -3  11   -0.12    0.65
   1  -3 -11    0.25    0.70
  -1   3  11   -0.11    0.53
   1   3 -11    0.60    0.71
  -1   3  11    0.27    0.69
  -1  -3  11    0.56    0.66
   1  -3 -11    0.48    0.61
  -1  -3  11    0.45    0.53
  -1   3  11    0.24    0.65
  -1  -3  11    0.09    0.72
  -1   3  11    0.04    0.66
  -1   3  11    0.11    0.64
  -1  -3  11    0.67    0.66
   1  -3 -11    1.23    0.73
  -1   3  11    0.93    0.66
  -1  -3  11   -0.04    0.46
   1   3 -11    0.10    0.72
   1   3 -11    0.56    0.50
   1  -3 -11    0.05    0.74
  -1   3  11    0.20    0.56
   1   3 -10    1.18    0.87
   1  -3 -10    0.63    0.87
   1   3 -10    0.29    0.78
   1  -3 -10    0.24    0.83
  -1  -3  10    0.07    0.65
  -1   3  10    0.18    0.57
   1  -3 -10    0.98    0.72
   1   3 -10    0.13    0.68
  -1   3  10   -0.10    0.56
   1   3 -10    0.10    0.86
   1  -3 -10   -0.18    0.69
  -1  -3  10    0.27    0.61
  -1   3  10   -0.18    0.74
  -1   3  10    0.28    0.64
   1  -3 -10   -0.04    0.56
  -1  -3  10    0.22    0.48
  -1   3  10    0.35    0.62
  -1   3  10    0.24    0.58
  -1   3  10    0.32    0.57
  -1  -3  10   -0.10    0.57
   1  -3 -10    0.68    0.65
   1  -3 -10    0.57    0.49
  -1  -3  10   -0.28    0.49
  -1   3  10    0.04    0.56
  -1   3  10   -0.04    0.56
   1  -3 -10    0.32    0.67
   1   3 -10    0.36    0.51
   1  -3  -9    1.88    0.82
   1   3  -9    2.14    0.86
   1   3  -9    2.40    0.90
   1  -3  -9    2.15    0.85
   1   3  -9    3.00    1.00
  -1   3   9    2.59    0.62
  -1  -3   9    1.69    0.59
   1  -3  -9    2.09    0.72
  -1   3   9    2.94    0.61
   1   3  -9    1.30    0.64
  -1  -3   9    1.28    0.68
  -1   3   9    1.77    0.62
  -1   3   9    1.91    0.60
  -1  -3   9    1.32    0.49
  -1   3   9    1.64    0.63
  -1   3   9    2.06    0.60
  -1  -3   9    3.04    0.61
   1  -3  -9    1.88    0.55
   1  -3  -9    2.08    0.66
  -1  -3   9    1.40    0.45
  -1   3   9    2.70    0.65
   1   3  -9    2.46    0.54
  -1  -3   9    1.62    0.67
  -1   3   9    2.58    0.59
   1  -3  -8    7.16    1.09
   1   3  -8    4.98    0.98
   1   3  -8    5.37    1.01
   1  -3  -8    6.41    1.10
  -1   3   8    5.41    0.88
  -1  -3   8    5.75    0.77
  -1   3   8    5.57    0.68
  -1  -3   8    6.71    0.72
  -1   3   8    7.34    0.74
   1  -3  -8    6.15    0.83
  -1   3   8    5.84    0.74
  -1  -3   8    5.50    0.77
  -1  -3   8    5.59    0.63
  -1   3   8    6.75    0.74
  -1   3   8    5.86    0.71
  -1   3   8    5.72    0.73
  -1  -3   8    6.45    0.69
   1  -3  -8    6.79    0.70
   1  -3  -8    6.81    0.78
  -1  -3   8    5.52    0.61
  -1  -3   8    6.90    0.79
  -1   3   8    6.07    0.69
   1   3  -7    3.08    0.87
  -1   3   7    1.80    0.27
   1  -3  -7    3.81    0.80
   1   3  -7    2.90    0.91
   1  -3  -7    4.72    0.83
   1  -3  -7    3.16    0.39
  -1  -3   7    2.43    0.37
  -1  -3   7    2.21    0.37
  -1   3   7    2.99    0.65
   1   3  -7    3.84    0.58
  -1   3   7    1.99    0.27
  -1  -3   7    3.53    0.63
  -1   3   7    2.70    0.56
  -1  -3   7    3.00    0.52
  -1   3   7    3.48    0.56
  -1  -3   7    3.19    0.60
  -1   3   7    3.26    0.55
   1  -3  -7    3.46    0.67
  -1   3   7    3.15    0.52
  -1   3   7    3.71    0.57
  -1  -3   7    3.33    0.57
  -1  -3   7    2.84    0.61
  -1   3   7    3.05    0.58
  -1  -3   7    3.55    0.49
  -1   3   7    3.19    0.53
  -1   3   7    3.28    0.55
  -1  -3   7    2.87    0.49
   1  -3  -7    2.87    0.54
  -1  -3   7    3.20    0.57
   1  -3  -7    2.88    0.59
   1   3  -7    3.19    0.40
  -1  -3   7    3.70    0.46
  -1  -3   7    3.08    0.50
  -1   3   7    3.28    0.52
   1  -3  -6    0.25    0.32
  -1   3   6    0.48    0.49
   1  -3  -6    0.37    0.48
  -1   3   6    0.43    0.27
  -1  -3   6    0.21    0.29
   1   3  -6    0.15    0.42
  -1  -3   6    0.26    0.29
  -1  -3   6    0.20    0.47
  -1  -3   6    0.64    0.47
  -1   3   6    0.69    0.54
  -1   3   6    0.49    0.44
  -1  -3   6    0.33    0.48
  -1  -3   6    0.69    0.47
  -1   3   6    0.82    0.42
   1  -3  -6    0.33    0.21
  -1  -3   6    0.32    0.34
  -1  -3   6    0.54    0.50
   1  -3  -6    0.59    0.43
  -1   3   6    0.33    0.28
   1  -3  -6   -0.17    0.69
   1  -3  -6    0.71    0.67
  -1  -3   6    0.44    0.45
  -1  -3   6    0.74    0.49
  -1   3   6    0.43    0.43
  -1   3   6    0.38    0.42
  -1  -3   6    0.66    0.41
  -1  -3   6    0.80    0.38
  -1   3   6    0.86    0.41
  -1   3   5    5.20    0.56
  -1  -3   5    4.81    0.49
  -1  -3   5    5.46    0.45
  -1   3   5    5.70    0.54
  -1  -3   5    5.66    0.48
   1  -3  -5    5.14    0.40
  -1   3   5    5.72    0.55
  -1  -3   5    5.44    0.61
   1  -3  -5    6.04    0.59
  -1  -3   5    5.39    0.81
  -1   3   5    7.33    0.52
  -1   3   5    5.42    0.44
   1  -3  -5    6.32    0.83
  -1  -3   5    5.78    0.51
  -1  -3   5    4.63    0.77
   1  -3  -5    5.13    0.80
  -1  -3   5    5.43    0.43
  -1  -3   5    5.64    0.56
  -1  -3   5    5.54    0.53
  -1   3   5    7.06    0.52
   1  -3  -5    5.60    0.70
  -1   3   5    5.69    0.68
   1  -3  -5    5.16    0.52
  -1  -3   5    5.96    0.52
   1   3  -5    5.36    0.63
  -1   3   5    5.88    0.44
   1   3  -5    5.34    0.71
  -1   3   4   67.17    3.00
  -1  -3   4   63.80    2.94
   1  -3  -4   62.40    3.02
   1  -3  -4   62.67    2.89
  -1  -3   4   64.86    2.93
  -1   3   4   66.20    2.97
  -1  -3   4   65.07    2.92
  -1   3   4   68.01    3.00
  -1   3   4   63.02    2.99
   1  -3  -4   63.72    3.01
   1  -3  -4   64.44    2.83
  -1  -3   4   64.46    2.91
  -1  -3   4   65.35    2.97
   1  -3  -4   65.96    3.03
   1  -3  -4   67.96    3.16
  -1   3   4   70.67    3.15
  -1  -3   4   65.16    3.00
  -1   3   4   65.21    2.95
   1   3  -4   67.09    3.19
  -1  -3   4   62.16    3.15
  -1   3   4   73.20    3.01
  -1   3   4   71.90    2.96
  -1  -3   4   62.76    2.95
  -1   3   4   65.06    2.96
   1  -3  -4   69.06    3.28
  -1  -3   4   63.68    3.00
  -1   3   4   66.05    2.95
   1  -3  -4   64.23    3.26
  -1   3   4   69.23    3.00
  -1   3   3    7.80    0.60
  -1   3   3    7.78    0.54
  -1   3   3    7.59    0.56
  -1  -3   3    6.69    0.46
   1  -3  -3    7.07    0.57
   1  -3  -3    7.64    0.80
  -1  -3   3    6.80    0.56
   1  -3  -3    6.87    0.79
  -1   3   3    7.85    0.57
  -1   3   3    7.11    0.50
   1  -3  -3    6.99    0.42
  -1  -3   3    7.43    0.49
  -1  -3   3    7.14    0.51
   1  -3  -3    7.11    0.47
  -1  -3   3    7.11    0.49
  -1  -3   3    6.66    0.45
  -1   3   3    7.29    0.53
   1  -3  -3    5.86    0.57
  -1   3   3    7.91    0.63
  -1  -3   3    6.78    0.63
   1  -3  -3    7.14    0.64
  -1   3   3    7.63    0.58
  -1  -3   3    6.45    0.55
  -1   3   3    7.68    0.51
   1   3  -3    6.25    0.60
  -1   3   3    7.17    0.49
  -1   3   3    7.99    0.48
  -1  -3   3    7.19    0.55
  -1   3   2   19.59    1.01
  -1   3   2   17.70    0.97
   1  -3  -2   19.75    0.96
   1   3  -2   16.96    1.05
  -1  -3   2   20.48    1.18
  -1  -3   2   20.17    1.18
  -1   3   2   20.25    1.00
   1  -3  -2   18.02    0.90
   1  -3  -2   20.15    0.98
  -1   3   2   18.14    0.93
   1  -3  -2   18.66    0.94
  -1  -3   2   18.49    0.88
  -1  -3   2   18.94    0.90
  -1  -3   2   16.76    1.09
  -1  -3   2   17.45    1.02
   1   3  -2   16.73    1.05
  -1   3   2   20.27    1.00
   1  -3  -2   20.10    1.08
   1  -3  -2   19.57    1.05
   1   3  -2   19.21    1.02
  -1   3   2   18.06    1.01
  -1   3   2   19.18    0.88
  -1   3   1    4.66    0.44
  -1   3   1    4.13    0.46
   1   3  -1    2.38    0.29
   1  -3  -1    4.91    0.33
  -1  -3   1    4.59    0.57
  -1   3   1    4.85    0.44
   1  -3  -1    5.02    0.43
  -1  -3   1    4.13    0.57
   1   3  -1    3.73    0.48
  -1  -3   1    4.43    0.25
  -1  -3   1    4.54    0.37
  -1   3   1    3.87    0.38
   1  -3  -1    5.12    0.38
  -1   3   1    3.71    0.43
   1   3  -1    3.96    0.35
   1  -3  -1    4.54    0.51
   1  -3  -1    5.44    0.44
   1  -3  -1    5.57    0.49
  -1  -3   1    4.71    0.35
  -1  -3   1    4.44    0.49
  -1   3   1    4.55    0.44
   1   3  -1    3.63    0.49
  -1  -3   1    4.38    0.41
  -1  -3   1    4.48    0.37
   1  -3  -1    4.86    0.36
   1  -3  -1    4.68    0.35
   1   3   0    2.42    0.30
   1  -3   0    2.69    0.19
   1   3   0    2.67    0.18
   1   3   0    2.91    0.29
  -1  -3   0    2.58    0.48
   1  -3   0    2.80    0.38
   1  -3   0    2.95    0.39
  -1  -3   0    2.55    0.48
  -1   3   0    3.56    0.36
   1   3   0    2.69    0.50
  -1   3   0    3.65    0.36
  -1  -3   0    2.50    0.29
   1  -3   0    2.87    0.31
   1  -3   0    3.10    0.22
  -1  -3   0    2.98    0.37
  -1   3   0    2.89    0.37
  -1  -3   0    3.03    0.31
   1  -3   0    2.97    0.33
   1  -3   0    2.50    0.32
   1  -3   0    2.85    0.42
   1  -3   0    2.96    0.40
  -1  -3   0    2.84    0.24
   1   3   0    2.87    0.50
   1  -3   0    2.92    0.44
   1  -3   0    2.97    0.40
  -1  -3   0    2.92    0.42
  -1   3   0    2.40    0.42
   1   3   0    2.85    0.26
   1   3   0    2.63    0.32
   1   3   1   10.45    0.55
   1  -3   1   10.64    0.54
  -1  -3  -1   11.78    0.66
  -1  -3  -1   11.13    0.67
   1  -3   1   11.22    0.66
   1  -3   1   10.76    0.65
   1   3   1    8.85    0.80
  -1  -3  -1   11.18    0.84
  -1   3  -1   10.59    0.63
   1  -3   1    9.48    0.75
  -1   3  -1   11.25    0.64
  -1  -3  -1   11.31    0.84
   1   3   1   10.77    0.67
   1  -3   1   10.60    0.78
  -1  -3  -1   11.53    0.70
   1  -3   1    9.90    0.75
  -1   3  -1   11.73    0.76
  -1  -3  -1   11.94    0.60
   1   3   1    8.84    0.81
  -1  -3  -1   11.08    0.65
   1  -3   1   10.75    0.62
   1   3   1   11.00    0.53
  -1  -3  -1   10.75    0.60
  -1  -3  -1   10.78    0.69
   1  -3   1   11.27    0.54
   1   3   1   10.37    0.60
  -1  -3  -1   10.96    0.59
   1  -3   1   11.22    0.64
  -1  -3  -2   19.10    1.00
   1   3   2   17.92    0.90
   1  -3   2   17.83    0.89
  -1  -3  -2   15.44    1.02
  -1  -3  -2   18.08    0.87
   1  -3   2   18.57    0.91
   1   3   2   16.88    0.93
  -1  -3  -2   16.78    1.16
   1  -3   2   17.38    0.98
  -1  -3  -2   18.32    1.18
   1  -3   2   18.20    1.00
   1   3   2   19.25    0.89
   1   3   2   17.69    0.90
  -1  -3  -2   18.93    1.01
   1  -3   2   18.02    0.88
   1  -3   2   17.17    0.92
   1  -3   2   19.99    1.05
  -1  -3  -2   19.09    0.99
  -1  -3  -2   19.08    1.06
  -1  -3  -2   17.92    0.95
  -1   3  -2   19.63    1.17
   1   3   2   18.82    0.95
  -1   3  -2   19.96    1.09
   1  -3   3   27.55    1.33
   1   3   3   26.25    1.33
  -1  -3  -3   27.56    1.45
  -1  -3  -3   27.30    1.24
   1  -3   3   26.70    1.30
   1   3   3   26.92    1.36
  -1  -3  -3   25.63    1.41
   1   3   3   30.30    1.56
  -1  -3  -3   27.42    1.59
  -1  -3  -3   27.64    1.62
   1  -3   3   27.23    1.43
   1  -3   3   26.05    1.49
   1  -3   3   28.42    1.44
  -1  -3  -3   28.13    1.44
   1   3   3   26.99    1.32
   1  -3   3   28.10    1.33
   1  -3   3   25.90    1.32
   1   3   3   29.53    1.28
   1   3   3   27.53    1.38
   1   3   3   28.22    1.31
   1  -3   3   25.79    1.38
   1   3   3   29.93    1.57
  -1  -3  -3   26.70    1.54
   1   3   3   27.36    1.30
  -1  -3  -3   28.70    1.31
  -1   3  -3   28.51    1.69
  -1   3  -3   27.38    1.54
  -1  -3  -3   29.46    1.49
   1  -3   3   25.37    1.48
   1  -3   3   26.63    1.42
  -1  -3  -4   67.41    3.27
   1  -3   4   70.48    3.17
   1   3   4   69.92    3.17
   1   3   4   69.75    3.20
   1  -3   4   68.34    3.08
  -1  -3  -4   68.14    3.23
  -1   3  -4   66.71    3.30
  -1  -3  -4   69.65    3.46
   1  -3   4   67.90    3.32
   1   3   4   80.45    3.41
  -1  -3  -4   68.81    3.45
   1   3   4   79.38    3.04
  -1   3  -4   66.33    3.29
   1   3   4   68.15    3.15
   1  -3   4   72.78    3.11
   1  -3   4   68.95    3.15
  -1  -3  -4   73.95    3.27
   1   3   4   66.41    3.16
  -1   3  -4   74.70    3.59
   1  -3   4   68.34    3.32
   1   3   4   73.91    3.04
  -1  -3  -4   56.66    3.02
  -1  -3  -4   73.55    3.47
  -1  -3  -4   73.67    3.38
   1  -3   4   69.29    3.22
  -1   3  -4   76.33    3.48
   1   3   4   79.50    3.41
   1   3   5   36.95    1.79
   1  -3   5   35.62    1.79
  -1  -3  -5   37.21    1.90
   1   3   5   40.68    2.00
  -1  -3  -5   37.77    2.12
  -1   3  -5   34.53    1.93
   1  -3   5   38.42    1.94
  -1  -3  -5   36.91    2.10
   1  -3   5   29.30    1.60
   1   3   5   36.90    1.80
  -1  -3  -5   36.31    1.85
   1  -3   5   35.26    1.68
   1   3   5   33.42    1.77
  -1   3  -5   33.30    1.79
  -1  -3  -5   36.58    1.88
   1  -3   5   37.38    1.67
  -1   3  -5   34.48    1.92
  -1  -3  -5   39.50    2.05
   1   3   5   42.51    2.02
   1  -3   5   36.48    1.92
   1  -3   5   30.47    1.73
  -1   3  -5   37.07    2.25
  -1  -3  -5   38.77    2.14
  -1   3  -5   38.72    2.13
   1   3   5   36.02    1.78
  -1  -3  -5   35.99    1.89
  -1   3  -6    7.29    1.06
  -1  -3  -6    8.47    0.97
   1  -3   6    8.49    0.76
   1   3   6    5.03    0.68
  -1   3  -6    8.23    0.60
   1   3   6    7.10    0.67
   1  -3   6    6.00    0.60
   1  -3   6    6.43    0.72
   1   3   6    7.11    0.66
  -1  -3  -6    6.96    0.79
  -1  -3  -6    7.93    0.77
  -1   3  -6    7.70    0.80
   1   3   6    6.70    0.64
   1  -3   6    5.12    0.42
  -1   3  -6    7.32    0.70
   1   3   6    6.89    0.69
   1   3   6    6.82    0.72
  -1  -3  -6    6.42    0.69
   1  -3   6    6.62    0.67
   1   3   6    6.68    0.67
   1  -3   6    6.73    0.71
   1   3   6    6.72    0.64
   1  -3   6    6.87    0.68
   1  -3   6    4.69    0.38
   1   3   6    7.17    0.68
  -1  -3  -6    6.63    0.71
   1  -3   6    5.41    0.46
   1   3   6    6.61    0.73
  -1   3  -6    8.27    0.82
  -1  -3  -6    6.44    0.99
   1  -3   6    7.44    0.73
  -1  -3  -6    6.21    0.97
  -1  -3  -6    6.67    0.79
   1  -3   6    7.75    0.70
   1   3   6    7.18    0.65
  -1   3  -6    6.75    0.53
   1   3   7    3.42    0.60
  -1   3  -7    5.00    0.75
  -1  -3  -7    3.96    0.89
  -1   3  -7    5.05    0.74
  -1  -3  -7    3.35    0.86
   1  -3   7    2.62    0.56
  -1  -3  -7    3.44    0.84
   1  -3   7    3.59    0.59
  -1   3  -7    4.82    0.98
   1   3   7    3.86    0.60
   1  -3   7    3.40    0.53
   1   3   7    3.84    0.59
  -1  -3  -7    3.82    0.73
   1   3   7    4.22    0.61
  -1  -3  -7    4.94    0.74
   1  -3   7    2.69    0.28
   1   3   7    3.83    0.57
  -1   3  -7    3.66    0.62
   1  -3   7    2.53    0.52
   1  -3   7    2.47    0.43
   1  -3   7    3.78    0.62
   1   3   7    4.13    0.66
   1   3   7    3.23    0.50
   1  -3   7    4.37    0.62
  -1  -3  -7    3.81    0.60
   1   3   7    4.24    0.60
   1   3   7    3.29    0.59
   1   3   7    3.61    0.61
   1  -3   7    3.34    0.61
  -1  -3  -7    3.88    0.61
   1   3   7    4.59    0.64
   1  -3   7    3.33    0.62
   1   3   7    3.78    0.61
  -1   3  -7    3.74    0.45
  -1   3  -7    4.36    0.67
  -1  -3  -7    5.42    0.73
   1   3   8    6.22    0.71
   1  -3   8    7.18    0.74
  -1  -3  -8    7.70    1.12
  -1   3  -8   10.69    1.31
   1   3   8    5.65    0.71
   1  -3   8    5.17    0.66
  -1  -3  -8    8.23    0.98
   1   3   8    8.09    0.80
   1   3   8    9.22    0.81
  -1   3  -8    8.53    0.87
   1  -3   8    8.25    0.88
  -1  -3  -8    9.91    0.95
  -1   3  -8    9.37    1.02
   1  -3   8    8.78    0.88
  -1  -3  -8    7.22    0.82
   1   3   8    8.02    0.82
   1  -3   8    4.92    0.59
   1   3   8    6.28    0.67
   1  -3   8    6.08    0.74
   1   3   8    8.03    0.92
  -1  -3  -8    7.71    0.78
   1  -3   8    9.06    0.86
   1   3   8    8.01    0.84
   1   3   8    6.08    0.71
  -1   3  -8    9.91    1.04
   1  -3   8    6.30    0.72
  -1  -3  -8   10.53    1.22
  -1  -3  -8    8.36    1.12
  -1  -3  -8    8.04    0.84
   1   3   8    8.94    0.83
  -1  -3  -8    9.53    0.98
  -1   3  -8    8.16    0.90
   1  -3   8    9.09    0.86
   1   3   8    8.50    0.82
  -1  -3  -9    3.86    0.99
  -1   3  -9    4.28    1.18
   1   3   9    3.23    0.64
   1  -3   9    2.87    0.58
  -1  -3  -9    4.98    0.89
   1   3   9    5.59    0.77
  -1   3  -9    4.51    0.74
  -1  -3  -9    4.40    0.80
   1   3   9    5.74    0.77
   1  -3   9    5.39    0.80
   1  -3   9    3.36    0.67
   1  -3   9    5.78    0.79
  -1  -3  -9    4.43    0.77
   1  -3   9    4.96    0.78
  -1  -3  -9    4.60    0.71
   1   3   9    5.28    0.81
   1   3   9    6.06    0.82
   1  -3   9    5.75    0.80
   1   3   9    5.44    0.78
  -1  -3  -9    4.86    0.76
  -1  -3  -9    5.30    1.00
  -1   3  -9    5.91    0.91
  -1  -3  -9    4.63    0.94
  -1   3  -9    4.20    0.83
   1   3   9    4.08    0.69
  -1  -3  -9    5.72    0.91
  -1   3  -9    4.96    0.83
   1   3  10   13.92    1.30
  -1  -3 -10   22.33    1.54
   1  -3  10   21.42    1.62
   1   3  10   22.06    1.55
   1  -3  10   20.80    1.54
  -1  -3 -10   20.48    1.44
   1   3  10   21.10    1.53
   1  -3  10   25.94    1.63
   1   3  10   23.01    1.58
  -1  -3 -10   22.66    1.59
  -1   3 -10   22.35    1.45
  -1  -3 -10   21.34    1.68
  -1   3 -10   22.72    1.65
   1   3  10   21.56    1.51
   1   3  10   22.38    1.50
  -1  -3 -10   22.70    1.67
  -1   3 -10   22.44    1.54
   1  -3  10   24.08    1.65
  -1  -3 -10   22.67    1.93
  -1  -3 -10   24.05    1.97
  -1  -3 -10   21.99    1.65
  -1   3 -10   21.23    1.59
   1   3  11   14.34    1.35
  -1  -3 -11   14.95    1.35
   1  -3  11   17.89    1.46
   1  -3  11   14.93    1.51
   1  -3  11   17.47    1.42
   1   3  11   15.68    1.39
   1   3  11   17.67    1.42
   1  -3  11   19.36    1.44
  -1  -3 -11   15.73    1.55
  -1   3 -11   19.02    1.30
  -1   3 -11   17.42    1.49
  -1  -3 -11   16.99    1.57
   1   3  11   18.20    1.41
   1  -3  11   19.39    1.48
  -1   3 -11   18.95    1.42
   1   3  11   18.17    1.36
  -1  -3 -11   18.82    1.50
  -1  -3 -11   18.37    1.76
  -1  -3 -11   17.53    1.73
  -1  -3 -11   16.49    1.50
  -1  -3 -11   16.73    1.60
  -1   3 -11   17.43    1.44
   1  -3  12   14.08    1.31
   1   3  12   14.87    1.29
  -1   3 -12   15.40    1.43
   1   3  12   15.14    1.30
  -1  -3 -12   15.77    1.45
  -1  -3 -12   17.76    1.55
   1  -3  12   14.50    1.33
   1   3  12   17.71    1.31
  -1  -3 -12   17.72    1.44
  -1  -3 -12   14.35    1.47
   1  -3  12   16.57    1.42
   1   3  12   12.49    1.31
  -1  -3 -12   14.17    1.25
   1  -3  12   14.49    1.40
  -1  -3 -12   15.31    1.42
  -1  -3 -12   11.11    1.32
  -1   3 -12   15.59    1.34
   1  -3  12   13.72    1.26
   1  -3  13    1.93    0.69
   1   3  13    2.15    0.73
   1  -3  13    1.79    0.62
   1   3  13    3.49    0.82
  -1   3 -13    2.41    0.69
  -1  -3 -13    2.83    0.89
  -1   3 -13    2.36    0.69
  -1   3 -13    2.78    0.93
  -1  -3 -13    1.86    0.83
  -1  -3 -13    2.31    0.77
   1  -3  13    2.74    0.75
  -1  -3 -13    1.81    0.71
   1   3  13    2.59    0.65
  -1   3 -13    2.74    0.77
  -1  -3 -13    2.84    0.82
  -1  -3 -13    2.04    0.83
   1   3  13    1.87    0.74
  -1  -3 -13    2.33    0.66
   1  -3  13    2.33    0.87
   1  -3  14   -0.20    0.67
   1   3  14    1.22    0.58
  -1   3 -14    0.10    0.59
  -1  -3 -14   -0.08    0.69
   1   3  14    0.29    0.60
  -1  -3 -14    0.78    0.50
   1  -3  14    0.29    0.72
   1  -3  14    0.03    0.52
  -1  -3 -14    0.50    0.67
  -1   3 -14    0.28    0.74
  -1   3 -14    0.75    0.61
  -1  -3 -14    0.12    0.60
  -1   3 -14    0.30    0.70
  -1  -3 -14   -0.38    0.72
   1   3  15    9.29    0.85
   1  -3  15    5.16    0.67
  -1  -3 -15    8.80    0.94
   1  -3  15    9.72    0.85
  -1  -3 -15    7.60    0.85
  -1   3 -15    9.22    0.93
   1  -3  15    8.29    0.89
   1   3  15    8.52    0.75
   1   3  15    8.73    0.79
  -1  -3 -16   10.38    0.87
   1   3  16   12.40    0.84
   1  -3  16   13.05    0.86
   1  -3  16   14.03    1.01
  -1  -3 -16   12.24    1.03
   1   3  16   12.75    0.86
  -1  -4  16    2.39    0.45
  -1   4  16    2.53    0.53
  -1   4  16    3.09    0.50
   1  -4 -16    2.45    0.60
   1  -4 -16    2.65    0.48
  -1   4  15   12.57    1.03
  -1  -4  15    7.90    0.88
   1   4 -15   12.60    1.08
   1  -4 -15   12.67    1.10
   1  -4 -15    7.36    0.93
   1  -4 -15   12.39    1.02
  -1   4  15   11.45    0.94
  -1   4  15   12.17    0.99
  -1   4  14    7.32    0.95
   1  -4 -14    6.54    0.84
  -1   4  14    6.95    0.88
  -1  -4  14    5.41    0.84
  -1   4  14    7.18    0.94
   1   4 -14    6.07    0.81
  -1   4  14    7.01    0.89
   1  -4 -14    4.78    0.89
   1  -4 -14    6.66    0.98
   1   4 -14    7.40    1.01
  -1   4  14    6.42    0.81
  -1  -4  14    7.95    0.94
  -1  -4  14    7.40    1.00
   1  -4 -14    6.88    0.93
  -1   4  14    7.24    0.89
   1   4 -14    6.78    0.94
   1  -4 -14    5.08    0.89
  -1  -4  13   -0.24    0.62
   1  -4 -13   -0.31    0.73
  -1  -4  13   -0.24    0.74
  -1   4  13   -0.45    0.71
   1  -4 -13    0.27    0.64
  -1   4  13    0.51    0.64
  -1  -4  13   -0.04    0.61
  -1   4  13   -0.04    0.62
   1  -4 -13    0.73    0.71
   1   4 -13    0.04    0.58
   1   4 -13   -0.05    0.71
   1  -4 -13    0.05    0.78
  -1   4  13   -0.57    0.66
  -1  -4  13   -0.04    0.68
   1  -4 -13    1.02    0.73
   1   4 -13    0.56    0.70
  -1   4  13    0.38    0.58
   1  -4 -13    0.53    0.90
   1  -4 -13    0.27    0.86
   1   4 -13    0.05    0.69
   1  -4 -12    4.38    0.88
  -1  -4  12    4.14    0.92
  -1  -4  12    2.86    0.78
   1  -4 -12    3.85    0.85
  -1   4  12    3.80    0.85
  -1  -4  12    3.24    0.68
  -1  -4  12    2.75    0.61
  -1   4  12    5.81    0.92
  -1   4  12    4.00    0.90
  -1  -4  12    3.00    0.78
   1  -4 -12    4.44    0.92
  -1  -4  12    4.32    0.83
   1  -4 -12    3.92    0.93
  -1   4  12    4.14    0.84
   1  -4 -12    4.59    0.92
  -1  -4  12    5.09    0.87
   1   4 -12    5.24    0.92
  -1   4  12    3.96    0.76
   1  -4 -12    4.89    1.14
   1  -4 -12    4.98    1.21
  -1   4  12    3.63    0.75
   1   4 -12    4.20    0.88
   1   4 -11    5.07    1.13
   1  -4 -11    5.28    1.19
   1   4 -11    4.59    1.09
   1  -4 -11    5.55    1.22
  -1  -4  11    5.26    0.88
   1  -4 -11    5.04    0.98
  -1   4  11    3.86    0.78
   1   4 -11    3.44    0.84
   1  -4 -11    6.51    0.99
  -1  -4  11    5.41    0.89
  -1   4  11    5.62    0.79
  -1  -4  11    5.17    0.85
  -1  -4  11    2.83    0.78
  -1   4  11    5.80    0.91
   1  -4 -11    4.76    0.87
  -1  -4  11    3.57    0.67
   1  -4 -11    4.76    0.87
  -1   4  11    4.69    0.88
  -1   4  11    5.07    0.92
  -1   4  11    5.93    0.81
  -1  -4  11    3.75    0.76
   1  -4 -11    4.89    0.90
  -1   4  11    5.61    0.86
  -1  -4  11    3.31    0.64
   1   4 -11    4.26    0.68
   1   4 -11    5.21    0.95
  -1   4  11    5.07    0.81
   1  -4 -10   12.62    1.59
  -1  -4  10   12.33    1.28
  -1  -4  10   17.83    1.41
  -1  -4  10   20.02    1.39
  -1   4  10   18.73    1.34
   1  -4 -10   19.31    1.49
   1   4 -10   18.88    1.73
   1   4 -10   21.25    1.50
  -1   4  10   19.28    1.32
   1  -4 -10   20.84    1.54
  -1  -4  10   20.80    1.42
  -1   4  10   19.04    1.41
  -1   4  10   19.63    1.39
   1  -4 -10   18.99    1.42
  -1  -4  10   13.42    1.16
  -1   4  10   18.67    1.31
  -1   4  10   18.76    1.36
  -1  -4  10   14.31    1.26
  -1  -4  10   14.22    1.16
  -1   4  10   18.87    1.38
   1  -4 -10   21.37    1.50
   1  -4 -10   21.92    1.93
   1  -4 -10   19.02    1.85
   1   4 -10   18.02    1.70
  -1   4  10   21.63    1.40
   1   4 -10   19.09    1.29
  -1  -4  10   18.83    1.42
   1   4  -9    6.03    1.09
   1   4  -9    5.77    1.10
   1  -4  -9    5.06    1.07
   1  -4  -9    6.52    1.14
   1   4  -9    6.46    1.17
   1  -4  -9    4.97    0.99
  -1  -4   9    3.74    0.72
  -1  -4   9    5.21    0.82
  -1   4   9    6.18    0.78
  -1  -4   9    5.07    0.74
   1  -4  -9    6.13    0.84
   1   4  -9    5.65    0.84
  -1  -4   9    5.35    0.75
   1  -4  -9    5.87    0.84
  -1   4   9    5.16    0.72
  -1   4   9    4.47    0.73
  -1  -4   9    3.01    0.59
   1  -4  -9    4.71    0.79
  -1  -4   9    5.23    0.84
  -1   4   9    5.17    0.70
  -1   4   9    4.17    0.69
  -1  -4   9    5.43    0.73
   1  -4  -9    4.91    0.80
  -1  -4   9    3.84    0.57
  -1  -4   9    5.93    0.81
  -1   4   9    5.41    0.71
   1   4  -9    4.74    0.68
   1   4  -8    5.69    1.02
   1  -4  -8    6.61    1.01
   1   4  -8    5.57    1.00
   1  -4  -8    5.35    0.96
   1   4  -8    6.01    1.03
   1   4  -8    5.59    0.70
  -1   4   8    4.63    0.84
  -1  -4   8    5.70    0.76
  -1  -4   8    4.98    0.76
  -1   4   8    4.34    0.55
  -1  -4   8    5.50    0.70
   1  -4  -8    5.65    0.79
  -1   4   8    4.27    0.61
  -1  -4   8    5.05    0.66
  -1   4   8    5.17    0.68
  -1  -4   8    6.22    0.74
  -1   4   8    4.18    0.67
   1  -4  -8    5.18    0.76
  -1  -4   8    4.26    0.58
  -1  -4   8    5.48    0.76
  -1   4   8    5.74    0.71
  -1  -4   8    5.73    0.75
  -1   4   8    3.85    0.59
  -1  -4   8    4.98    0.64
   1  -4  -8    4.67    0.67
   1  -4  -8    4.51    0.73
  -1  -4   8    3.76    0.54
  -1   4   8    5.51    0.68
  -1  -4   8    5.52    0.69
  -1   4   7    1.69    0.32
   1   4  -7    2.46    0.78
   1  -4  -7    3.73    0.90
   1  -4  -7    2.66    0.83
   1   4  -7    3.19    0.81
  -1   4   7    1.58    0.32
  -1  -4   7    1.46    0.37
  -1   4   7    2.83    0.60
   1   4  -7    2.66    0.53
  -1  -4   7    1.99    0.39
  -1  -4   7    2.22    0.57
  -1  -4   7    1.72    0.56
  -1   4   7    2.64    0.54
  -1  -4   7    2.11    0.50
  -1  -4   7    2.37    0.53
   1   4  -7    2.52    0.37
  -1  -4   7    1.90    0.51
  -1   4   7    2.69    0.51
  -1   4   7    2.31    0.54
  -1   4   7    1.89    0.63
  -1   4   7    2.12    0.48
  -1  -4   7    2.74    0.46
  -1  -4   7    2.41    0.61
  -1   4   7    2.08    0.47
  -1   4   7    1.91    0.51
  -1  -4   7    1.96    0.54
  -1  -4   7    1.99    0.45
  -1  -4   7    1.78    0.54
   1  -4  -7    2.67    0.54
   1  -4  -7    2.61    0.52
  -1  -4   7    1.91    0.41
   1   4  -7    1.59    0.38
  -1   4   7    2.66    0.54
  -1  -4   7    2.19    0.53
   1   4  -6    1.63    0.48
  -1   4   6    1.35    0.36
  -1   4   6    2.05    0.56
  -1  -4   6    1.40    0.36
  -1  -4   6    1.18    0.36
  -1  -4   6    3.25    0.68
   1  -4  -6    1.96    0.42
   1  -4  -6    2.54    0.57
  -1  -4   6    2.58    0.54
  -1  -4   6    1.55    0.50
  -1  -4   6    2.36    0.50
  -1   4   6    2.12    0.62
  -1  -4   6    2.35    0.55
  -1  -4   6    1.96    0.51
  -1   4   6    2.04    0.48
   1  -4  -6    2.21    0.30
  -1  -4   6    2.47    0.37
  -1  -4   6    1.74    0.38
   1  -4  -6    1.96    0.49
  -1  -4   6    1.42    0.28
   1  -4  -6    2.09    0.49
  -1  -4   6    2.30    0.52
  -1   4   6    2.18    0.50
  -1  -4   6    2.15    0.46
  -1  -4   6    1.96    0.54
  -1  -4   6    2.31    0.48
  -1  -4   6    1.56    0.30
  -1   4   6    1.87    0.45
  -1  -4   6    2.07    0.47
   1  -4  -6    1.90    0.59
  -1   4   6    1.79    0.42
  -1  -4   6    2.11    0.55
  -1  -4   6    2.60    0.67
   1  -4  -6    1.53    0.73
  -1  -4   6    2.43    0.69
   1  -4  -6    1.80    0.77
  -1   4   6    2.13    0.39
  -1   4   5    0.41    0.35
   1  -4  -5    0.11    0.61
  -1  -4   5   -0.17    0.57
  -1  -4   5    0.24    0.57
   1  -4  -5   -0.04    0.62
  -1   4   5    0.35    0.45
   1  -4  -5    0.33    0.26
  -1  -4   5    0.27    0.31
  -1  -4   5    0.26    0.31
   1  -4  -5    0.02    0.39
  -1  -4   5    0.41    0.46
  -1   4   5    0.50    0.40
  -1  -4   5    0.33    0.25
  -1  -4   5    0.18    0.33
  -1   4   5    0.28    0.41
  -1  -4   5    0.33    0.44
  -1   4   5    0.42    0.31
   1  -4  -5    0.25    0.14
  -1  -4   5    0.28    0.27
  -1  -4   5    0.54    0.41
  -1   4   5    0.34    0.37
  -1  -4   5    0.33    0.35
   1  -4  -5    0.40    0.46
  -1   4   5    0.78    0.41
  -1  -4   5    0.36    0.42
  -1   4   5    0.33    0.36
  -1  -4   5   -0.02    0.31
  -1  -4   5    0.30    0.33
   1  -4  -5    0.27    0.36
  -1  -4   5   -0.09    0.46
   1   4  -5    0.39    0.44
  -1   4   5    0.19    0.38
   1  -4  -5    0.33    0.45
   1  -4  -4    7.84    0.90
  -1   4   4    8.47    0.67
  -1  -4   4    7.97    0.66
   1  -4  -4    7.76    0.91
  -1  -4   4    7.74    0.56
  -1   4   4    7.42    0.63
   1  -4  -4    7.80    0.52
  -1  -4   4    7.36    0.52
  -1   4   4    7.02    0.57
   1  -4  -4    7.05    0.64
  -1  -4   4    7.09    0.52
  -1   4   4    7.58    0.62
  -1   4   4    6.64    0.59
  -1  -4   4    7.59    0.60
  -1   4   4    7.30    0.55
  -1   4   4    7.64    0.54
  -1  -4   4    7.81    0.54
  -1  -4   4    7.36    0.64
   1  -4  -4    7.44    0.45
  -1  -4   4    7.70    0.57
  -1  -4   4    8.02    0.53
   1  -4  -4    7.53    0.69
  -1  -4   4    7.40    0.64
  -1   4   4    8.05    0.61
   1  -4  -4    7.77    0.65
  -1  -4   4    8.10    0.76
  -1   4   4    7.33    0.65
   1   4  -4    7.31    0.68
  -1  -4   4    6.91    0.63
  -1   4   4    7.81    0.70
   1  -4  -4    7.63    0.64
   1  -4  -4    8.13    0.71
  -1  -4   4    7.79    0.71
  -1  -4   3   18.58    1.04
  -1   4   3   18.04    1.07
  -1  -4   3   16.32    0.87
  -1   4   3   17.33    0.92
   1  -4  -3   17.20    0.90
  -1   4   3   16.29    0.94
   1  -4  -3   18.48    1.01
   1  -4  -3   19.04    1.00
   1  -4  -3   16.27    0.86
  -1  -4   3   18.65    0.93
  -1  -4   3   17.72    0.90
   1   4  -3   17.57    1.05
  -1   4   3   18.50    1.03
   1  -4  -3   17.43    1.06
  -1   4   3   17.33    1.06
   1  -4  -3   18.64    1.05
  -1  -4   3   16.97    1.02
  -1  -4   3   18.43    1.07
  -1   4   3   17.69    0.97
   1  -4  -3   16.32    0.98
  -1  -4   3   15.38    0.97
  -1   4   3   17.67    1.03
  -1   4   3   18.42    0.98
   1  -4  -3   17.89    0.94
  -1   4   3   17.57    0.93
  -1  -4   3   17.29    0.95
   1   4  -2    2.06    0.54
   1  -4  -2    2.74    0.33
  -1  -4   2    2.60    0.27
   1  -4  -2    2.66    0.36
  -1   4   2    2.55    0.35
  -1   4   2    2.79    0.47
  -1  -4   2    2.44    0.41
   1  -4  -2    2.81    0.39
  -1   4   2    2.56    0.42
   1   4  -2    2.44    0.37
  -1   4   2    2.62    0.38
   1  -4  -2    2.97    0.44
  -1  -4   2    2.71    0.38
  -1  -4   2    2.77    0.49
   1  -4  -2    3.07    0.51
   1   4  -2    2.21    0.55
  -1  -4   2    2.44    0.27
   1  -4  -2    3.07    0.34
   1  -4  -2    3.14    0.42
   1  -4  -1   60.37    2.72
   1  -4  -1   60.97    2.77
  -1  -4   1   58.76    2.80
   1   4  -1   56.24    2.77
   1  -4  -1   63.87    2.78
  -1  -4   1   58.87    2.80
   1  -4  -1   57.60    2.59
  -1   4   1   56.41    2.58
  -1  -4   1   58.71    2.61
   1  -4  -1   61.43    2.56
  -1   4   1   58.33    2.63
   1   4  -1   50.28    2.55
  -1   4   1   50.37    2.63
   1   4  -1   49.33    2.51
   1  -4  -1   67.60    2.71
   1  -4  -1   61.71    2.75
   1   4  -1   56.48    2.57
   1  -4  -1   62.62    2.73
  -1   4   1   59.95    2.64
  -1  -4   1   62.04    2.78
   1   4  -1   55.36    2.77
  -1  -4   1   62.67    2.57
   1  -4  -1   57.55    2.59
  -1  -4   1   60.54    2.60
   1  -4  -1   62.55    2.59
  -1  -4   1   59.24    2.49
   1  -4   0   72.10    3.05
  -1  -4   0   72.28    3.16
  -1  -4   0   70.45    3.15
   1   4   0   72.72    3.14
   1  -4   0   72.03    3.05
   1  -4   0   70.56    3.08
  -1  -4   0   64.33    2.93
   1  -4   0   67.90    2.94
   1  -4   0   68.42    2.88
  -1   4   0   65.63    2.94
  -1  -4   0   68.13    2.94
   1  -4   0   60.31    2.93
   1  -4   0   67.89    2.94
  -1   4   0   60.90    2.97
   1   4   0   65.49    2.94
   1   4   0   59.28    2.83
   1  -4   0   64.26    2.86
   1   4   0   64.79    2.91
   1  -4   0   70.46    3.08
  -1   4   0   64.90    3.02
   1   4   0   70.45    3.13
  -1  -4   0   70.92    3.09
   1  -4   0   70.76    3.03
   1  -4   0   72.32    3.10
   1   4   1   93.58    4.36
   1  -4   1   96.05    4.25
  -1  -4  -1  103.11    4.44
   1  -4   1  104.72    4.34
   1  -4   1   98.92    4.26
  -1  -4  -1  100.39    4.43
  -1  -4  -1   92.07    4.16
   1   4   1   94.86    4.21
  -1  -4  -1   95.49    4.23
  -1  -4  -1   91.51    4.16
   1   4   1   95.95    4.06
   1  -4   1   94.11    4.11
   1  -4   1   94.39    4.18
   1  -4   1   92.58    4.16
   1   4   1   91.45    4.16
   1   4   1   87.94    4.11
   1  -4   1   92.19    4.10
  -1   4  -1   84.88    4.31
   1   4   1   92.28    4.36
  -1  -4  -1  102.86    4.12
  -1  -4  -1  103.69    4.30
   1  -4   1  101.71    4.33
  -1  -4  -1  100.77    4.15
   1  -4   1   98.88    4.33
   1  -4   2  117.19    5.10
   1  -4   2  116.31    5.10
  -1  -4  -2  124.92    5.29
  -1  -4  -2  123.99    5.29
   1  -4   2  116.09    5.00
   1   4   2  111.22    5.01
  -1  -4  -2  109.92    4.96
   1  -4   2  106.34    5.00
   1   4   2  113.20    5.04
   1   4   2  115.25    5.05
  -1  -4  -2  111.88    5.07
  -1  -4  -2  115.76    5.06
  -1  -4  -2  110.88    4.97
   1  -4   2  112.56    5.01
   1  -4   2  115.18    4.95
   1   4   2  113.60    4.93
  -1  -4  -2  121.85    5.09
  -1  -4  -2  115.66    5.04
   1  -4   2  109.89    4.95
   1   4   2  111.13    4.96
  -1  -4  -2  119.91    5.09
   1  -4   2  119.13    5.17
  -1   4  -2  123.32    5.18
  -1  -4  -2  121.89    5.04
  -1  -4  -2  116.34    5.07
  -1   4  -2  115.73    5.22
   1  -4   3  104.87    4.65
  -1  -4  -3  108.89    4.86
  -1  -4  -3  104.31    4.84
   1   4   3  107.86    4.75
   1  -4   3  102.06    4.64
   1  -4   3  104.51    4.51
  -1  -4  -3  101.25    4.45
   1   4   3   99.07    4.54
   1  -4   3   96.68    4.52
   1   4   3  105.03    4.60
   1   4   3  101.08    4.57
   1   4   3   99.53    4.48
   1  -4   3   99.17    4.50
   1  -4   3  103.63    4.53
   1  -4   3  103.53    4.56
   1   4   3  105.51    4.48
  -1  -4  -3  101.62    4.62
   1   4   3  100.79    4.51
  -1  -4  -3   95.55    4.62
   1  -4   3  103.78    4.51
  -1  -4  -3  102.50    4.55
  -1   4  -3  107.50    4.76
   1  -4   3  108.69    4.67
  -1  -4  -3  107.77    4.65
   1   4   3  114.15    4.77
  -1  -4  -3  101.82    4.69
  -1   4  -3  103.61    4.85
   1  -4   4   47.39    2.43
  -1  -4  -4   51.37    2.62
  -1  -4  -4   48.94    2.59
   1   4   4   52.50    2.49
   1  -4   4   45.38    2.37
   1  -4   4   45.71    2.36
   1   4   4   47.67    2.28
  -1  -4  -4   45.94    2.10
   1  -4   4   48.65    2.19
   1  -4   4   45.11    2.22
  -1  -4  -4   46.97    2.34
   1  -4   4   42.55    2.20
   1   4   4   51.20    2.18
   1   4   4   49.29    2.29
   1   4   4   46.18    2.23
   1  -4   4   47.47    2.21
   1  -4   4   49.04    2.23
   1   4   4   50.44    2.14
   1   4   4   47.02    2.22
   1  -4   4   39.67    2.24
  -1  -4  -4   50.32    2.36
  -1  -4  -4   47.62    2.47
   1  -4   4   50.55    2.36
  -1  -4  -4   50.63    2.43
   1   4   4   50.54    2.22
   1   4   4   54.33    2.51
  -1  -4  -4   47.76    2.19
  -1   4  -4   48.74    2.63
  -1   4  -4   50.34    2.54
   1  -4   4   46.90    2.42
   1   4   4   46.25    2.23
  -1  -4  -4   44.66    2.35
   1  -4   4   47.52    2.24
  -1  -4  -5   20.54    1.34
   1  -4   5   13.78    1.00
   1   4   5   24.67    1.35
  -1  -4  -5   20.79    1.25
   1  -4   5   19.65    1.21
  -1   4  -5   19.53    1.52
   1   4   5   19.00    1.02
   1  -4   5   18.93    1.07
   1   4   5   19.49    1.02
  -1  -4  -5   20.96    1.17
  -1   4  -5   20.26    1.22
   1  -4   5   17.98    0.94
   1   4   5   11.89    0.75
   1   4   5   17.44    1.04
  -1  -4  -5   17.12    1.08
   1  -4   5   18.10    1.05
   1  -4   5   18.20    1.06
   1   4   5   20.59    1.08
   1  -4   5   13.89    0.87
   1  -4   5   19.20    1.08
  -1  -4  -5   20.14    1.15
   1  -4   5   18.01    0.96
  -1   4  -5   20.92    1.24
   1   4   5   23.96    1.33
   1  -4   5   21.49    1.25
  -1  -4  -5   20.21    1.43
  -1  -4  -5   21.37    1.44
  -1  -4  -5   19.57    1.21
   1   4   5   20.02    1.03
   1  -4   5   18.72    1.04
   1   4   6   19.78    1.39
  -1   4  -6   22.92    1.80
   1  -4   6   22.19    1.40
  -1  -4  -6   25.13    1.67
   1  -4   6   22.60    1.34
   1  -4   6   20.50    1.22
   1   4   6   22.97    1.29
   1   4   6   22.83    1.27
   1  -4   6   23.12    1.32
   1   4   6   22.83    1.25
  -1   4  -6   22.54    1.45
  -1  -4  -6   23.98    1.40
   1  -4   6   17.05    1.07
  -1   4  -6   23.17    1.29
   1   4   6   23.46    1.27
   1   4   6   20.82    1.27
  -1  -4  -6   20.63    1.31
   1  -4   6   22.08    1.27
  -1  -4  -6   21.75    1.31
   1   4   6   21.90    1.28
   1  -4   6   23.13    1.33
   1  -4   6   22.15    1.31
   1   4   6   24.73    1.33
   1  -4   6   23.77    1.31
   1  -4   6   16.25    1.04
   1  -4   6   16.47    1.10
  -1  -4  -6   23.20    1.36
   1   4   6   19.34    1.38
   1  -4   6   23.92    1.43
  -1   4  -6   23.05    1.44
  -1  -4  -6   23.51    1.66
  -1  -4  -6   22.86    1.64
   1  -4   6   24.25    1.29
   1   4   6   24.78    1.29
  -1  -4  -6   23.75    1.40
  -1   4  -7    1.85    0.62
   1   4   7    0.83    0.44
  -1   4  -7    1.11    0.58
  -1  -4  -7    0.98    0.67
  -1  -4  -7    0.54    0.67
   1  -4   7    0.43    0.41
  -1  -4  -7    0.46    0.62
   1  -4   7    0.56    0.44
  -1   4  -7    0.98    0.72
   1   4   7    0.43    0.42
   1   4   7    0.43    0.47
   1  -4   7    0.58    0.44
   1  -4   7    0.43    0.53
   1   4   7    0.83    0.44
   1  -4   7    0.52    0.21
  -1  -4  -7    0.86    0.58
   1   4   7    1.26    0.47
  -1   4  -7    0.41    0.45
   1  -4   7    0.91    0.47
   1  -4   7    0.87    0.50
  -1  -4  -7    1.16    0.54
   1   4   7    0.81    0.43
  -1  -4  -7    0.82    0.53
   1   4   7    0.64    0.50
   1  -4   7    0.93    0.50
   1  -4   7    0.76    0.54
   1   4   7    0.49    0.49
   1  -4   7    0.72    0.50
   1  -4   7    0.38    0.25
  -1  -4  -7    0.70    0.49
   1   4   7    0.81    0.48
   1  -4   7    0.61    0.49
   1   4   7    0.95    0.47
  -1   4  -7    0.73    0.33
  -1  -4  -7    1.05    0.57
  -1  -4  -8    7.39    1.09
  -1   4  -8    6.25    0.87
  -1  -4  -8    6.58    1.05
  -1   4  -8    5.41    0.84
   1  -4   8    5.54    0.70
  -1  -4  -8    3.76    0.92
   1  -4   8    5.13    0.67
  -1   4  -8    5.16    1.06
   1  -4   8    4.13    0.60
   1   4   8    4.33    0.66
   1   4   8    6.55    0.75
   1   4   8    6.96    0.73
  -1  -4  -8    6.07    0.86
  -1   4  -8    6.10    0.73
   1   4   8    4.35    0.60
   1  -4   8    5.69    0.75
   1  -4   8    3.96    0.62
  -1  -4  -8    5.39    0.78
   1   4   8    4.79    0.70
  -1  -4  -8    5.47    0.73
   1  -4   8    6.76    0.77
   1   4   8    6.78    0.73
   1  -4   8    5.60    0.80
   1  -4   8    5.60    0.74
  -1  -4  -8    5.96    0.75
   1  -4   8    6.55    0.75
   1   4   8    6.59    0.78
  -1  -4  -8    6.20    0.89
  -1   4  -8    5.76    0.77
   1   4   8    6.48    0.73
  -1   4  -9   80.30    4.66
  -1  -4  -9   58.63    4.15
   1   4   9   57.96    3.57
   1  -4   9   51.67    3.52
   1  -4   9   49.94    3.47
   1   4   9   83.36    3.77
  -1   4  -9   80.00    3.77
  -1  -4  -9   84.24    3.93
   1   4   9   84.77    3.74
   1   4   9   79.31    3.77
   1  -4   9   80.20    3.81
  -1  -4  -9   74.91    3.77
  -1  -4  -9   77.64    3.72
   1  -4   9   81.24    3.77
   1   4   9   81.52    3.76
   1  -4   9   82.58    3.80
   1  -4   9   87.68    3.82
   1   4   9   89.29    3.85
  -1  -4  -9   80.01    3.86
  -1  -4  -9   86.25    4.35
  -1  -4  -9   87.05    4.35
   1   4   9   84.74    3.78
  -1   4  -9   83.33    3.84
  -1  -4  -9   86.83    3.96
   1   4  10   14.92    1.31
   1   4  10   21.92    1.52
  -1  -4 -10   18.46    1.51
   1  -4  10   16.13    1.45
  -1  -4 -10   20.50    1.44
   1   4  10   22.80    1.58
   1  -4  10   23.42    1.57
   1  -4  10   22.34    1.58
   1   4  10   21.27    1.52
   1  -4  10   22.44    1.52
   1   4  10   22.47    1.56
  -1  -4 -10   19.88    1.67
   1   4  10   22.40    1.51
  -1  -4 -10   23.47    1.65
   1   4  10   24.01    1.50
  -1   4 -10   23.99    1.56
  -1  -4 -10   22.67    1.92
  -1  -4 -10   21.97    1.91
  -1   4 -10   23.60    1.60
  -1  -4 -10   22.83    1.69
  -1  -4 -11   17.71    1.45
   1  -4  11   14.11    1.40
   1   4  11   19.85    1.49
   1   4  11   21.69    1.56
  -1  -4 -11   19.81    1.40
   1  -4  11   16.47    1.44
   1   4  11   20.04    1.52
   1  -4  11   21.20    1.54
   1  -4  11   16.14    1.39
   1   4  11   22.55    1.57
  -1  -4 -11   19.10    1.67
  -1   4 -11   21.84    1.62
   1   4  11   21.13    1.48
  -1  -4 -11   20.58    1.61
   1   4  11   21.28    1.44
  -1   4 -11   22.00    1.50
  -1  -4 -11   23.50    1.98
  -1  -4 -11   21.14    1.90
  -1   4 -11   21.40    1.54
  -1  -4 -11   20.22    1.63
  -1  -4 -11   14.71    1.51
   1  -4  12   24.05    1.98
   1   4  12   39.84    2.23
   1   4  12   35.59    2.21
   1  -4  12   36.67    2.19
  -1  -4 -12   39.08    2.35
   1   4  12   36.88    2.14
  -1   4 -12   40.39    2.28
  -1  -4 -12   40.34    2.29
   1   4  12   40.09    2.12
  -1  -4 -12   40.60    2.40
  -1   4 -12   42.14    2.25
  -1  -4 -12   25.91    2.10
  -1  -4 -12   37.99    2.30
  -1  -4 -12   35.91    2.12
   1  -4  12   24.11    2.01
   1   4  12   34.59    2.11
   1  -4  12   26.72    1.99
   1   4  13    0.72    0.65
  -1  -4 -13    0.51    0.63
   1  -4  13    0.95    0.58
   1  -4  13    0.75    0.69
   1   4  13    0.11    0.63
  -1  -4 -13    0.43    0.77
  -1   4 -13    1.26    0.65
  -1   4 -13    0.17    0.67
  -1  -4 -13    1.14    0.78
  -1  -4 -13    0.26    0.61
   1  -4  13    0.15    0.57
  -1  -4 -13    0.14    0.66
  -1  -4 -13    0.66    0.71
  -1   4 -13    0.37    0.83
  -1   4 -14    7.81    0.87
  -1  -4 -14    7.53    0.94
  -1   4 -14    6.57    0.96
  -1  -4 -14    6.70    0.96
  -1  -4 -14    6.90    0.77
   1   4  14    6.65    0.80
   1  -4  14    8.00    1.01
   1  -4  14    5.15    0.75
  -1   4 -14    8.89    1.05
   1  -4  14    6.54    0.87
   1   4  14    6.95    0.83
   1  -4  15    7.42    0.71
  -1  -4 -15   10.44    0.93
   1  -4  15   10.49    0.86
   1   4  15   10.84    0.83
  -1  -4 -15    9.33    0.89
   1  -4  15   11.42    0.97
   1  -5 -16    0.49    0.47
  -1   5  16    0.06    0.43
   1  -5 -16    0.04    0.46
  -1   5  16    0.59    0.39
  -1  -5  16    0.11    0.55
   1  -5 -16   -0.09    0.39
  -1   5  15    8.75    0.84
  -1  -5  15    6.21    0.72
   1   5 -15    7.75    0.84
   1  -5 -15    7.92    0.93
  -1   5  15    7.43    0.82
   1  -5 -15    5.16    0.75
   1  -5 -15    7.30    0.83
   1  -5 -14   18.25    1.30
  -1   5  14   19.94    1.39
  -1  -5  14   12.94    1.21
  -1   5  14   19.92    1.39
   1  -5 -14   17.89    1.40
  -1  -5  14   17.06    1.47
  -1   5  14   18.45    1.29
  -1  -5  14   18.98    1.43
   1   5 -14   17.85    1.43
  -1   5  14   19.86    1.35
   1  -5 -14   18.21    1.44
   1  -5 -14   13.27    1.28
  -1  -5  14   18.42    1.39
   1   5 -14   18.23    1.39
  -1   5  14   20.12    1.37
  -1   5  13    2.95    0.81
   1  -5 -13    2.80    0.77
  -1   5  13    3.75    0.77
  -1  -5  13    2.26    0.70
  -1   5  13    1.72    0.88
   1   5 -13    2.36    0.63
   1  -5 -13    3.17    0.87
  -1   5  13    2.36    0.70
   1   5 -13    2.57    0.77
  -1  -5  13    2.98    0.75
   1  -5 -13    3.31    0.83
  -1   5  13    3.60    0.69
   1  -5 -13    2.93    0.85
  -1  -5  13    2.36    0.81
  -1   5  13    2.43    0.71
   1  -5 -13    2.47    0.73
   1   5 -13    3.22    0.83
   1  -5 -12    9.75    1.47
   1  -5 -12   11.79    1.57
  -1  -5  12    6.66    0.99
   1  -5 -12    8.82    1.16
  -1  -5  12    7.85    1.10
  -1   5  12    8.88    1.08
   1  -5 -12    7.65    1.12
  -1   5  12   10.70    1.13
  -1  -5  12   10.22    1.16
  -1  -5  12    6.57    0.93
  -1   5  12   11.93    1.11
   1  -5 -12    9.25    1.18
  -1   5  12   11.29    1.03
   1  -5 -12   11.21    1.20
   1   5 -12   10.87    1.16
  -1  -5  12   10.64    1.11
   1  -5 -12   12.00    1.26
  -1   5  12    9.76    1.04
  -1   5  12    9.15    1.03
   1   5 -12   10.55    1.16
   1  -5 -11   12.00    1.24
  -1   5  11   10.81    1.06
  -1  -5  11    9.64    1.05
   1  -5 -11   11.68    1.24
   1   5 -11   10.64    1.11
  -1  -5  11   12.12    1.13
  -1   5  11   11.32    1.01
   1  -5 -11   10.15    1.16
  -1  -5  11   10.57    1.13
  -1  -5  11    7.04    0.99
   1  -5 -11   11.01    1.12
  -1  -5  11    7.13    0.86
  -1   5  11   12.23    1.17
  -1  -5  11    8.65    0.96
  -1  -5  11   11.71    1.19
  -1  -5  11    7.21    0.85
  -1   5  11   12.27    1.13
   1  -5 -11   11.17    1.24
   1  -5 -11   12.49    1.60
   1   5 -11   11.95    1.43
   1   5 -11   10.87    1.39
   1  -5 -11   12.03    1.60
   1   5 -11    9.84    1.17
   1   5 -11   11.25    0.99
  -1   5  11   10.78    1.06
   1  -5 -10    2.28    1.00
   1   5 -10    2.16    0.92
   1   5 -10    2.46    0.88
   1  -5 -10    2.44    0.99
   1  -5 -10    1.75    0.79
  -1  -5  10    2.12    0.76
  -1   5  10    1.52    0.61
  -1  -5  10    2.21    0.63
   1  -5 -10    2.61    0.80
  -1   5  10    1.88    0.55
  -1  -5  10    2.09    0.67
   1   5 -10    2.26    0.77
  -1   5  10    1.56    0.67
   1  -5 -10    2.17    0.76
  -1  -5  10    1.27    0.68
   1  -5 -10    1.84    0.75
  -1  -5  10    1.78    0.52
  -1  -5  10    1.39    0.72
  -1   5  10    2.54    0.64
  -1   5  10    1.49    0.69
  -1  -5  10    1.84    0.58
   1  -5 -10    2.69    0.77
  -1  -5  10    0.78    0.43
  -1   5  10    2.34    0.61
  -1  -5  10    3.23    0.75
   1   5 -10    2.40    0.58
   1  -5  -9    8.48    1.14
   1   5  -9   11.10    1.45
  -1   5   9    6.75    0.72
  -1  -5   9    6.93    0.90
  -1  -5   9    9.49    0.99
   1  -5  -9   11.22    1.07
  -1  -5   9   10.57    0.93
  -1   5   9    9.79    0.92
  -1   5   9    9.73    0.85
  -1  -5   9    9.95    0.95
  -1   5   9    9.57    0.97
  -1  -5   9   10.36    1.02
  -1  -5   9    6.58    0.74
   1  -5  -9    8.79    0.98
  -1  -5   9   11.08    1.03
  -1   5   9    9.91    0.89
  -1   5   9   10.34    0.95
  -1  -5   9    7.64    0.81
  -1  -5   9    7.11    0.77
   1  -5  -9    9.87    1.01
   1  -5  -9    9.75    1.30
   1  -5  -9   11.81    1.37
   1   5  -9   11.94    1.38
   1   5  -9    9.31    1.25
  -1   5   9    9.77    0.93
   1  -5  -9    9.62    1.05
  -1  -5   9   10.52    0.99
   1  -5  -8   -0.33    0.75
   1   5  -8    0.54    0.68
   1   5  -8    0.06    0.70
   1  -5  -8    0.20    0.77
   1   5  -8    0.07    0.68
   1   5  -8    0.15    0.46
  -1  -5   8   -0.09    0.50
  -1  -5   8   -0.19    0.54
  -1   5   8   -0.02    0.40
  -1  -5   8   -0.05    0.40
  -1   5   8    0.03    0.45
   1  -5  -8   -0.24    0.58
  -1  -5   8    0.55    0.50
  -1   5   8    0.02    0.41
  -1  -5   8    0.12    0.49
  -1   5   8   -0.09    0.52
   1  -5  -8    0.10    0.54
  -1  -5   8    0.16    0.57
  -1  -5   8   -0.18    0.39
  -1  -5   8   -0.03    0.52
  -1   5   8   -0.02    0.44
  -1   5   8   -0.08    0.52
  -1  -5   8   -0.05    0.43
   1  -5  -8    0.07    0.57
  -1  -5   8    0.50    0.52
  -1  -5   8   -0.13    0.33
   1  -5  -8    0.17    0.60
  -1  -5   8   -0.09    0.51
  -1   5   8    0.70    0.49
  -1   5   7   65.86    3.54
   1  -5  -7   90.42    4.27
   1  -5  -7   92.33    4.29
  -1   5   7   66.36    3.54
   1   5  -7   89.56    4.32
   1   5  -7   91.39    3.93
  -1   5   7   96.21    4.02
  -1   5   7   62.08    3.52
  -1  -5   7   82.06    3.72
  -1  -5   7   79.66    3.72
  -1   5   7   88.22    3.68
  -1  -5   7   89.66    3.68
   1  -5  -7   87.40    3.78
  -1  -5   7   94.12    3.71
  -1  -5   7   91.06    3.74
  -1   5   7   81.77    3.61
  -1   5   7   85.26    3.72
   1  -5  -7   83.90    3.77
  -1  -5   7   83.21    3.73
  -1  -5   7   54.15    3.48
  -1  -5   7   79.81    3.61
  -1   5   7   86.70    3.71
  -1  -5   7   87.47    3.73
  -1  -5   7   63.06    3.54
   1  -5  -7   90.04    3.81
  -1  -5   7   60.47    3.42
  -1  -5   7   89.16    3.73
  -1   5   7   84.30    3.71
  -1  -5   7   62.04    3.48
  -1   5   7   92.56    3.66
  -1  -5   7   59.56    3.50
  -1   5   7   90.48    3.72
  -1  -5   7   93.20    3.77
   1  -5  -7   91.80    3.84
  -1  -5   6    0.84    0.37
   1  -5  -6    1.30    0.40
   1   5  -6    0.92    0.56
  -1   5   6    1.23    0.47
  -1   5   6    1.26    0.41
  -1  -5   6    1.03    0.37
   1  -5  -6    1.37    0.53
  -1  -5   6    1.45    0.51
  -1  -5   6    1.33    0.51
  -1   5   6    1.45    0.47
  -1   5   6    1.46    0.49
   1  -5  -6    1.78    0.60
  -1  -5   6    0.69    0.47
  -1   5   6    1.40    0.47
  -1  -5   6    1.30    0.48
   1  -5  -6    1.02    0.26
  -1   5   6    1.52    0.51
  -1  -5   6    1.13    0.37
  -1  -5   6    1.22    0.36
  -1  -5   6    0.49    0.28
  -1  -5   6    1.15    0.47
  -1   5   6    1.08    0.47
  -1  -5   6    1.00    0.49
   1  -5  -6    1.08    0.53
  -1  -5   6    1.50    0.41
  -1  -5   6    0.91    0.30
  -1  -5   6    1.75    0.45
  -1   5   6    1.47    0.44
  -1   5   6    1.46    0.44
  -1  -5   6    0.97    0.40
  -1   5   6    0.63    0.34
   1  -5  -6    0.79    0.47
  -1  -5   6    1.51    0.51
  -1   5   6    0.92    0.39
  -1  -5   6    1.72    0.69
   1  -5  -6    1.37    0.73
  -1  -5   6    1.45    0.67
   1  -5  -6    0.78    0.72
  -1   5   5    1.18    0.48
  -1   5   5    0.78    0.36
   1  -5  -5    0.61    0.44
  -1  -5   5    1.05    0.44
  -1  -5   5    0.79    0.37
  -1  -5   5    1.07    0.32
   1  -5  -5    0.78    0.30
  -1   5   5    0.86    0.49
  -1   5   5    1.24    0.43
  -1  -5   5    0.85    0.33
   1  -5  -5    0.96    0.70
  -1  -5   5    1.04    0.59
  -1   5   5    0.80    0.41
   1  -5  -5    0.92    0.70
  -1  -5   5    1.51    0.60
  -1   5   5    0.66    0.37
  -1  -5   5    0.92    0.33
  -1  -5   5    0.73    0.45
   1  -5  -5    0.68    0.21
   1  -5  -5    0.79    0.51
  -1  -5   5    0.88    0.38
  -1   5   5    0.93    0.36
   1  -5  -5    0.64    0.43
  -1   5   5    0.68    0.41
  -1  -5   5    1.21    0.43
  -1   5   5    0.49    0.34
  -1  -5   5    0.85    0.34
   1   5  -5    0.20    0.40
  -1  -5   5    0.99    0.39
   1  -5  -5    0.67    0.42
  -1  -5   5    0.47    0.48
  -1  -5   5    1.10    0.40
  -1  -5   5    0.38    0.39
  -1   5   5    0.61    0.41
  -1   5   5    0.87    0.44
   1  -5  -5    0.66    0.46
  -1   5   4    1.31    0.37
   1  -5  -4    1.19    0.43
  -1  -5   4    0.83    0.42
   1  -5  -4    0.89    0.30
  -1  -5   4    1.14    0.29
  -1  -5   4    1.22    0.37
  -1   5   4    0.86    0.49
   1  -5  -4    1.30    0.46
  -1  -5   4    1.11    0.33
   1  -5  -4    0.57    0.63
  -1  -5   4    1.00    0.57
  -1  -5   4    0.68    0.55
  -1   5   4    1.25    0.45
   1  -5  -4    0.97    0.66
  -1  -5   4    0.95    0.33
  -1   5   4    1.06    0.35
  -1  -5   4    1.01    0.32
   1  -5  -4    1.03    0.25
   1  -5  -4    0.83    0.45
  -1  -5   4    0.89    0.43
  -1   5   4    1.14    0.38
  -1   5   4    0.99    0.36
  -1  -5   4    1.16    0.31
  -1  -5   4    0.85    0.35
   1  -5  -4    0.76    0.40
  -1  -5   4    0.87    0.38
   1   5  -4    1.53    0.41
   1  -5  -4    0.87    0.45
  -1   5   4    1.49    0.41
  -1  -5   4    0.57    0.38
  -1  -5   4    0.89    0.49
  -1  -5   4    1.43    0.43
  -1   5   4    1.13    0.43
   1  -5  -4    0.56    0.42
   1  -5  -3    5.04    0.52
  -1   5   3    4.29    0.48
  -1  -5   3    4.25    0.48
  -1  -5   3    4.09    0.39
  -1   5   3    4.35    0.42
   1  -5  -3    4.11    0.43
  -1   5   3    4.20    0.57
  -1  -5   3    3.49    0.43
  -1   5   3    4.55    0.49
   1  -5  -3    3.83    0.51
  -1   5   3    3.49    0.53
  -1  -5   3    4.04    0.49
   1  -5  -3    3.79    0.38
  -1  -5   3    4.11    0.36
   1  -5  -3    4.86    0.50
  -1  -5   3    4.36    0.43
   1  -5  -3    4.34    0.46
   1  -5  -3    4.61    0.58
   1  -5  -3    4.55    0.53
  -1   5   3    3.99    0.47
  -1  -5   3    5.62    0.52
   1   5  -3    4.41    0.50
  -1   5   3    3.85    0.53
  -1   5   2   38.08    1.87
   1  -5  -2   41.90    1.82
  -1  -5   2   37.81    1.83
  -1   5   2   37.10    1.82
  -1  -5   2   37.86    1.82
   1  -5  -2   39.35    1.80
  -1   5   2   37.43    1.75
  -1  -5   2   36.19    1.73
  -1   5   2   38.05    1.84
   1   5  -2   33.43    2.01
  -1   5   2   35.83    1.94
  -1  -5   2   38.51    1.70
   1  -5  -2   41.58    1.83
  -1  -5   2   37.89    1.83
  -1  -5   2   32.89    1.79
   1  -5  -2   37.56    1.78
   1  -5  -2   42.43    1.78
  -1  -5   2   40.49    1.82
  -1   5   2   34.63    1.81
   1  -5  -2   42.94    1.91
  -1   5   2   36.00    1.94
  -1  -5   2   37.30    2.04
   1  -5  -2   41.84    1.98
   1   5  -2   36.36    1.82
   1   5  -2   32.05    1.99
   1   5  -1   65.93    3.25
  -1   5   1   71.99    3.40
  -1  -5   1   76.36    3.38
  -1   5   1   69.64    3.37
   1   5  -1   70.16    3.31
   1  -5  -1   78.61    3.31
  -1  -5   1   73.78    3.36
   1  -5  -1   72.71    3.33
   1  -5  -1   76.45    3.35
  -1   5   1   73.52    3.31
  -1  -5   1   75.90    3.36
   1  -5  -1   78.74    3.58
  -1  -5   1   71.69    3.58
   1   5  -1   77.55    3.57
   1  -5  -1   76.81    3.57
  -1  -5   1   74.10    3.60
   1  -5  -1   83.50    3.52
   1  -5  -1   73.88    3.34
   1  -5  -1   79.86    3.33
  -1  -5   1   77.96    3.36
   1  -5  -1   82.00    3.55
   1  -5  -1   81.79    3.51
  -1  -5   1   74.75    3.55
   1   5  -1   78.56    3.58
  -1   5   1   79.33    3.36
   1  -5  -1   85.50    3.42
   1   5  -1   73.10    3.27
  -1  -5   0  120.08    5.30
   1   5   0  115.68    5.26
   1   5   0  112.58    5.23
   1   5   0  109.96    5.15
   1  -5   0  119.19    5.18
  -1   5   0  114.44    5.29
  -1   5   0  118.21    5.24
  -1  -5   0  123.98    5.26
   1  -5   0  118.50    5.26
  -1  -5   0  117.66    5.25
   1  -5   0  116.70    5.25
   1  -5   0  130.92    5.43
  -1  -5   0  130.27    5.53
  -1  -5   0  128.64    5.53
   1   5   0  125.35    5.49
   1  -5   0  131.37    5.42
   1  -5   0  127.71    5.43
  -1  -5   0  125.45    5.26
   1  -5   0  116.78    5.26
   1  -5   0  124.36    5.21
  -1   5   0  126.94    5.33
   1  -5   0  120.38    5.47
   1  -5   0  125.92    5.43
   1   5   0  123.44    5.48
  -1  -5   0  131.40    5.45
   1  -5   0  129.69    5.33
   1   5   1   82.26    3.60
   1   5   1   75.04    3.47
   1  -5   1   78.68    3.48
   1   5   1   75.04    3.55
  -1  -5  -1   82.31    3.55
  -1   5  -1   75.42    3.57
  -1  -5  -1   78.88    3.55
   1  -5   1   78.89    3.57
   1   5   1   78.56    3.57
   1   5   1   80.36    3.80
  -1  -5  -1   88.55    3.86
   1  -5   1   84.55    3.75
  -1  -5  -1   87.89    3.86
   1  -5   1   82.99    3.69
   1  -5   1   85.04    3.69
   1  -5   1   77.92    3.49
   1  -5   1   78.69    3.57
  -1  -5  -1   83.19    3.55
   1   5   1   81.83    3.59
   1  -5   1   85.57    3.76
  -1  -5  -1   82.90    3.72
  -1   5  -1   81.59    3.68
   1   5   1   78.68    3.79
   1   5   2   62.28    2.89
  -1  -5  -2   69.17    2.97
   1  -5   2   64.69    2.89
   1   5   2   63.09    2.95
   1  -5   2   66.16    2.96
  -1  -5  -2   63.71    2.92
  -1  -5  -2   64.82    3.04
  -1  -5  -2   64.58    2.94
   1   5   2   63.04    2.98
   1  -5   2   66.93    3.08
  -1  -5  -2   68.94    3.28
  -1  -5  -2   69.54    3.29
   1  -5   2   67.51    3.08
   1  -5   2   64.28    2.88
  -1  -5  -2   63.04    2.91
   1  -5   2   64.26    2.94
   1   5   2   64.04    2.83
   1   5   2   68.29    3.00
  -1  -5  -2   66.35    3.04
  -1  -5  -2   68.71    3.08
   1  -5   2   67.36    3.16
  -1  -5  -2   65.58    2.94
  -1   5  -2   65.22    3.09
  -1   5  -2   64.34    3.14
  -1  -5  -2   66.89    2.91
  -1  -5  -3    4.64    0.55
   1  -5   3    4.62    0.42
   1   5   3    4.41    0.42
   1  -5   3    4.19    0.52
   1   5   3    4.35    0.47
  -1  -5  -3    4.83    0.41
   1  -5   3    4.84    0.46
   1  -5   3    4.56    0.48
  -1  -5  -3    4.91    0.61
   1   5   3    4.98    0.53
  -1  -5  -3    5.44    0.80
   1  -5   3    4.78    0.58
   1   5   3    5.59    0.74
   1  -5   3    5.08    0.60
  -1  -5  -3    5.03    0.80
   1  -5   3    5.26    0.50
  -1  -5  -3    4.75    0.57
   1  -5   3    4.99    0.43
   1   5   3    3.98    0.37
   1  -5   3    4.68    0.47
   1   5   3    5.33    0.43
   1   5   3    5.14    0.54
  -1  -5  -3    4.08    0.60
  -1  -5  -3    5.11    0.60
  -1   5  -3    4.63    0.61
   1  -5   3    5.29    0.63
  -1  -5  -3    4.42    0.52
  -1  -5  -3    5.22    0.53
  -1   5  -3    4.36    0.64
   1   5   3    5.45    0.74
  -1  -5  -3    4.74    0.48
  -1  -5  -4   18.91    1.14
   1   5   4   19.93    1.07
   1  -5   4   19.50    1.06
   1   5   4   21.68    1.35
   1  -5   4   19.28    1.28
   1  -5   4   19.26    1.22
   1  -5   4   18.20    1.20
  -1  -5  -4   20.20    1.48
  -1  -5  -4   18.04    1.44
   1  -5   4   19.72    1.05
   1   5   4   20.52    1.14
  -1  -5  -4   18.38    0.97
   1  -5   4   19.42    1.14
   1  -5   4   18.42    1.04
   1  -5   4   17.84    1.08
  -1  -5  -4   18.32    1.19
   1   5   4   20.69    1.00
   1  -5   4   20.20    1.13
   1   5   4   19.30    1.02
   1  -5   4   19.36    1.08
   1  -5   4   19.70    1.05
  -1  -5  -4   19.28    1.21
   1  -5   4   19.80    1.23
  -1   5  -4   19.77    1.30
  -1  -5  -4   20.79    1.10
   1  -5   4   20.43    1.30
  -1  -5  -4   21.06    1.21
  -1   5  -4   19.48    1.40
   1   5   4   20.91    1.35
  -1  -5  -4   19.40    1.24
   1   5   4   20.42    1.03
   1   5   4   17.96    1.05
  -1  -5  -4   20.77    1.24
   1   5   4   19.48    1.14
  -1  -5  -5    2.69    0.75
   1   5   5    2.83    0.64
  -1  -5  -5    2.82    0.74
  -1  -5  -5    3.19    0.53
   1  -5   5    2.03    0.54
  -1  -5  -5    2.57    0.56
   1  -5   5    2.51    0.46
   1   5   5    4.56    0.71
   1  -5   5    2.80    0.58
  -1   5  -5    4.33    0.89
   1   5   5    3.36    0.55
   1  -5   5    3.02    0.47
   1   5   5    2.12    0.35
  -1  -5  -5    2.76    0.63
   1   5   5    2.60    0.46
   1   5   5    2.37    0.34
   1   5   5    2.43    0.26
   1  -5   5    3.21    0.54
   1  -5   5    2.61    0.44
   1   5   5    3.34    0.45
   1  -5   5    3.73    0.42
  -1  -5  -5    3.18    0.63
  -1  -5  -5    2.16    0.54
   1   5   5    3.60    0.55
   1  -5   5    2.98    0.50
   1   5   5    2.84    0.51
  -1  -5  -5    3.07    0.61
   1  -5   5    3.34    0.53
   1  -5   5    2.75    0.51
   1  -5   5    1.53    0.38
   1  -5   5    2.96    0.42
   1   5   5    3.33    0.55
   1  -5   5    2.74    0.53
   1  -5   5    1.92    0.33
   1  -5   5    2.78    0.45
  -1  -5  -5    2.45    0.64
   1   5   5    2.43    0.45
  -1   5  -6    0.14    0.45
  -1   5  -6    0.18    0.45
   1   5   6   -0.04    0.52
  -1  -5  -6    0.61    0.69
  -1  -5  -6    0.66    0.66
   1  -5   6    0.35    0.48
  -1  -5  -6    0.14    0.46
  -1   5  -6    0.36    0.65
   1  -5   6    0.60    0.37
   1  -5   6    0.50    0.51
   1   5   6    0.70    0.54
   1   5   6    0.72    0.53
   1  -5   6    0.33    0.47
   1  -5   6    0.44    0.40
  -1  -5  -6    0.15    0.57
   1   5   6    0.49    0.38
   1   5   6    0.61    0.39
  -1   5  -6   -0.08    0.44
   1  -5   6    0.47    0.42
  -1  -5  -6    0.63    0.54
   1  -5   6    0.28    0.27
  -1  -5  -6    0.11    0.50
   1   5   6    0.73    0.45
  -1  -5  -6    0.68    0.49
   1  -5   6    0.22    0.45
   1   5   6   -0.14    0.45
   1   5   6    0.48    0.43
   1  -5   6    0.02    0.49
   1  -5   6    0.20    0.45
   1  -5   6    0.02    0.31
  -1  -5  -6    0.23    0.47
   1   5   6    0.23    0.47
   1  -5   6    0.22    0.45
   1  -5   6    0.53    0.25
  -1  -5  -6    0.06    0.53
   1  -5   6    0.08    0.40
   1   5   6    0.62    0.39
  -1   5  -7   10.08    1.27
   1   5   7    7.30    0.83
   1  -5   7    7.90    0.86
   1  -5   7    7.36    0.85
  -1  -5  -7    6.73    0.96
   1   5   7   10.08    0.84
   1  -5   7    6.10    0.68
   1  -5   7    6.67    0.71
   1   5   7   10.08    0.81
   1  -5   7    7.64    0.58
  -1  -5  -7   10.53    0.97
   1   5   7   11.35    0.78
  -1   5  -7    9.46    0.95
   1  -5   7   10.79    0.87
  -1   5  -7   10.50    0.83
   1  -5   7    7.09    0.77
   1   5   7    9.39    0.85
  -1  -5  -7    9.12    0.88
   1   5   7    6.67    0.73
  -1  -5  -7    8.97    0.86
   1  -5   7    9.26    0.83
   1  -5   7   10.48    0.87
   1   5   7   10.14    0.82
   1  -5   7    9.49    0.86
   1  -5   7    9.46    0.85
   1   5   7   10.81    0.87
   1  -5   7    6.69    0.60
  -1  -5  -7   10.71    0.93
  -1  -5  -7   12.85    1.28
  -1   5  -7    8.66    0.92
  -1  -5  -7   10.69    1.20
   1   5   7    7.99    0.85
   1   5   7   10.51    0.81
  -1  -5  -7   10.89    0.99
  -1   5  -8   13.21    1.52
  -1  -5  -8    7.80    1.15
   1  -5   8    9.12    0.99
   1  -5   8    8.30    0.92
   1   5   8    8.75    0.86
  -1  -5  -8   12.65    1.07
   1   5   8   12.27    1.00
  -1  -5  -8   12.08    1.01
   1  -5   8   13.39    1.04
   1  -5   8   12.69    1.03
   1   5   8   13.67    1.05
   1  -5   8   12.72    1.08
   1   5   8   14.80    1.09
   1  -5   8   14.65    1.06
  -1  -5  -8   13.65    1.18
  -1   5  -8   14.79    1.22
  -1   5  -8   13.17    1.02
   1  -5   8   14.61    1.09
   1   5   8   14.40    1.00
   1  -5   8    9.18    0.86
   1   5   8    8.16    0.89
   1  -5   8    8.92    0.86
   1   5   8   14.99    1.03
  -1  -5  -8   13.58    1.41
   1  -5   8    9.02    0.98
  -1   5  -8   14.95    1.23
  -1  -5  -8   15.83    1.51
  -1   5  -8   13.62    1.06
  -1  -5  -8   14.22    1.19
   1   5   8   13.68    1.00
  -1  -5  -9   13.46    1.59
   1  -5   9   12.40    1.12
   1   5   9   14.91    1.23
   1   5   9   19.71    1.32
  -1   5  -9   20.50    1.34
  -1  -5  -9   19.22    1.47
   1  -5   9   21.81    1.44
   1   5   9   21.37    1.32
   1  -5   9   14.52    1.29
  -1  -5  -9   16.85    1.35
   1   5   9   21.18    1.41
   1  -5   9   20.27    1.37
  -1  -5  -9   18.70    1.35
   1   5   9   19.82    1.34
   1  -5   9   17.83    1.37
  -1  -5  -9   21.69    1.81
  -1  -5  -9   22.35    1.86
   1   5   9   21.05    1.36
  -1  -5  -9   20.42    1.54
  -1  -5  -9   12.77    1.32
  -1   5  -9   20.98    1.40
   1  -5   9   22.12    1.40
   1   5   9   21.21    1.44
   1   5  10    1.53    0.59
   1  -5  10    2.00    0.65
   1  -5  10    1.40    0.81
  -1  -5 -10    2.07    0.73
   1   5  10    3.23    0.72
   1  -5  10    1.75    0.61
   1   5  10    2.80    0.82
  -1  -5 -10    2.93    0.67
   1  -5  10    3.02    0.69
   1   5  10    2.04    0.71
   1  -5  10    2.53    0.79
   1   5  10    1.78    0.71
  -1  -5 -10    1.72    0.84
   1   5  10    2.80    0.69
   1  -5  10    2.49    0.74
  -1  -5 -10    1.95    0.76
  -1   5 -10    2.46    0.67
   1   5  10    2.76    0.63
  -1  -5 -10    2.55    0.90
  -1  -5 -10    1.75    0.85
  -1  -5 -10    3.12    0.84
  -1  -5 -10    1.84    0.73
  -1   5 -10    3.24    0.74
   1   5  11    9.92    1.06
   1  -5  11    8.06    1.20
  -1  -5 -11   11.87    1.12
   1  -5  11    8.66    1.05
   1  -5  11    8.84    1.03
  -1  -5 -11   12.12    1.06
   1   5  11   11.95    1.17
   1   5  11   12.27    1.11
   1  -5  11   10.97    1.15
   1  -5  11    8.36    1.01
   1   5  11   12.75    1.18
  -1  -5 -11   10.83    1.29
   1   5  11   11.80    1.07
  -1   5 -11   10.78    1.17
  -1  -5 -11    7.16    1.07
  -1  -5 -11   11.60    1.25
   1  -5  11   11.14    1.13
   1   5  11   11.78    1.03
  -1  -5 -11   11.49    1.49
  -1  -5 -11   12.34    1.51
  -1  -5 -11    8.18    1.10
  -1  -5 -11   12.89    1.24
  -1   5 -11   11.62    1.12
  -1  -5 -12   26.26    1.60
   1   5  12   32.68    1.88
   1  -5  12   19.38    1.61
   1   5  12   27.35    1.75
   1  -5  12   27.76    1.82
  -1   5 -12   27.99    1.82
  -1  -5 -12   20.01    1.74
   1  -5  12   28.21    1.83
  -1  -5 -12   29.77    1.89
  -1  -5 -12   28.70    1.98
  -1  -5 -12   28.40    1.91
  -1  -5 -12   20.85    1.73
   1  -5  12   20.65    1.65
  -1  -5 -12   26.97    1.76
   1   5  12   25.17    1.66
   1  -5  12   21.56    1.62
   1   5  12   30.84    1.83
  -1  -5 -13    0.58    0.59
   1   5  13    0.46    0.62
   1  -5  13    0.50    0.49
   1   5  13    1.07    0.63
   1  -5  13    0.52    0.63
  -1  -5 -13    0.94    0.78
  -1  -5 -13    0.49    0.68
  -1   5 -13    0.80    0.61
   1  -5  13    0.90    0.63
   1   5  13    0.45    0.66
   1  -5  13    0.07    0.56
  -1  -5 -13    0.27    0.66
  -1  -5 -13    0.51    0.65
  -1   5 -13    0.41    0.81
   1   5  14    6.56    0.78
   1  -5  14    6.25    0.80
  -1  -5 -14    6.84    0.92
  -1  -5 -14    7.00    0.99
   1  -5  14    4.99    0.69
   1   5  14    6.57    0.82
  -1   5 -14    7.98    0.97
  -1  -5 -14    6.83    0.86
  -1  -5 -14    7.80    0.89
  -1  -5 -14    5.95    0.73
  -1  -5 -15    3.94    0.67
   1  -5  15    2.39    0.41
  -1   5 -15    3.69    0.58
  -1  -5 -15    4.02    0.64
  -1  -5 -15    3.83    0.61
   1   5  15    4.69    0.57
   1  -5  15    3.90    0.58
  -1   6  16   -0.08    0.36
   1  -6 -16    0.53    0.38
  -1  -6  16   -0.28    0.45
   1  -6 -16    0.06    0.35
  -1   6  16    0.18    0.39
   1  -6 -15    0.37    0.54
  -1   6  15    0.74    0.54
   1  -6 -15    0.40    0.45
  -1  -6  15   -0.09    0.65
   1  -6 -15    1.12    0.59
   1  -6 -15    0.16    0.59
  -1  -6  15    0.12    0.41
  -1   6  15    0.28    0.49
   1  -6 -14    5.63    0.86
  -1  -6  14    5.92    0.85
  -1  -6  14    5.81    0.94
  -1   6  14    6.84    0.83
  -1   6  14    5.53    0.83
  -1  -6  14    4.21    0.70
   1  -6 -14    5.86    0.92
  -1   6  14    6.79    0.86
   1  -6 -14    5.84    0.80
   1  -6 -14    6.55    0.92
   1  -6 -14    3.08    0.70
  -1   6  14    5.64    0.76
   1   6 -14    7.23    0.91
   1  -6 -14    4.89    0.82
  -1  -6  13    1.51    0.87
   1  -6 -13    1.87    0.84
  -1  -6  13    1.39    0.64
   1  -6 -13    0.77    0.66
  -1   6  13    2.32    0.70
  -1  -6  13    0.99    0.57
  -1   6  13    1.41    0.73
   1  -6 -13    1.57    0.81
  -1  -6  13    1.60    0.67
   1  -6 -13    0.87    0.64
  -1   6  13    1.89    0.64
   1  -6 -13    0.75    0.64
   1   6 -13    1.41    0.76
   1   6 -13    1.50    0.70
   1  -6 -13    0.95    0.75
  -1  -6  12   28.04    2.13
  -1   6  12   43.85    2.32
   1  -6 -12   29.37    2.27
  -1  -6  12   41.07    2.36
  -1   6  12   43.69    2.26
   1   6 -12   47.05    2.45
  -1  -6  12   33.58    2.28
   1  -6 -12   35.61    2.38
   1  -6 -12   34.33    2.36
  -1  -6  12   28.74    2.12
  -1  -6  12   45.26    2.46
  -1   6  12   37.49    2.35
  -1   6  12   44.12    2.39
   1  -6 -12   41.95    2.52
   1  -6 -12   49.24    3.13
   1  -6 -12   47.79    3.10
   1   6 -12   45.04    2.47
   1  -6 -12   42.80    2.51
  -1   6  12   43.41    2.38
   1  -6 -11   35.02    2.16
  -1  -6  11   27.57    1.97
   1  -6 -11   32.45    2.05
  -1   6  11   33.86    2.03
  -1  -6  11   35.88    2.12
  -1  -6  11   24.17    1.83
   1  -6 -11   33.93    2.61
   1  -6 -11   38.82    2.73
   1  -6 -11   32.84    2.15
   1  -6 -11   32.31    2.18
   1   6 -11   34.94    2.09
  -1  -6  11   29.46    1.95
  -1   6  11   36.67    1.96
   1  -6 -11   25.44    1.97
  -1   6  11   36.74    2.04
  -1  -6  11   23.68    1.88
   1  -6 -11   34.34    2.19
  -1   6  11   36.05    2.03
   1   6 -11   33.76    2.09
  -1  -6  10   15.71    1.32
  -1  -6  10    9.54    1.11
   1  -6 -10   11.47    1.22
  -1   6  10   16.72    1.23
  -1   6  10   16.62    1.15
   1   6 -10   16.87    1.65
  -1  -6  10   14.16    1.20
   1   6 -10   18.45    1.35
   1  -6 -10   12.56    1.26
   1  -6 -10   15.68    1.32
  -1  -6  10   11.36    1.01
  -1   6  10   16.36    1.26
  -1  -6  10   12.11    1.08
  -1  -6  10   15.42    1.29
  -1  -6  10   10.72    0.98
   1  -6 -10   15.46    1.36
   1  -6 -10   19.42    1.87
   1  -6 -10   20.12    1.89
   1   6 -10   17.70    1.67
   1   6 -10   15.44    1.15
  -1   6  10   16.74    1.24
   1  -6 -10   17.51    1.40
  -1  -6  10   12.90    1.19
   1  -6  -9   18.89    1.76
   1   6  -9   31.39    2.29
  -1  -6   9   17.87    1.47
  -1   6   9   17.09    1.29
  -1  -6   9   27.39    1.64
   1  -6  -9   19.97    1.54
  -1   6   9   28.70    1.59
  -1  -6   9   18.08    1.40
  -1  -6   9   24.38    1.52
  -1   6   9   27.47    1.48
   1   6  -9   26.32    2.01
   1  -6  -9   24.61    1.62
  -1  -6   9   16.56    1.30
  -1  -6   9   31.05    1.69
   1  -6  -9   26.32    1.67
  -1  -6   9   19.09    1.38
  -1  -6   9   26.70    1.61
  -1   6   9   26.77    1.55
  -1  -6   9   18.11    1.31
   1  -6  -9   27.02    1.70
   1  -6  -9   32.87    2.29
   1   6  -9   22.01    1.88
   1  -6  -9   31.54    2.25
  -1   6   9   27.30    1.57
  -1  -6   9   20.68    1.50
   1  -6  -9   27.29    1.71
   1  -6  -8    5.03    1.01
   1   6  -8    5.58    1.02
   1  -6  -8    4.54    1.00
   1   6  -8    5.15    0.98
   1   6  -8    4.55    0.97
   1  -6  -8    4.29    0.83
   1   6  -8    5.12    0.73
  -1  -6   8    3.22    0.67
  -1  -6   8    4.89    0.76
  -1   6   8    3.58    0.57
   1  -6  -8    4.78    0.71
  -1   6   8    4.71    0.64
  -1  -6   8    2.77    0.56
  -1  -6   8    5.20    0.70
  -1  -6   8    5.12    0.66
  -1   6   8    5.46    0.63
   1  -6  -8    4.18    0.74
  -1   6   8    4.90    0.72
   1  -6  -8    4.84    0.80
  -1  -6   8    5.51    0.77
  -1  -6   8    2.85    0.50
  -1  -6   8    4.39    0.71
  -1   6   8    5.57    0.70
  -1  -6   8    3.69    0.56
  -1  -6   8    3.10    0.62
   1  -6  -8    5.70    0.77
  -1  -6   8    4.34    0.53
   1   6  -8    4.40    0.53
  -1   6   8    5.42    0.70
   1  -6  -8    4.62    0.81
  -1  -6   8    5.75    0.76
  -1   6   8    4.91    0.67
  -1  -6   7   29.81    1.89
  -1  -6   7   29.01    1.87
   1  -6  -7   27.23    1.98
   1  -6  -7   29.31    2.03
  -1   6   7   22.01    1.37
  -1   6   7   21.50    1.37
   1   6  -7   28.90    1.96
   1   6  -7   27.98    1.72
  -1   6   7   29.72    1.69
  -1   6   7   20.35    1.34
  -1  -6   7   24.45    1.49
  -1  -6   7   26.65    1.51
   1  -6  -7   27.58    1.54
  -1  -6   7   18.55    1.32
  -1   6   7   29.23    1.46
  -1  -6   7   28.03    1.52
  -1  -6   7   20.05    1.25
   1  -6  -7   30.42    1.60
  -1  -6   7   28.98    1.46
  -1   6   7   25.73    1.48
  -1   6   7   27.12    1.50
   1  -6  -7   27.08    1.58
   1  -6  -7   24.87    1.56
  -1  -6   7   17.40    1.27
  -1  -6   7   26.54    1.51
  -1   6   7   27.49    1.49
  -1  -6   7   26.27    1.48
  -1  -6   7   18.68    1.31
  -1  -6   7   19.95    1.35
   1  -6  -7   22.74    1.52
  -1  -6   7   27.46    1.51
  -1  -6   7   19.13    1.23
  -1   6   7   29.53    1.42
  -1   6   7   28.89    1.54
  -1  -6   7   19.62    1.28
  -1  -6   7   18.93    1.27
  -1  -6   7   28.24    1.52
  -1   6   7   29.35    1.49
   1  -6  -7   27.31    1.59
  -1  -6   6   24.41    1.64
  -1  -6   6   22.89    1.61
   1  -6  -6   23.06    1.70
   1  -6  -6   23.64    1.72
  -1   6   6   19.15    1.27
   1   6  -6   24.38    1.63
  -1   6   6   22.84    1.40
   1  -6  -6   23.64    1.32
  -1   6   6   17.27    1.24
   1  -6  -6   22.84    1.48
  -1  -6   6   21.42    1.32
  -1   6   6   21.72    1.25
  -1  -6   6   20.06    1.27
  -1   6   6   23.39    1.26
  -1   6   6   15.87    1.12
  -1  -6   6   19.06    1.18
  -1  -6   6   24.42    1.30
   1  -6  -6   22.05    1.31
   1  -6  -6   24.32    1.40
  -1  -6   6   24.58    1.31
  -1  -6   6   16.88    1.12
  -1  -6   6   24.28    1.25
  -1   6   6   22.85    1.29
  -1   6   6   21.20    1.31
   1  -6  -6   20.71    1.35
  -1  -6   6   21.00    1.29
  -1  -6   6   21.37    1.29
  -1  -6   6   20.92    1.26
  -1   6   6   22.40    1.28
  -1  -6   6   14.52    1.09
  -1  -6   6   21.63    1.24
  -1  -6   6   22.89    1.32
  -1   6   6   23.51    1.33
  -1  -6   6   15.74    1.09
  -1   6   6   23.92    1.34
  -1  -6   6   20.64    1.19
   1  -6  -6   22.20    1.10
  -1  -6   6   14.68    1.10
  -1   6   6   24.55    1.23
  -1   6   6   23.87    1.29
   1  -6  -6   23.89    1.37
  -1  -6   6   22.06    1.29
   1   6  -5   26.54    1.71
   1   6  -5   23.90    1.55
  -1  -6   5   25.83    1.64
   1  -6  -5   26.41    1.50
  -1   6   5   19.73    1.42
   1  -6  -5   25.96    1.56
  -1   6   5   27.17    1.50
  -1  -6   5   23.21    1.43
  -1   6   5   23.75    1.41
  -1  -6   5   23.90    1.42
   1  -6  -5   23.50    1.47
  -1   6   5   24.22    1.40
  -1   6   5   25.35    1.32
  -1  -6   5   24.28    1.30
  -1   6   5   26.74    1.46
   1  -6  -5   25.23    1.30
  -1  -6   5   26.14    1.36
  -1   6   5   23.92    1.37
  -1  -6   5   25.46    1.33
  -1   6   5   20.46    1.43
  -1  -6   5   29.71    1.78
   1  -6  -5   26.79    1.83
   1  -6  -5   27.12    1.83
  -1  -6   5   25.68    1.72
   1  -6  -5   26.24    1.49
  -1  -6   5   26.22    1.44
  -1  -6   5   26.46    1.34
   1  -6  -5   25.91    1.22
  -1  -6   5   26.27    1.35
  -1  -6   5   27.06    1.41
  -1   6   5   27.67    1.37
  -1  -6   5   24.52    1.33
   1  -6  -5   25.40    1.42
  -1   6   5   26.14    1.40
  -1  -6   5   25.10    1.43
   1  -6  -5   27.20    1.47
  -1   6   5   26.01    1.39
  -1   6   4    7.18    0.63
  -1   6   4    7.91    0.71
   1  -6  -4    8.24    0.68
  -1  -6   4    7.19    0.68
  -1  -6   4    7.95    0.55
  -1   6   4    7.35    0.56
   1  -6  -4    8.18    0.59
  -1  -6   4    7.60    0.63
   1  -6  -4    7.45    0.71
  -1   6   4    7.70    0.61
  -1  -6   4    7.56    0.61
   1  -6  -4    7.68    0.53
  -1  -6   4    7.92    0.95
  -1  -6   4    8.16    0.95
  -1   6   4    8.63    0.78
  -1  -6   4    7.66    0.62
   1  -6  -4    7.97    0.53
   1  -6  -4    8.22    0.72
  -1  -6   4    7.44    0.56
  -1  -6   4    7.85    0.67
   1  -6  -4    7.44    0.64
  -1  -6   4    7.41    0.61
  -1   6   4    7.90    0.65
  -1   6   4    7.98    0.64
   1  -6  -4    8.49    0.75
  -1  -6   4    7.84    0.85
  -1   6   4    8.55    0.79
   1   6  -4    8.24    0.75
   1  -6  -4    8.43    0.79
   1  -6  -3   38.15    1.80
  -1   6   3   38.29    1.85
  -1  -6   3   34.78    1.78
  -1   6   3   35.89    1.78
  -1   6   3   35.19    1.69
   1  -6  -3   33.65    1.73
  -1  -6   3   35.92    1.69
  -1   6   3   32.38    1.72
   1  -6  -3   33.63    1.69
  -1  -6   3   34.70    1.76
  -1   6   3   34.67    1.79
  -1   6   3   37.73    1.98
  -1  -6   3   35.39    2.07
   1   6  -3   31.86    1.97
  -1  -6   3   34.32    2.05
   1  -6  -3   37.41    1.82
  -1  -6   3   38.32    1.81
   1  -6  -3   38.09    1.71
  -1  -6   3   36.21    1.67
  -1  -6   3   36.03    1.73
   1  -6  -3   38.92    1.76
  -1   6   3   36.45    1.77
  -1   6   3   36.24    1.96
   1  -6  -3   35.51    1.94
   1   6  -3   34.48    1.83
   1  -6  -3   40.87    1.89
   1   6  -3   34.62    2.00
   1   6  -3   35.98    1.90
  -1   6   2   10.83    0.79
   1  -6  -2   11.03    0.70
  -1  -6   2   10.63    0.72
  -1   6   2    9.64    0.71
  -1   6   2    9.44    0.60
  -1  -6   2    9.98    0.70
   1  -6  -2   10.10    0.69
  -1   6   2    9.45    0.67
   1  -6  -2    9.83    0.65
  -1   6   2    9.78    0.71
   1  -6  -2   11.22    0.97
  -1   6   2    9.91    0.90
   1   6  -2    9.55    0.93
   1  -6  -2   11.34    0.96
  -1  -6   2    9.93    0.72
   1  -6  -2   10.97    0.66
  -1  -6   2    8.83    0.72
   1  -6  -2   11.77    0.74
  -1  -6   2    9.88    0.54
  -1  -6   2   10.26    0.62
   1   6  -2    8.64    0.63
   1   6  -2   10.49    0.69
   1  -6  -2    9.85    0.89
  -1  -6   2   11.21    0.93
  -1   6   2   10.31    0.91
   1  -6  -2   12.02    0.72
  -1   6   2   10.89    0.63
   1   6  -2    9.45    0.93
  -1   6   1    9.44    0.71
  -1   6   1   10.55    0.77
   1  -6  -1   11.01    0.63
   1   6  -1    9.76    0.67
   1   6  -1    8.59    0.55
  -1  -6   1   11.40    0.74
   1  -6  -1   10.46    0.69
  -1   6   1    9.84    0.61
  -1  -6   1    9.64    0.69
   1  -6  -1    9.45    0.66
  -1   6   1    9.37    0.71
  -1  -6   1   10.25    0.70
   1  -6  -1   10.85    0.91
   1   6  -1   10.03    0.97
   1  -6  -1   12.06    0.94
   1  -6  -1   10.14    0.84
   1  -6  -1   10.57    0.69
  -1  -6   1   10.65    0.75
  -1  -6   1   11.74    0.71
   1  -6  -1   11.16    0.68
   1   6  -1    9.40    0.68
   1   6  -1   10.57    0.98
   1  -6  -1   10.14    0.85
   1  -6  -1   10.74    0.66
  -1   6   1    9.39    0.61
  -1  -6   1   10.59    0.90
   1  -6  -1   10.75    0.91
   1  -6   0    8.56    0.54
   1   6   0    8.42    0.49
  -1   6   0    8.42    0.70
   1   6   0    8.71    0.64
  -1  -6   0   10.35    0.71
  -1   6   0    7.71    0.71
   1   6   0    7.75    0.64
   1  -6   0    9.96    0.67
  -1  -6   0    9.65    0.67
  -1   6   0    8.50    0.62
   1  -6   0    9.63    0.65
  -1  -6   0    8.77    0.66
   1  -6   0    8.95    0.81
   1  -6   0   11.03    0.85
   1   6   0    9.33    0.89
  -1  -6   0    8.49    0.93
   1  -6   0   10.24    0.83
  -1  -6   0    8.99    0.92
  -1  -6   0    7.97    0.63
   1  -6   0    9.16    0.65
  -1  -6   0    9.10    0.72
   1  -6   0    9.68    0.58
  -1   6   0    8.27    0.60
   1   6   0    8.54    0.87
   1  -6   0    9.29    0.82
   1  -6   0   10.58    0.87
   1  -6   0    9.18    0.63
  -1  -6   0    8.53    0.83
  -1   6   0   10.02    0.64
  -1  -6  -1   27.13    1.44
   1   6   1   26.54    1.38
   1  -6   1   26.63    1.25
   1   6   1   24.16    1.23
  -1   6  -1   23.93    1.39
   1   6   1   25.12    1.34
  -1  -6  -1   26.41    1.35
  -1   6  -1   24.95    1.34
  -1  -6  -1   26.13    1.35
   1  -6   1   25.94    1.36
   1   6   1   26.61    1.36
   1  -6   1   26.88    1.53
  -1  -6  -1   28.61    1.71
   1  -6   1   29.04    1.58
   1   6   1   23.62    1.60
  -1  -6  -1   27.93    1.70
   1  -6   1   26.69    1.52
   1  -6   1   29.23    1.37
   1  -6   1   26.79    1.27
  -1  -6  -1   28.08    1.34
   1   6   1   27.11    1.38
  -1   6  -1   28.01    1.40
  -1   6  -1   26.98    1.44
   1   6   1   26.24    1.63
   1  -6   1   25.39    1.54
  -1  -6  -1   28.98    1.57
   1   6   2   10.75    0.62
  -1  -6  -2   11.32    0.86
   1  -6   2   10.55    0.63
  -1  -6  -2   10.83    0.69
   1  -6   2   11.82    0.75
   1  -6   2   10.22    0.74
   1   6   2   11.10    0.74
   1   6   2   11.89    0.77
  -1  -6  -2   10.20    0.71
  -1  -6  -2   11.24    0.84
  -1  -6  -2   12.43    1.05
  -1  -6  -2   11.69    1.03
   1  -6   2   11.69    0.87
   1  -6   2   11.15    0.85
   1  -6   2   11.45    0.92
   1  -6   2   11.99    0.64
   1   6   2   11.18    0.52
  -1  -6  -2   11.69    0.69
  -1  -6  -2   12.47    0.77
   1   6   2   11.01    0.77
  -1  -6  -2   12.03    0.87
  -1  -6  -2    8.85    0.54
  -1   6  -2   12.07    0.81
  -1  -6  -2    9.54    0.54
   1  -6   2   10.72    0.93
   1  -6   2    9.56    0.88
  -1   6  -2    9.56    0.81
   1  -6   3    5.15    0.44
   1   6   3    5.27    0.46
  -1  -6  -3    4.93    0.54
   1   6   3    6.30    0.79
   1  -6   3    5.34    0.67
  -1  -6  -3    5.41    0.88
  -1  -6  -3    5.46    0.87
   1  -6   3    5.89    0.67
  -1  -6  -3    5.53    0.48
   1   6   3    6.13    0.57
   1  -6   3    4.91    0.51
   1  -6   3    6.11    0.58
   1  -6   3    4.83    0.53
   1   6   3    5.22    0.56
  -1  -6  -3    5.90    0.67
   1  -6   3    6.08    0.46
   1  -6   3    5.54    0.55
   1   6   3    5.44    0.39
   1  -6   3    5.58    0.52
   1  -6   3    6.08    0.71
  -1  -6  -3    5.25    0.49
  -1   6  -3    5.83    0.70
   1   6   3    5.66    0.79
  -1   6  -3    5.40    0.65
  -1  -6  -3    5.52    0.46
  -1  -6  -3    5.32    0.59
   1   6   3    4.94    0.59
  -1  -6  -3    5.38    0.60
  -1  -6  -3    5.93    0.64
   1   6   4    9.92    0.81
   1  -6   4    8.60    0.72
  -1  -6  -4   11.13    0.84
  -1  -6  -4   10.92    0.87
   1   6   4    8.89    0.64
   1   6   4    9.98    0.67
   1   6   4   11.76    0.82
   1   6   4   10.66    0.64
  -1  -6  -4   10.53    0.87
   1  -6   4   11.52    0.75
   1  -6   4   12.19    0.78
   1  -6   4    7.44    0.63
   1   6   4    7.13    0.60
  -1  -6  -4   10.18    0.83
   1   6   4   10.25    0.78
   1  -6   4    9.85    0.77
  -1  -6  -4    9.76    0.81
   1  -6   4    9.90    0.85
  -1  -6  -4   11.35    1.08
   1   6   4   10.43    1.00
   1  -6   4   11.75    0.97
   1  -6   4    9.30    0.84
  -1  -6  -4    9.65    1.05
   1  -6   4   11.21    0.78
   1   6   4   11.01    0.78
   1  -6   4   12.20    0.74
  -1  -6  -4   11.20    0.63
   1  -6   4    7.56    0.64
   1  -6   4   10.82    0.76
  -1  -6  -4   11.08    0.91
   1   6   4   10.54    0.80
  -1  -6  -4   11.58    0.80
   1  -6   4   12.04    0.98
  -1  -6  -4   12.37    0.80
   1   6   4   11.03    1.02
  -1   6  -4   11.43    0.96
  -1  -6  -4    8.54    0.76
   1  -6   4   11.97    0.95
  -1   6  -4   11.66    1.02
   1   6   4   10.86    0.70
   1  -6   4    8.79    0.65
  -1  -6  -4    8.44    0.74
   1   6   5    2.67    0.66
   1  -6   5    1.34    0.46
  -1  -6  -5    1.71    0.70
   1  -6   5    1.22    0.44
  -1  -6  -5    2.45    0.75
  -1  -6  -5    1.84    0.36
  -1   6  -5    2.14    0.71
   1  -6   5    2.33    0.57
   1  -6   5    1.37    0.48
   1  -6   5    2.17    0.56
   1   6   5    2.31    0.63
  -1  -6  -5    1.96    0.46
  -1  -6  -5    1.37    0.44
   1  -6   5    1.57    0.44
   1   6   5    2.12    0.53
   1   6   5    1.81    0.48
   1   6   5    1.48    0.33
  -1  -6  -5    2.10    0.57
   1   6   5    2.03    0.40
  -1  -6  -5    2.02    0.56
   1   6   5    1.68    0.32
  -1  -6  -5    2.02    0.58
   1   6   5    1.64    0.27
   1  -6   5    1.34    0.36
   1  -6   5    2.49    0.49
   1  -6   5    2.22    0.42
   1   6   5    1.80    0.37
   1   6   5    1.83    0.52
  -1  -6  -5    1.91    0.56
   1  -6   5    1.99    0.49
  -1  -6  -5    2.12    0.59
   1   6   5    1.57    0.48
   1   6   5    1.93    0.46
   1  -6   5    2.31    0.50
   1  -6   5    1.77    0.48
   1  -6   5    2.66    0.43
   1  -6   5    1.50    0.42
   1  -6   5    1.43    0.36
  -1  -6  -5    1.73    0.61
   1  -6   5    2.17    0.51
   1  -6   5    1.07    0.35
   1   6   5    2.00    0.52
  -1  -6  -5    1.62    0.49
   1   6   5    1.15    0.38
   1  -6   5    1.45    0.38
  -1  -6  -6   19.07    1.57
  -1  -6  -6   17.67    1.52
   1   6   6   15.89    1.26
   1  -6   6   15.56    1.24
  -1   6  -6   18.78    1.29
  -1   6  -6   19.29    1.58
   1  -6   6   14.79    1.22
  -1  -6  -6   13.23    1.18
   1  -6   6   13.61    1.11
   1   6   6   14.68    1.23
   1   6   6   18.73    1.15
   1  -6   6   10.52    1.00
   1  -6   6   16.20    1.04
  -1  -6  -6   18.69    1.25
  -1  -6  -6   12.89    1.10
   1   6   6   18.62    1.05
   1  -6   6   12.74    0.93
   1   6   6   19.33    1.03
   1  -6   6   20.05    1.16
  -1   6  -6   18.23    1.28
  -1  -6  -6   19.71    1.26
   1   6   6   19.73    1.12
   1   6   6   18.43    1.12
  -1  -6  -6   16.80    1.18
   1  -6   6   16.63    1.09
  -1  -6  -6   18.03    1.19
   1  -6   6   17.18    1.10
   1   6   6   17.21    1.07
   1  -6   6   19.26    1.15
   1  -6   6   12.66    0.93
   1  -6   6   12.88    0.95
  -1  -6  -6   18.39    1.24
   1   6   6   18.83    1.15
   1  -6   6   19.06    1.13
   1  -6   6   13.73    0.90
   1   6   6   18.99    1.08
   1  -6   6   14.16    1.02
  -1  -6  -6   12.32    1.05
   1   6   7    1.66    0.57
  -1  -6  -7    1.95    0.84
  -1   6  -7    1.77    0.58
  -1  -6  -7    1.32    0.82
  -1   6  -7    1.29    0.53
   1  -6   7    1.25    0.54
  -1  -6  -7    1.49    0.60
  -1   6  -7    2.07    0.85
   1   6   7    1.36    0.54
   1  -6   7    1.21    0.52
   1  -6   7    0.90    0.43
   1   6   7    1.63    0.57
  -1  -6  -7    2.62    0.68
   1   6   7    1.49    0.47
  -1  -6  -7    0.98    0.57
  -1  -6  -7    1.81    0.64
   1   6   7    2.17    0.45
   1  -6   7    2.23    0.54
   1  -6   7    1.29    0.31
  -1   6  -7    1.40    0.44
  -1  -6  -7    1.92    0.62
   1  -6   7    1.63    0.48
   1   6   7    1.16    0.49
   1   6   7    1.36    0.54
   1  -6   7    2.08    0.56
  -1  -6  -7    1.41    0.62
   1  -6   7    2.02    0.59
   1   6   7    1.35    0.50
   1  -6   7    1.96    0.54
   1  -6   7    1.77    0.38
  -1  -6  -7    1.25    0.73
   1   6   7    1.97    0.58
   1  -6   7    2.46    0.56
  -1  -6  -7    1.24    0.52
   1   6   7    1.77    0.50
   1  -6   7    1.10    0.45
  -1  -6  -8   -0.07    0.73
  -1  -6  -8    0.28    0.73
   1   6   8    0.45    0.55
   1  -6   8    0.08    0.43
   1   6   8    0.53    0.48
  -1  -6  -8   -0.53    0.60
  -1  -6  -8   -0.04    0.55
   1  -6   8    0.41    0.50
  -1   6  -8    0.87    0.75
  -1  -6  -8    0.06    0.54
   1  -6   8    0.23    0.45
   1  -6   8    0.19    0.47
   1   6   8    0.26    0.45
  -1  -6  -8    0.51    0.61
   1   6   8   -0.13    0.53
  -1  -6  -8    0.17    0.59
   1  -6   8    0.43    0.51
   1   6   8   -0.06    0.54
   1  -6   8    0.38    0.52
  -1  -6  -8   -0.24    0.58
   1   6   8    0.28    0.40
   1  -6   8   -0.41    0.61
  -1   6  -8    0.24    0.48
  -1  -6  -8    0.51    0.58
   1   6   8    0.59    0.46
  -1   6  -8    0.32    0.49
  -1  -6  -8    0.12    0.71
   1   6   8    0.33    0.57
   1  -6   8    0.25    0.53
   1  -6   9    7.11    1.00
  -1  -6  -9    7.17    0.91
  -1  -6  -9    8.20    0.92
   1   6   9    6.71    0.90
   1  -6   9    4.64    0.75
   1  -6   9    5.01    0.75
   1   6   9    8.88    0.91
   1   6   9    7.17    0.84
   1  -6   9    6.91    0.87
   1   6   9    7.35    0.75
   1  -6   9    8.56    0.95
  -1   6  -9    7.91    0.84
  -1  -6  -9    7.48    0.97
   1   6   9    5.87    0.78
   1  -6   9    4.63    0.66
  -1  -6  -9    4.29    0.87
  -1  -6  -9    5.58    0.95
   1   6   9    8.08    0.80
  -1  -6  -9    8.03    1.24
  -1  -6  -9    7.64    1.20
  -1  -6  -9    8.63    1.06
   1   6   9    7.58    0.82
  -1   6  -9    7.80    0.87
  -1  -6  -9    5.53    0.87
   1  -6  10    2.27    0.67
  -1  -6 -10    2.31    0.80
   1  -6  10    2.03    0.87
  -1  -6 -10    1.90    0.68
   1  -6  10    1.31    0.58
   1   6  10    1.94    0.72
   1   6  10    2.05    0.72
   1  -6  10    1.38    0.60
   1   6  10    1.65    0.70
   1  -6  10    1.62    0.68
   1   6  10    2.34    0.59
  -1  -6 -10    2.24    0.81
   1  -6  10    1.06    0.63
   1   6  10    1.06    0.58
   1   6  10    1.90    0.60
  -1  -6 -10    2.09    0.86
  -1  -6 -10    1.40    0.73
  -1  -6 -10    1.24    0.90
  -1  -6 -10    1.83    0.94
  -1  -6 -10    2.69    0.84
  -1  -6 -10    1.04    0.63
  -1   6 -10    1.19    0.63
  -1  -6 -11   10.75    1.49
  -1  -6 -11   13.28    1.57
   1   6  11   11.57    1.05
  -1  -6 -11    8.44    1.10
  -1   6 -11   11.97    1.15
  -1  -6 -11   11.46    1.23
   1   6  11    9.95    1.12
   1  -6  11    7.39    1.07
  -1  -6 -11   12.51    1.23
   1  -6  11   11.47    1.16
   1   6  11   14.44    1.20
   1  -6  11    9.15    1.00
  -1  -6 -11    9.88    1.10
   1  -6  11   11.61    1.31
   1  -6  11    7.27    0.97
  -1  -6 -11   12.18    1.26
  -1  -6 -11    8.16    1.05
   1   6  11   12.38    1.16
  -1  -6 -11   11.90    1.06
   1  -6  11    8.09    0.98
   1  -6  12    0.81    0.60
  -1  -6 -12    1.11    0.59
   1   6  12    0.99    0.70
   1  -6  12    0.40    0.64
   1   6  12    0.15    0.60
   1  -6  12    0.92    0.67
  -1  -6 -12    0.86    0.67
  -1  -6 -12    0.34    0.71
  -1  -6 -12    0.30    0.59
  -1  -6 -12    0.46    0.67
  -1   6 -12    0.46    0.63
  -1  -6 -12    0.78    0.72
   1   6  12    0.49    0.62
   1  -6  12    0.76    0.55
  -1  -6 -12    0.68    0.69
   1  -6  12   -0.17    0.80
   1  -6  13   -0.65    0.51
   1   6  13   -0.04    0.53
   1  -6  13    0.59    0.62
   1   6  13   -0.16    0.55
   1   6  13   -0.11    0.64
  -1  -6 -13    0.43    0.80
   1  -6  13    0.06    0.52
  -1  -6 -13    0.21    0.65
  -1  -6 -13   -0.04    0.61
  -1  -6 -13   -0.04    0.60
  -1   6 -13    0.43    0.75
  -1  -6 -13    0.17    0.61
   1  -6  13   -0.46    0.81
  -1  -6 -14    0.33    0.56
  -1   6 -14    0.41    0.63
  -1  -6 -14    0.21    0.50
  -1  -6 -14    0.14    0.47
   1  -6  14    0.09    0.68
   1  -6  14    0.07    0.43
  -1  -6 -14    0.61    0.66
   1   6  14   -0.31    0.56
   1  -6  14    0.57    0.54
   1   6  14    0.52    0.51
  -1  -6 -15    0.42    0.38
  -1  -6 -15    1.42    0.53
   1   6  15    1.52    0.49
   1  -6  15    0.84    0.52
   1  -6  15    1.06    0.39
   1   6  15    1.19    0.40
  -1   7  16   15.43    0.94
  -1   7  16   15.51    0.92
  -1   7  15    4.79    0.64
   1  -7 -15    5.16    0.73
   1  -7 -15    4.80    0.67
  -1  -7  15    5.56    0.75
  -1   7  15    4.68    0.65
   1  -7 -15    4.76    0.57
   1  -7 -15    3.26    0.59
  -1  -7  14    0.60    0.44
  -1   7  14    1.30    0.60
   1  -7 -14    1.40    0.69
   1  -7 -14    0.46    0.52
  -1   7  14    1.36    0.52
   1   7 -14    1.06    0.60
   1  -7 -14    1.12    0.68
  -1  -7  14    1.87    0.73
  -1  -7  14    0.92    0.59
   1  -7 -14    0.85    0.61
   1  -7 -14    2.19    0.63
   1  -7 -13   19.56    1.48
  -1  -7  13   14.25    1.28
  -1  -7  13   14.35    1.37
   1  -7 -13   18.26    1.40
  -1   7  13   19.37    1.39
  -1  -7  13   12.03    1.13
   1  -7 -13   21.48    1.55
   1   7 -13   20.50    1.47
   1  -7 -13   14.66    1.31
  -1   7  13   19.97    1.32
  -1  -7  13   14.57    1.27
  -1   7  13   21.93    1.43
   1  -7 -13   20.61    1.50
   1  -7 -12    5.71    0.95
  -1   7  12   11.02    1.01
  -1  -7  12    8.10    0.97
   1  -7 -12    6.38    1.13
  -1   7  12   10.20    1.09
  -1  -7  12    8.07    0.89
   1  -7 -12   10.29    1.21
   1  -7 -12   10.50    1.20
  -1  -7  12    6.50    0.96
   1  -7 -12   13.06    1.65
   1  -7 -12   10.38    1.55
   1  -7 -12   11.49    1.20
  -1   7  12    9.80    1.01
   1   7 -12   12.78    1.17
   1  -7 -11    2.97    0.78
  -1   7  11    3.66    0.68
   1  -7 -11    4.19    0.95
  -1  -7  11    4.13    0.77
  -1   7  11    3.92    0.67
   1   7 -11    4.43    0.80
  -1  -7  11    3.22    0.74
   1  -7 -11    3.64    0.93
  -1  -7  11    2.09    0.72
   1  -7 -11    3.85    0.90
  -1  -7  11    3.16    0.76
  -1   7  11    3.51    0.79
  -1  -7  11    2.32    0.63
   1  -7 -11    4.16    0.93
   1  -7 -11    5.63    1.27
   1  -7 -11    4.78    1.22
   1  -7 -11    4.62    0.92
  -1   7  11    4.40    0.77
  -1  -7  10    2.32    0.73
  -1  -7  10    2.48    0.73
   1  -7 -10    2.25    0.75
  -1   7  10    4.02    0.69
  -1  -7  10    2.23    0.61
  -1   7  10    3.56    0.64
   1   7 -10    3.39    0.74
   1  -7 -10    3.55    0.82
   1  -7 -10    3.53    0.83
  -1   7  10    3.49    0.79
   1  -7 -10    3.01    0.82
  -1   7  10    3.54    0.78
  -1  -7  10    3.07    0.75
  -1  -7  10    2.46    0.60
   1  -7 -10    3.67    0.86
   1   7 -10    2.82    1.00
   1  -7 -10    5.04    1.18
   1   7 -10    2.59    0.95
   1  -7 -10    3.87    1.11
  -1  -7  10    2.56    0.69
   1   7 -10    3.13    0.63
   1  -7 -10    3.60    0.87
  -1   7  10    4.50    0.76
   1  -7  -9    8.60    1.26
   1   7  -9    8.20    1.16
   1  -7  -9    9.26    1.31
   1   7  -9    9.20    1.23
   1   7  -9    7.36    1.22
  -1  -7   9    5.18    0.81
  -1  -7   9    4.79    0.82
  -1   7   9    5.51    0.69
  -1   7   9    8.34    0.81
   1  -7  -9    6.35    0.85
  -1  -7   9    5.84    0.78
  -1   7   9    8.78    0.77
   1  -7  -9    8.62    0.99
   1  -7  -9    8.91    1.05
  -1   7   9    9.52    0.95
  -1  -7   9    5.41    0.66
  -1  -7   9    5.59    0.84
   1  -7  -9    8.63    1.00
  -1  -7   9    6.09    0.83
  -1   7   9    7.66    0.84
  -1  -7   9    5.84    0.74
   1  -7  -9    7.00    0.94
  -1   7   9    9.65    0.95
  -1  -7   9    5.00    0.63
  -1   7   9    8.32    0.87
  -1  -7   9    6.82    0.85
   1  -7  -9    8.20    0.95
   1   7  -8  128.11    5.70
   1  -7  -8  140.67    5.93
   1  -7  -8  143.62    5.96
   1  -7  -8   97.68    5.31
   1   7  -8  137.04    5.93
   1   7  -8  137.37    5.49
  -1  -7   8   85.45    4.94
  -1   7   8   92.73    4.88
  -1  -7   8   87.90    4.97
  -1   7   8  134.89    5.07
   1  -7  -8   91.68    5.01
  -1  -7   8   97.49    4.94
  -1  -7   8   96.57    4.98
  -1   7   8  136.52    5.01
   1  -7  -8  136.03    5.28
   1   7  -8  130.87    5.72
   1  -7  -8  124.72    5.22
  -1   7   8  127.94    5.12
  -1  -7   8   82.07    4.80
  -1  -7   8   84.39    4.96
   1  -7  -8  124.77    5.20
  -1  -7   8   91.09    4.95
  -1   7   8  134.32    5.11
  -1  -7   8   89.95    4.86
  -1  -7   8   93.71    4.89
  -1  -7   8   96.70    4.98
   1  -7  -8  127.13    5.24
  -1   7   8  141.61    5.20
  -1  -7   8   89.14    4.82
  -1   7   8  137.77    5.12
   1  -7  -8  136.13    5.27
  -1  -7   8   92.11    4.98
   1  -7  -7   13.40    1.38
  -1   7   7    9.96    0.85
  -1  -7   7   10.32    1.20
  -1  -7   7   10.07    1.19
   1   7  -7   12.51    1.07
   1  -7  -7   13.26    1.40
  -1   7   7    9.99    0.85
   1   7  -7   13.65    1.28
   1   7  -7   12.75    1.05
   1  -7  -7    9.30    0.97
   1   7  -7   14.65    1.23
  -1  -7   7    9.34    0.87
  -1  -7   7    8.07    0.70
  -1  -7   7    7.58    0.89
  -1   7   7    8.72    0.81
  -1   7   7   13.10    0.89
   1  -7  -7    9.26    0.89
  -1   7   7   13.89    0.84
   1  -7  -7   13.85    1.07
  -1  -7   7    8.88    0.87
  -1  -7   7   10.47    0.75
  -1  -7   7   10.48    0.84
  -1   7   7    9.43    0.77
   1  -7  -7   11.33    1.03
  -1   7   7   12.40    0.96
  -1  -7   7   11.95    0.95
   1  -7  -7   12.21    1.03
  -1  -7   7    8.14    0.73
  -1   7   7   13.94    0.98
  -1  -7   7    8.52    0.76
  -1  -7   7    9.20    0.86
  -1  -7   7    9.12    0.82
  -1  -7   7    9.15    0.75
  -1  -7   7    9.15    0.74
  -1  -7   7    9.62    0.90
  -1  -7   7    8.42    0.73
  -1   7   7   12.15    0.97
  -1  -7   7   10.36    0.78
   1  -7  -7   13.54    1.05
  -1   7   7   13.62    0.93
  -1  -7   7   10.92    0.91
  -1  -7   6   38.34    2.15
  -1  -7   6   36.44    2.10
   1   7  -6   32.93    1.91
   1  -7  -6   37.25    2.27
  -1   7   6   27.03    1.70
   1  -7  -6   37.05    2.28
   1  -7  -6   36.23    1.79
  -1   7   6   27.79    1.72
   1   7  -6   31.20    1.86
   1   7  -6   36.17    2.10
  -1   7   6   37.70    1.82
  -1  -7   6   31.69    1.72
  -1   7   6   33.84    1.66
  -1  -7   6   30.77    1.67
  -1  -7   6   23.07    1.47
  -1   7   6   24.59    1.53
  -1   7   6   34.68    1.64
   1  -7  -6   24.81    1.60
  -1  -7   6   24.77    1.54
  -1  -7   6   25.81    1.53
   1  -7  -6   36.88    1.83
  -1  -7   6   37.71    1.74
  -1   7   6   33.53    1.72
  -1  -7   6   33.20    1.71
  -1  -7   6   32.92    1.71
   1  -7  -6   32.32    1.79
  -1  -7   6   20.52    1.46
  -1   7   6   34.00    1.68
  -1  -7   6   22.66    1.49
  -1  -7   6   22.42    1.55
  -1  -7   6   21.79    1.50
  -1  -7   6   28.54    1.62
  -1  -7   6   33.77    1.72
  -1  -7   6   24.62    1.51
  -1  -7   6   22.65    1.47
  -1   7   6   35.78    1.59
   1  -7  -6   35.70    1.53
  -1  -7   6   31.56    1.60
  -1   7   6   38.36    1.77
   1  -7  -6   33.32    1.74
  -1  -7   6   36.75    1.73
  -1   7   6   37.44    1.71
  -1   7   5  103.31    5.97
  -1  -7   5  152.00    6.40
  -1  -7   5  152.82    6.41
   1   7  -5  135.27    6.19
   1  -7  -5  145.49    6.10
  -1   7   5  152.53    6.00
   1   7  -5  144.77    6.28
   1  -7  -5  150.43    6.12
  -1  -7   5  156.27    6.30
   1   7  -5  134.10    6.18
  -1   7   5  104.59    5.97
  -1  -7   5  129.24    5.89
  -1  -7   5  129.42    5.96
   1  -7  -5   97.38    5.82
  -1   7   5  146.43    5.91
  -1  -7   5  121.71    5.86
  -1   7   5  146.38    5.94
   1  -7  -5  139.70    5.74
  -1  -7   5  147.15    5.90
  -1  -7   5  145.57    5.95
  -1  -7   5   97.49    5.75
   1  -7  -5  152.25    6.03
  -1   7   5  124.23    5.92
   1  -7  -5  127.95    5.99
  -1  -7   5  130.27    5.91
  -1  -7   5  128.65    5.93
   1  -7  -5  129.89    5.99
  -1   7   5  132.69    5.91
  -1  -7   5  129.25    5.87
   1  -7  -5  124.57    5.85
  -1  -7   5  135.70    5.86
  -1  -7   5  136.52    5.92
  -1  -7   5  135.43    5.86
   1  -7  -5  129.43    5.93
  -1   7   5  139.95    5.87
   1  -7  -5  138.92    5.81
  -1  -7   5   94.06    5.74
  -1   7   5  140.86    5.82
  -1  -7   5  145.58    5.91
  -1   7   5  141.62    5.96
  -1   7   5  141.43    5.91
   1  -7  -5  143.18    5.99
  -1  -7   5  140.80    5.95
  -1  -7   4    7.97    0.94
  -1  -7   4    7.82    0.94
  -1   7   4    8.95    0.86
   1   7  -4    7.31    0.94
   1  -7  -4    9.44    0.76
   1   7  -4    6.35    0.94
   1  -7  -4    8.84    0.84
   1   7  -4    7.64    0.71
  -1  -7   4    8.39    0.93
   1   7  -4    8.66    0.82
  -1   7   4    9.77    0.88
  -1   7   4    8.79    0.64
  -1  -7   4    7.69    0.74
   1  -7  -4    7.31    0.69
   1  -7  -4    5.77    0.62
  -1  -7   4    8.21    0.63
  -1   7   4    8.38    0.70
   1  -7  -4    9.56    0.77
  -1  -7   4    8.50    0.66
  -1  -7   4    5.84    0.52
  -1  -7   4    8.08    0.70
   1  -7  -4    7.87    0.57
   1  -7  -4    7.02    0.73
  -1   7   4    7.05    0.73
  -1  -7   4    7.92    0.71
  -1  -7   4    7.81    0.68
  -1   7   4    8.35    0.63
  -1  -7   4    8.06    0.66
  -1   7   4    6.98    0.71
   1  -7  -4    8.09    0.70
   1  -7  -4    8.23    0.58
   1  -7  -4    8.99    0.73
  -1   7   4    7.82    0.75
  -1  -7   4    7.26    0.70
  -1   7   4    7.27    0.66
  -1  -7   4    7.88    0.66
  -1  -7   4    7.72    0.70
  -1   7   4    8.32    0.59
  -1  -7   4    6.76    0.55
  -1  -7   4    8.32    0.71
   1  -7  -4    8.14    0.63
  -1   7   3   22.16    1.28
  -1  -7   3   21.64    1.23
  -1   7   3   22.07    1.20
   1  -7  -3   22.70    1.22
   1  -7  -3   21.89    1.18
  -1  -7   3   21.43    1.11
  -1   7   3   21.46    1.08
  -1   7   3   19.94    1.14
   1  -7  -3   21.66    1.14
  -1  -7   3   21.18    1.20
  -1   7   3   21.28    1.25
   1   7  -3   22.46    1.50
   1  -7  -3   21.14    1.58
  -1   7   3   23.39    1.44
  -1  -7   3   24.44    1.59
   1  -7  -3   21.62    1.59
  -1  -7   3   22.27    1.55
   1  -7  -3   24.32    1.27
   1  -7  -3   21.40    1.13
  -1  -7   3   22.80    1.26
  -1  -7   3   15.49    1.03
   1  -7  -3   22.13    1.17
  -1  -7   3   22.64    1.14
  -1   7   3   22.39    1.14
  -1   7   3   22.74    1.44
   1   7  -3   25.85    1.54
   1  -7  -3   23.39    1.43
   1   7  -3   22.32    1.28
   1   7  -3   20.18    1.21
   1  -7  -3   24.86    1.25
  -1   7   2   27.36    1.54
  -1   7   2   24.53    1.49
   1   7  -2   24.80    1.35
  -1  -7   2   28.22    1.50
  -1   7   2   27.87    1.47
   1   7  -2   25.83    1.42
   1  -7  -2   28.09    1.44
   1  -7  -2   29.48    1.47
  -1  -7   2   29.73    1.50
  -1   7   2   27.57    1.35
  -1   7   2   26.95    1.48
  -1   7   2   24.77    1.40
   1  -7  -2   25.26    1.42
   1   7  -2   27.39    1.77
   1  -7  -2   32.40    1.86
  -1   7   2   28.68    1.73
   1  -7  -2   31.76    1.86
   1  -7  -2   30.33    1.45
  -1  -7   2   29.86    1.51
   1  -7  -2   31.04    1.49
  -1  -7   2   31.42    1.50
  -1  -7   2   28.93    1.37
  -1   7   2   31.38    1.36
   1   7  -2   30.16    1.42
   1  -7  -2   31.82    1.41
   1   7  -2   25.99    1.36
  -1  -7   2   32.59    1.79
   1  -7  -2   31.22    1.71
  -1   7   2   28.32    1.72
   1   7  -2   27.91    1.77
   1   7  -1   24.50    1.28
  -1  -7   1   29.45    1.46
  -1   7   1   25.33    1.44
  -1   7   1   24.83    1.50
   1   7  -1   27.02    1.39
   1  -7  -1   28.93    1.36
   1   7  -1   25.97    1.41
  -1   7   1   25.70    1.42
  -1  -7   1   27.59    1.43
   1  -7  -1   27.22    1.41
  -1   7   1   25.28    1.37
  -1  -7   1   27.74    1.45
   1  -7  -1   28.05    1.44
  -1   7   1   25.95    1.31
   1  -7  -1   32.73    1.74
   1  -7  -1   32.80    1.74
   1   7  -1   27.14    1.72
  -1  -7   1   29.63    1.50
   1  -7  -1   28.39    1.42
   1  -7  -1   30.55    1.41
  -1  -7   1   31.02    1.44
   1  -7  -1   29.85    1.70
   1   7  -1   28.80    1.74
   1  -7  -1   26.02    1.32
  -1  -7   1   30.34    1.73
  -1   7   1   25.57    1.28
  -1   7   0    0.48    0.43
   1  -7   0    0.58    0.28
  -1  -7   0    0.52    0.46
   1   7   0    0.70    0.22
  -1   7   0    0.18    0.46
   1   7   0    0.46    0.39
   1  -7   0    0.45    0.40
   1   7   0    0.70    0.38
  -1   7   0    0.80    0.37
  -1  -7   0    0.12    0.40
  -1  -7   0    0.53    0.39
  -1   7   0    0.78    0.39
   1   7   0    0.54    0.34
   1  -7   0    0.84    0.41
   1   7   0    0.30    0.59
   1  -7   0    1.32    0.56
   1  -7   0    0.72    0.53
   1  -7   0    0.13    0.37
  -1  -7   0    0.39    0.37
   1  -7   0    0.75    0.31
  -1  -7   0    0.41    0.47
  -1  -7   0    0.81    0.57
   1  -7   0    0.68    0.57
   1  -7   0    0.26    0.50
   1  -7   0    0.75    0.50
   1   7   0    0.66    0.60
  -1   7   0    0.28    0.26
  -1   7   0    0.65    0.24
  -1   7  -1   20.53    1.26
   1   7   1   23.36    1.25
  -1  -7  -1   24.69    1.29
   1  -7   1   21.42    1.09
   1   7   1   20.57    1.06
   1   7   1   22.44    1.20
  -1   7  -1   22.83    1.17
   1  -7   1   19.12    1.21
  -1  -7  -1   19.16    1.19
   1  -7   1   22.08    1.21
   1  -7   1   21.13    1.21
   1   7   1   21.92    1.21
  -1  -7  -1   21.92    1.20
   1  -7   1   23.85    1.41
  -1  -7  -1   25.83    1.63
  -1  -7  -1   24.87    1.61
   1  -7   1   24.21    1.42
   1  -7   1   25.89    1.48
   1   7   1   17.34    1.44
  -1  -7  -1   21.89    1.19
  -1  -7  -1   24.46    1.32
   1  -7   1   22.32    1.11
   1  -7   1   22.17    1.22
   1   7   1   21.35    1.23
  -1   7  -1   21.20    1.17
   1   7   1   15.93    1.43
   1  -7   1   24.47    1.46
   1  -7   1   20.96    1.47
  -1   7  -1   23.65    1.20
  -1   7  -1   24.53    1.29
  -1  -7  -1   23.21    1.45
   1  -7   2   33.66    1.80
   1   7   2   39.95    1.92
  -1  -7  -2   41.18    2.03
   1   7   2   37.88    1.81
   1  -7   2   41.77    2.13
   1  -7   2   43.60    2.14
  -1  -7  -2   42.94    2.37
  -1  -7  -2   44.44    2.39
   1  -7   2   35.38    2.16
   1  -7   2   38.87    1.93
  -1   7  -2   36.12    1.91
  -1  -7  -2   40.18    1.91
  -1  -7  -2   41.31    1.92
   1   7   2   40.15    1.95
  -1  -7  -2   39.45    1.88
   1  -7   2   38.13    1.82
  -1  -7  -2   41.48    2.12
  -1   7  -2   40.53    2.01
   1  -7   2   36.23    2.17
  -1   7  -2   38.80    2.07
   1   7   2   41.46    1.99
  -1  -7  -3    1.51    0.77
  -1  -7  -3    1.25    0.73
   1  -7   3    0.61    0.43
   1  -7   3    0.75    0.43
   1   7   3    1.32    0.64
  -1  -7  -3    1.23    0.48
  -1   7  -3    0.97    0.45
   1   7   3    0.65    0.61
  -1   7  -3    0.82    0.41
  -1  -7  -3    0.70    0.19
  -1  -7  -3    0.50    0.21
   1  -7   3    0.83    0.58
   1  -7   3    0.71    0.40
  -1  -7  -3    1.22    0.44
   1  -7   3    1.28    0.43
  -1  -7  -3    1.09    0.35
   1  -7   3    0.88    0.33
   1  -7   3    0.68    0.29
  -1  -7  -3    0.74    0.50
  -1  -7  -3    1.23    0.50
   1  -7   3    0.91    0.40
   1  -7   3    1.12    0.42
   1  -7   3    1.00    0.40
   1  -7   3    0.71    0.40
   1   7   3    1.30    0.42
  -1  -7  -3    1.15    0.52
  -1  -7  -3    0.83    0.34
   1  -7   3    0.96    0.43
   1   7   3    0.94    0.40
   1  -7   3    0.99    0.43
  -1  -7  -3    0.75    0.52
   1   7   3    1.06    0.31
   1  -7   3    0.59    0.28
  -1  -7  -4   10.95    1.15
   1  -7   4   11.05    1.01
  -1  -7  -4   11.59    1.17
   1   7   4   10.92    1.02
   1  -7   4    7.97    0.83
   1  -7   4    7.34    0.82
  -1  -7  -4    7.57    0.67
  -1   7  -4   10.63    0.94
  -1   7  -4   10.52    1.01
   1   7   4   11.36    1.05
   1  -7   4   12.69    1.05
  -1  -7  -4   12.00    0.85
   1  -7   4   10.66    1.00
  -1  -7  -4   10.22    0.70
   1   7   4   10.58    0.84
   1  -7   4    9.63    0.76
  -1  -7  -4    7.27    0.74
   1   7   4   10.83    0.82
  -1  -7  -4   10.90    0.88
   1  -7   4    6.72    0.61
   1  -7   4   10.76    0.78
   1   7   4    6.62    0.61
   1  -7   4   12.06    0.77
   1   7   4   11.30    0.80
  -1  -7  -4   11.19    0.90
   1  -7   4   10.47    0.79
  -1  -7  -4    9.27    0.82
  -1  -7  -4   10.15    0.88
   1  -7   4   10.86    0.76
   1  -7   4   10.26    0.75
   1  -7   4    9.50    0.75
   1  -7   4    7.25    0.64
   1   7   4   10.99    0.81
   1  -7   4    9.74    0.76
  -1  -7  -4   10.94    0.93
  -1  -7  -4   10.49    0.67
   1  -7   4   11.33    0.78
   1  -7   4   10.79    0.78
   1   7   4   11.51    0.80
   1  -7   4    7.86    0.63
  -1  -7  -4   10.19    0.92
  -1  -7  -4    8.04    0.69
   1   7   4   10.96    0.69
   1  -7   5    0.17    0.42
   1  -7   5    0.14    0.44
  -1  -7  -5    0.82    0.72
   1   7   5    0.12    0.54
  -1  -7  -5    0.71    0.73
   1  -7   5    0.34    0.47
   1  -7   5    0.08    0.52
  -1  -7  -5    0.62    0.33
   1  -7   5    0.08    0.52
  -1  -7  -5    0.57    0.37
   1   7   5    0.58    0.58
  -1   7  -5   -0.37    0.58
   1  -7   5    0.24    0.41
   1  -7   5    0.38    0.41
   1   7   5    0.14    0.51
   1   7   5    0.23    0.28
  -1  -7  -5    0.23    0.52
   1   7   5    0.17    0.31
   1   7   5   -0.07    0.46
  -1  -7  -5    0.27    0.48
   1   7   5    0.04    0.23
   1  -7   5    0.06    0.35
   1  -7   5    0.17    0.31
   1  -7   5    0.32    0.40
   1   7   5    0.09    0.47
   1  -7   5    0.11    0.42
  -1  -7  -5    0.85    0.58
   1  -7   5    0.11    0.42
  -1  -7  -5    0.16    0.55
   1   7   5    0.16    0.46
   1   7   5    0.15    0.39
   1  -7   5    0.13    0.36
   1  -7   5    0.29    0.37
   1  -7   5    0.04    0.39
   1  -7   5    0.19    0.38
   1  -7   5   -0.06    0.42
   1  -7   5    0.07    0.31
  -1  -7  -5    0.09    0.53
   1  -7   5   -0.24    0.42
   1   7   5    0.05    0.43
   1  -7   5    0.15    0.35
  -1  -7  -5    0.09    0.52
   1   7   5    0.58    0.35
   1  -7   5    0.09    0.32
  -1  -7  -5    0.34    0.38
   1  -7   6   32.64    2.07
  -1   7  -6   38.65    2.12
   1   7   6   33.28    2.09
  -1  -7  -6   40.86    2.43
  -1  -7  -6   45.28    2.51
  -1   7  -6   37.34    2.39
  -1  -7  -6   26.19    1.90
   1  -7   6   31.59    2.05
   1   7   6   32.76    2.09
   1  -7   6   28.85    1.94
   1  -7   6   34.25    1.82
   1   7   6   39.59    1.95
   1   7   6   38.71    1.81
  -1  -7  -6   27.70    1.85
  -1  -7  -6   40.43    2.05
  -1   7  -6   36.11    2.08
  -1  -7  -6   37.15    2.04
   1   7   6   41.19    1.76
   1  -7   6   40.41    1.92
   1  -7   6   30.61    1.75
   1   7   6   37.14    1.90
   1   7   6   40.23    1.90
  -1  -7  -6   36.98    2.00
  -1  -7  -6   38.49    1.99
   1  -7   6   38.54    1.90
   1   7   6   39.05    1.86
   1  -7   6   26.39    1.70
   1  -7   6   37.88    1.89
   1  -7   6   27.47    1.72
   1  -7   6   27.75    1.73
  -1  -7  -6   39.15    2.06
   1  -7   6   27.64    1.70
   1  -7   6   28.67    1.70
   1  -7   6   41.67    1.92
   1   7   6   42.33    1.95
   1   7   6   41.39    1.86
  -1  -7  -6   26.17    1.78
   1  -7   6   28.77    1.75
   1   7   7    0.32    0.55
  -1  -7  -7    0.41    0.77
  -1  -7  -7    0.75    0.78
  -1   7  -7    1.14    0.74
   1   7   7    0.69    0.52
   1  -7   7    0.33    0.54
   1  -7   7    0.57    0.50
   1  -7   7    0.29    0.42
   1   7   7    0.61    0.54
  -1  -7  -7    1.16    0.58
   1   7   7    0.44    0.41
  -1  -7  -7    1.00    0.63
   1  -7   7    0.33    0.46
   1  -7   7    0.77    0.34
  -1   7  -7    0.59    0.39
   1   7   7    0.16    0.36
  -1  -7  -7    0.53    0.60
   1  -7   7    0.58    0.44
   1  -7   7    0.62    0.56
  -1  -7  -7    0.60    0.57
   1   7   7    0.93    0.51
   1  -7   7    0.70    0.49
   1   7   7    0.85    0.52
  -1  -7  -7    0.91    0.57
   1   7   7    0.78    0.51
   1  -7   7   -0.20    0.48
   1  -7   7    0.80    0.38
  -1  -7  -7    0.50    0.65
   1  -7   7    0.64    0.38
   1   7   7    0.99    0.55
   1  -7   7    0.60    0.46
  -1  -7  -7    0.76    0.49
   1   7   7    0.70    0.42
   1  -7   7    0.36    0.42
  -1  -7  -8   14.00    1.50
   1  -7   8    9.20    1.06
  -1  -7  -8   13.43    1.47
   1  -7   8    9.78    1.05
  -1   7  -8   12.76    1.50
   1  -7   8    8.88    0.85
   1   7   8    8.25    0.93
  -1  -7  -8    8.73    1.00
   1   7   8   14.34    0.96
  -1  -7  -8   12.77    1.16
   1  -7   8   11.58    1.01
  -1  -7  -8   13.41    1.16
   1   7   8   13.24    1.06
   1  -7   8    8.85    1.00
   1   7   8    9.66    0.90
   1  -7   8   10.04    0.93
  -1  -7  -8   12.16    1.10
   1  -7   8    8.31    0.90
  -1  -7  -8   12.69    1.10
   1   7   8   12.52    0.98
   1  -7   8    8.89    0.93
  -1  -7  -8   12.85    1.23
  -1   7  -8   12.48    0.98
  -1  -7  -8    8.72    0.95
   1   7   8   13.87    1.00
   1   7   8   12.68    1.05
   1  -7   8    9.41    0.94
   1  -7   9    4.74    0.65
   1   7   9    4.38    0.72
   1   7   9    7.58    0.79
  -1  -7  -9    6.45    0.95
  -1  -7  -9    4.62    0.84
  -1  -7  -9    7.35    0.95
   1  -7   9    5.83    0.84
   1  -7   9    3.25    0.80
   1  -7   9    4.97    0.74
  -1  -7  -9    6.52    0.94
   1   7   9    8.10    0.94
   1  -7   9    3.79    0.72
  -1  -7  -9    6.81    0.88
   1   7   9    6.08    0.83
   1  -7   9    4.80    0.73
   1  -7   9    4.01    0.77
   1   7   9    6.22    0.81
  -1  -7  -9    7.46    1.08
  -1  -7  -9    7.54    1.19
  -1  -7  -9    7.07    1.17
  -1   7  -9    6.69    0.81
   1   7   9    6.11    0.76
   1  -7  10    3.89    0.90
   1  -7  10    4.17    0.77
  -1  -7 -10    5.00    0.91
   1   7  10    6.30    0.93
  -1  -7 -10    5.60    0.87
   1  -7  10    5.35    0.81
   1  -7  10    4.65    0.73
   1   7  10    7.39    0.93
   1   7  10    5.96    0.83
   1  -7  10    3.02    0.78
  -1  -7 -10    6.05    1.04
  -1  -7 -10    6.77    0.98
   1  -7  10    6.79    0.88
  -1  -7 -10    6.31    1.01
   1   7  10    7.04    0.80
  -1   7 -10    7.29    0.91
  -1  -7 -10    4.26    0.84
  -1  -7 -10    7.21    1.23
  -1  -7 -10    7.53    1.25
   1   7  10    3.80    0.72
   1  -7  11    6.42    0.84
   1   7  11    8.20    0.95
   1   7  11    7.72    0.94
   1  -7  11    5.38    0.89
  -1  -7 -11    9.33    1.07
   1  -7  11    8.41    0.99
   1   7  11    8.10    1.02
  -1  -7 -11    8.33    1.13
   1  -7  11    4.54    0.83
  -1  -7 -11    7.79    0.94
  -1  -7 -11    7.91    1.03
   1  -7  11    7.19    1.06
   1  -7  11    5.25    0.81
  -1  -7 -11    9.41    1.35
  -1  -7 -11    9.70    1.39
  -1  -7 -11    7.06    0.98
  -1   7 -11    8.68    0.96
  -1  -7 -11    9.35    1.08
   1   7  11    8.55    0.86
  -1  -7 -12    0.28    0.67
   1  -7  12    0.04    0.76
   1   7  12   -0.87    0.61
   1  -7  12    0.53    0.49
   1   7  12   -0.10    0.57
   1  -7  12    0.15    0.58
   1  -7  12    0.79    0.67
  -1  -7 -12    0.93    0.63
  -1   7 -12    0.50    0.77
  -1  -7 -12    0.32    0.77
  -1  -7 -12    0.32    0.57
   1  -7  12    0.27    0.51
   1   7  12   -0.11    0.67
  -1  -7 -12    1.03    0.65
  -1  -7 -12    0.78    0.70
  -1  -7 -13   -0.23    0.56
   1  -7  13   -0.29    0.73
   1  -7  13    0.35    0.52
   1   7  13   -0.29    0.53
  -1  -7 -13    0.16    0.69
   1  -7  13    0.45    0.52
   1   7  13    0.36    0.62
  -1   7 -13    0.35    0.67
  -1  -7 -13    0.54    0.57
  -1   7 -13   -0.57    0.72
  -1  -7 -13    0.96    0.63
   1   7  13    0.10    0.52
   1   7  14    1.82    0.48
   1  -7  14    0.94    0.48
   1   7  14    1.52    0.55
  -1  -7 -14    1.81    0.63
   1  -7  14    0.68    0.38
  -1  -7 -14    1.68    0.50
   1  -7  14    2.03    0.69
  -1  -7 -14    1.08    0.51
   1  -7  15    0.28    0.45
  -1  -7 -15    0.05    0.40
   1   7  15   -0.17    0.44
   1   7  15   -0.18    0.28
  -1  -8  15    0.27    0.47
   1  -8 -15    1.16    0.49
  -1   8  15    0.42    0.46
   1  -8 -15    0.42    0.38
   1  -8 -15    0.29    0.38
  -1   8  15    0.44    0.43
   1  -8 -14    2.24    0.66
  -1   8  14    1.37    0.54
   1  -8 -14    1.30    0.56
   1  -8 -14    1.64    0.58
   1  -8 -14    1.63    0.66
  -1  -8  14    2.47    0.67
   1  -8 -13    3.52    0.84
  -1  -8  13    2.75    0.73
  -1  -8  13    2.68    0.68
  -1   8  13    4.43    0.74
   1  -8 -13    3.14    0.78
   1  -8 -13    3.98    0.80
  -1   8  13    4.40    0.67
   1  -8 -13    2.55    0.67
   1   8 -13    4.42    0.79
   1  -8 -13    4.35    0.83
   1  -8 -13    3.30    0.74
  -1   8  12   11.04    1.06
   1  -8 -12    8.13    0.99
  -1   8  12   10.82    0.96
  -1  -8  12    8.05    0.93
   1  -8 -12   13.30    1.20
   1  -8 -12    8.19    1.07
   1  -8 -12   11.06    1.21
  -1  -8  12    7.01    0.96
  -1  -8  12    7.87    0.95
  -1   8  12   10.52    1.00
   1  -8 -12    9.18    1.08
   1   8 -12   12.52    1.13
  -1   8  12   10.86    1.11
   1  -8 -12    8.06    1.10
   1  -8 -12    7.14    0.97
   1  -8 -11   12.40    1.23
  -1   8  11   18.51    1.26
   1  -8 -11   17.00    1.42
  -1  -8  11   12.26    1.18
   1  -8 -11   17.03    1.45
  -1   8  11   16.36    1.37
  -1  -8  11   12.51    1.22
   1  -8 -11   15.23    1.42
  -1   8  11   15.40    1.30
  -1   8  11   16.98    1.36
   1  -8 -11   12.52    1.33
   1  -8 -11   19.81    1.91
   1  -8 -11   19.18    1.92
   1   8 -11   18.72    1.40
  -1   8  11   16.24    1.28
   1  -8 -11   16.84    1.42
  -1  -8  10    0.42    0.63
  -1  -8  10    0.94    0.65
  -1   8  10    1.28    0.56
   1  -8 -10    0.13    0.56
   1   8 -10    0.95    0.64
   1  -8 -10    1.05    0.73
  -1  -8  10    0.59    0.52
   1  -8 -10   -0.28    0.80
   1  -8 -10    0.49    0.78
  -1   8  10    0.08    0.67
  -1   8  10    0.85    0.62
  -1  -8  10    0.67    0.61
  -1   8  10    0.57    0.64
   1  -8 -10    0.28    0.64
   1  -8 -10    1.66    1.04
   1  -8 -10    0.83    1.04
  -1  -8  10    0.36    0.53
   1  -8 -10    0.27    0.60
  -1   8  10    1.49    0.60
  -1  -8   9   25.93    1.95
  -1  -8   9   29.26    1.98
  -1   8   9   26.19    1.82
  -1   8   9   41.39    2.03
   1  -8  -9   28.47    1.98
  -1  -8   9   31.29    1.93
  -1  -8   9   29.94    1.95
   1   8  -9   40.51    2.61
  -1   8   9   38.70    2.12
   1  -8  -9   39.03    2.22
   1  -8  -9   39.50    2.24
  -1  -8   9   30.27    1.97
  -1   8   9   43.40    2.11
  -1   8   9   44.92    2.19
   1  -8  -9   29.29    2.03
   1  -8  -9   44.13    2.83
   1   8  -9   43.13    2.66
   1  -8  -9   46.77    2.90
  -1   8   9   41.25    2.09
   1  -8  -9   33.38    2.10
  -1  -8   9   31.59    2.00
   1  -8  -8   50.49    2.93
   1  -8  -8   53.04    3.00
   1   8  -8   51.49    2.61
  -1   8   8   32.89    2.00
  -1  -8   8   31.09    2.08
  -1  -8   8   33.01    2.07
  -1   8   8   49.16    2.14
   1  -8  -8   34.35    2.10
  -1  -8   8   34.34    2.07
   1  -8  -8   52.02    2.39
  -1   8   8   51.34    2.08
  -1  -8   8   34.17    2.01
   1  -8  -8   45.97    2.33
  -1   8   8   45.47    2.21
  -1  -8   8   29.44    1.90
   1  -8  -8   46.18    2.33
  -1  -8   8   34.46    2.11
  -1  -8   8   33.72    2.06
  -1   8   8   48.29    2.21
  -1  -8   8   30.99    1.93
  -1  -8   8   34.10    2.01
   1  -8  -8   31.57    2.12
  -1  -8   8   34.50    2.08
  -1  -8   8   31.23    1.91
  -1  -8   8   31.94    1.94
  -1   8   8   52.40    2.31
  -1   8   8   50.35    2.22
  -1  -8   8   33.00    2.07
   1  -8  -8   39.14    2.21
  -1  -8   7    1.76    0.71
   1  -8  -7    1.70    0.91
  -1  -8   7    0.66    0.64
   1  -8  -7    1.35    0.90
   1   8  -7   -0.05    0.56
   1   8  -7    1.77    0.66
   1   8  -7    0.51    0.55
   1   8  -7    1.40    0.70
  -1  -8   7    0.91    0.37
  -1  -8   7    0.89    0.51
  -1   8   7    1.22    0.53
  -1  -8   7    0.72    0.55
  -1   8   7    1.67    0.49
  -1   8   7    0.85    0.42
   1  -8  -7    1.16    0.54
  -1   8   7    1.22    0.40
  -1  -8   7    0.83    0.43
  -1  -8   7    1.15    0.44
  -1  -8   7    1.11    0.52
   1  -8  -7    1.16    0.59
  -1   8   7    0.95    0.45
   1  -8  -7    1.37    0.63
  -1  -8   7    0.86    0.53
  -1  -8   7    1.27    0.39
  -1   8   7    0.86    0.56
  -1  -8   7    1.10    0.48
  -1   8   7    1.32    0.51
  -1  -8   7    1.14    0.54
  -1  -8   7    0.86    0.49
  -1  -8   7    0.91    0.39
  -1  -8   7    1.19    0.42
   1  -8  -7    1.12    0.55
  -1  -8   7    0.92    0.52
  -1  -8   7    0.79    0.39
  -1  -8   7    1.22    0.39
  -1   8   7    1.58    0.60
  -1  -8   7    1.20    0.43
   1  -8  -7    0.73    0.56
  -1   8   7    1.45    0.52
  -1  -8   7    1.04    0.48
  -1   8   6    6.76    0.81
  -1  -8   6    8.55    1.11
  -1  -8   6    9.75    1.14
   1   8  -6    8.57    0.99
   1   8  -6    8.23    0.99
   1  -8  -6   11.00    0.89
   1  -8  -6    6.67    0.71
   1   8  -6   10.98    1.08
  -1   8   6    7.41    0.83
  -1  -8   6    9.03    1.00
  -1  -8   6    8.27    0.85
  -1   8   6   10.03    0.82
  -1  -8   6    5.31    0.60
  -1  -8   6    6.87    0.73
   1  -8  -6    6.42    0.72
  -1   8   6    7.49    0.70
  -1   8   6   10.02    0.73
  -1  -8   6    6.88    0.66
   1  -8  -6    8.97    0.86
  -1  -8   6    6.01    0.61
  -1  -8   6    6.43    0.72
  -1   8   6    8.10    0.82
  -1  -8   6    6.52    0.74
  -1  -8   6    6.02    0.60
   1  -8  -6    9.45    0.91
  -1  -8   6    6.71    0.77
  -1  -8   6    6.86    0.68
  -1   8   6    8.42    0.78
  -1  -8   6    5.93    0.65
   1  -8  -6    7.65    0.69
  -1  -8   6    7.19    0.74
  -1  -8   6    6.72    0.66
  -1  -8   6    6.37    0.75
   1  -8  -6    6.46    0.76
  -1  -8   6    8.01    0.73
  -1   8   6   10.06    0.67
  -1   8   6    9.88    0.85
  -1  -8   6    6.55    0.61
   1  -8  -6    9.07    0.64
  -1   8   6    8.69    0.76
   1  -8  -6    7.69    0.82
  -1  -8   6    5.98    0.73
  -1  -8   5  117.31    5.00
   1   8  -5  104.56    4.81
  -1  -8   5  114.11    4.98
  -1   8   5   80.15    4.53
   1   8  -5  107.81    4.82
  -1  -8   5  117.21    4.90
   1  -8  -5  114.57    4.70
  -1   8   5   81.05    4.54
   1   8  -5  112.65    4.79
  -1  -8   5  102.32    4.51
  -1  -8   5   63.01    4.23
  -1  -8   5   71.56    4.31
  -1   8   5  110.15    4.48
  -1   8   5  110.92    4.44
   1  -8  -5   77.95    4.33
  -1  -8   5   77.22    4.25
  -1  -8   5  116.71    4.50
   1  -8  -5  115.95    4.56
   1  -8  -5  107.89    4.27
  -1  -8   5  108.43    4.43
   1  -8  -5  101.39    4.54
  -1   8   5   99.07    4.46
  -1  -8   5  105.08    4.50
   1  -8  -5  100.87    4.55
  -1  -8   5   68.74    4.31
  -1  -8   5  101.47    4.43
  -1   8   5  101.90    4.43
  -1  -8   5   71.07    4.26
  -1  -8   5  106.58    4.42
   1  -8  -5  100.33    4.39
  -1  -8   5  107.62    4.48
   1  -8  -5   73.75    4.35
  -1  -8   5  109.62    4.42
  -1   8   5  107.42    4.38
  -1  -8   5   73.23    4.24
   1  -8  -5  109.17    4.36
  -1  -8   5  114.62    4.47
  -1   8   5  114.03    4.53
  -1   8   5  107.91    4.31
   1  -8  -5   90.81    4.44
  -1  -8   5  106.02    4.47
  -1   8   5  107.19    4.44
  -1  -8   4   90.25    4.11
  -1   8   4   88.60    3.94
  -1  -8   4   89.18    4.11
   1   8  -4   83.11    3.98
  -1   8   4   85.97    3.50
   1  -8  -4   88.63    3.89
  -1   8   4   88.99    3.95
   1  -8  -4   63.32    3.53
   1   8  -4   83.35    3.97
  -1  -8   4   83.33    4.00
   1   8  -4   83.18    3.77
  -1  -8   4   81.72    3.69
  -1  -8   4   75.41    3.53
   1  -8  -4   78.68    3.60
  -1   8   4   83.55    3.64
  -1  -8   4   61.03    3.46
   1  -8  -4   59.79    3.50
  -1  -8   4   87.44    3.66
   1  -8  -4   89.35    3.71
   1  -8  -4   84.06    3.51
  -1  -8   4   57.04    3.40
  -1  -8   4   84.60    3.62
  -1   8   4   75.46    3.63
   1  -8  -4   83.04    3.72
  -1  -8   4   80.15    3.68
  -1   8   4   72.99    3.57
  -1  -8   4   76.39    3.61
   1  -8  -4   75.15    3.53
  -1  -8   4   81.29    3.60
  -1  -8   4   81.01    3.64
   1  -8  -4   74.70    3.58
   1  -8  -4   81.60    3.51
  -1   8   4   79.48    3.52
  -1   8   4   81.73    3.68
   1  -8  -4   61.63    3.53
  -1  -8   4   82.21    3.60
  -1   8   4   85.25    3.47
   1  -8  -4   84.76    3.57
  -1  -8   4   57.05    3.43
  -1  -8   4   85.87    3.64
  -1   8   4   83.39    3.60
  -1   8   4   86.60    3.68
  -1  -8   4   86.46    3.65
   1  -8  -4   71.46    3.59
  -1  -8   3    1.57    0.68
  -1   8   3    1.71    0.70
   1  -8  -3    1.51    0.75
  -1  -8   3    1.72    0.69
   1   8  -3    1.27    0.66
   1  -8  -3    1.54    0.78
  -1   8   3    1.91    0.72
   1   8  -3    1.19    0.39
   1  -8  -3    1.21    0.24
   1  -8  -3    1.98    0.58
   1   8  -3    1.46    0.70
  -1   8   3    1.82    0.23
   1  -8  -3    1.43    0.45
  -1   8   3    2.06    0.39
  -1  -8   3    1.04    0.28
  -1  -8   3    1.59    0.46
   1  -8  -3    1.96    0.43
  -1  -8   3    0.89    0.22
  -1   8   3    1.34    0.30
   1  -8  -3    1.74    0.44
   1  -8  -3    1.48    0.53
  -1  -8   3    1.70    0.53
  -1  -8   3    2.00    0.52
   1  -8  -3    1.68    0.56
   1  -8  -3    1.44    0.42
  -1  -8   3    1.85    0.48
  -1  -8   3    1.30    0.49
   1  -8  -3    1.38    0.48
  -1   8   3    1.67    0.48
   1  -8  -3    1.15    0.37
   1  -8  -3    2.01    0.40
  -1  -8   3    1.77    0.47
  -1   8   3    1.67    0.52
   1  -8  -3    1.65    0.42
   1   8  -3    1.08    0.44
   1  -8  -3    1.14    0.44
   1   8  -3    1.03    0.31
  -1   8   3    1.20    0.39
  -1  -8   3    1.23    0.46
  -1  -8   2   32.82    1.87
   1   8  -2   26.39    1.74
  -1   8   2   28.88    1.72
   1  -8  -2   34.85    1.92
  -1  -8   2   33.42    1.88
   1  -8  -2   34.43    1.90
   1   8  -2   30.26    1.79
  -1   8   2   28.68    1.72
   1   8  -2   17.64    1.14
  -1  -8   2   32.54    1.77
   1  -8  -2   33.24    1.75
   1   8  -2   18.91    1.15
  -1  -8   2   25.18    1.37
   1  -8  -2   27.29    1.40
  -1  -8   2   20.08    1.20
   1  -8  -2   32.35    1.44
   1  -8  -2   29.93    1.39
  -1  -8   2   27.18    1.43
  -1  -8   2   31.12    1.47
  -1  -8   2   27.15    1.47
  -1  -8   2   26.88    1.46
   1  -8  -2   27.91    1.43
   1  -8  -2   28.20    1.49
  -1  -8   2   25.82    1.42
   1  -8  -2   26.02    1.39
  -1  -8   2   25.87    1.40
   1  -8  -2   26.67    1.42
  -1   8   2   27.00    1.32
   1  -8  -2   29.27    1.38
  -1  -8   2   28.64    1.44
   1  -8  -2   28.85    1.42
  -1   8   2   28.34    1.23
  -1  -8   2   30.09    1.45
  -1   8   2   27.77    1.39
   1  -8  -2   25.89    1.34
  -1   8   2   26.95    1.48
   1   8  -2   26.09    1.36
  -1   8   2   25.99    1.46
   1   8  -1   26.59    1.67
   1  -8  -1   29.16    1.71
   1  -8  -1   29.62    1.72
   1  -8  -1   26.16    1.59
  -1  -8   1   28.04    1.66
   1   8  -1   26.11    1.65
  -1  -8   1   22.04    1.27
   1  -8  -1   21.84    1.28
  -1  -8   1   17.20    1.07
  -1  -8   1   26.43    1.32
   1  -8  -1   28.73    1.29
   1  -8  -1   25.67    1.30
  -1  -8   1   28.57    1.40
  -1  -8   1   24.96    1.39
  -1  -8   1   24.02    1.38
   1  -8  -1   22.83    1.30
   1  -8  -1   22.52    1.29
  -1  -8   1   22.72    1.31
   1  -8  -1   21.93    1.26
  -1  -8   1   23.09    1.31
  -1  -8   1   23.52    1.30
   1  -8  -1   23.70    1.33
  -1   8   1   22.50    1.29
  -1  -8   1   25.36    1.31
   1  -8  -1   22.34    1.27
  -1  -8   1   25.30    1.35
   1  -8  -1   25.18    1.32
  -1   8   1   23.27    1.13
   1   8  -1   23.42    1.26
  -1   8   1   23.91    1.30
   1  -8  -1   17.98    1.16
   1   8  -1   23.37    1.30
  -1   8   1   23.13    1.38
  -1  -8   1   27.02    1.35
   1   8   0   16.17    1.33
   1  -8   0   17.43    1.23
   1  -8   0   18.07    1.30
  -1   8   0   14.15    0.82
  -1  -8   0   16.91    1.25
  -1   8   0   15.54    0.81
  -1  -8   0   15.54    1.00
   1  -8   0   15.97    0.98
  -1  -8   0   17.66    1.00
   1  -8   0   16.72    1.00
  -1  -8   0   18.96    1.11
  -1  -8   0   15.57    1.07
   1  -8   0   20.70    1.33
   1  -8   0   19.70    1.30
   1   8   0   17.72    1.35
   1  -8   0   19.54    1.30
  -1  -8   0   14.68    0.99
   1  -8   0   14.98    1.01
  -1  -8   0   16.53    1.03
  -1  -8   0   16.81    1.00
   1  -8   0   15.23    0.98
  -1   8   0   15.09    0.94
   1  -8   0   16.06    0.99
  -1  -8   0   16.85    1.00
   1   8   0   14.72    0.96
  -1   8   0   14.86    0.98
  -1   8   0   14.57    1.00
  -1   8   0   14.98    1.07
   1  -8   0   10.96    0.82
  -1  -8   0   19.00    1.08
   1   8   0   16.91    1.02
   1   8   0   18.15    0.98
  -1  -8   0   17.16    1.02
  -1   8   0   16.05    0.88
   1  -8   0   16.62    1.01
  -1   8  -1   14.15    1.04
  -1  -8  -1   17.17    1.08
   1   8   1   16.04    0.98
   1   8   1   15.69    0.82
  -1   8  -1   16.80    1.06
   1   8   1   17.57    1.06
   1  -8   1   11.30    0.81
   1  -8   1   14.54    0.97
  -1  -8  -1   14.30    1.07
  -1   8  -1   16.62    0.93
   1  -8   1   18.18    1.05
  -1  -8  -1   15.99    0.99
   1  -8   1   15.19    1.01
  -1  -8  -1   15.11    1.00
   1   8   1   15.49    0.99
  -1  -8  -1   16.26    0.98
   1  -8   1   16.10    1.01
   1   8   1   14.88    1.01
  -1  -8  -1   18.93    1.12
   1  -8   1   10.45    0.82
   1  -8   1   17.66    1.03
  -1  -8  -1   16.93    0.98
  -1   8  -1   18.10    0.99
  -1  -8  -1   16.49    1.24
   1  -8   1   19.08    1.30
   1  -8   1   18.50    1.32
  -1   8  -1   16.80    0.92
  -1  -8  -1   16.06    1.39
   1  -8   1   17.60    1.25
  -1  -8  -1   15.47    1.40
   1  -8   1   17.85    1.24
   1  -8   1   18.96    1.30
  -1   8  -2   17.87    1.14
  -1  -8  -2   19.39    1.29
   1  -8   2   19.33    1.37
   1   8   2   18.06    1.11
   1  -8   2   14.71    1.05
   1  -8   2   12.53    0.89
  -1  -8  -2   18.22    1.01
  -1  -8  -2   21.19    1.18
  -1  -8  -2   19.72    1.16
  -1   8  -2   16.56    1.10
   1  -8   2   11.85    0.87
   1   8   2   17.41    1.04
   1   8   2   17.51    0.90
   1  -8   2   17.05    1.05
  -1  -8  -2   17.35    1.15
   1  -8   2   16.58    1.06
  -1  -8  -2   17.26    1.04
   1  -8   2   17.19    1.08
  -1  -8  -2   17.60    1.04
   1   8   2   17.66    1.08
   1  -8   2   17.86    1.06
  -1   8  -2   19.22    1.05
  -1  -8  -2   17.79    1.02
   1  -8   2   16.76    1.31
  -1  -8  -2   19.69    1.56
   1  -8   2   19.08    1.29
   1  -8   2   18.40    1.28
  -1  -8  -2   19.28    1.53
  -1  -8  -3    1.64    0.80
   1   8   3    1.31    0.69
  -1  -8  -3    1.48    0.79
   1  -8   3    0.93    0.46
   1  -8   3    1.71    0.50
  -1   8  -3    1.19    0.43
   1   8   3    1.45    0.70
   1  -8   3    1.43    0.62
  -1  -8  -3    1.32    0.53
   1  -8   3    1.55    0.45
   1   8   3    1.01    0.49
  -1  -8  -3    1.28    0.36
   1  -8   3    1.52    0.30
  -1  -8  -3    1.75    0.58
  -1  -8  -3    0.92    0.51
   1   8   3    0.97    0.42
   1  -8   3    0.71    0.41
  -1  -8  -3    1.21    0.55
  -1  -8  -3    1.36    0.56
   1  -8   3    1.53    0.45
  -1  -8  -3    1.33    0.43
   1  -8   3    1.60    0.43
   1  -8   3    1.16    0.46
   1  -8   3    1.37    0.47
  -1  -8  -3    1.63    0.56
   1   8   3    1.13    0.45
   1  -8   3    1.24    0.46
   1  -8   3    1.23    0.46
   1  -8   3    1.34    0.43
  -1   8  -3    0.59    0.44
  -1  -8  -3    1.54    0.38
   1   8   3    1.01    0.43
   1   8   3    1.55    0.33
  -1  -8  -3    2.05    0.59
   1  -8   3    0.98    0.29
   1  -8   4   19.59    1.48
   1  -8   4   21.59    1.52
  -1  -8  -4   32.47    2.00
   1   8   4   27.75    1.74
  -1  -8  -4   29.50    1.95
   1  -8   4   30.64    1.78
   1   8   4   31.66    1.80
   1  -8   4   29.10    1.75
  -1  -8  -4   14.30    1.11
   1  -8   4   29.23    1.75
  -1  -8  -4   31.70    1.61
  -1   8  -4   27.70    1.71
   1  -8   4   24.58    1.39
  -1  -8  -4   20.11    1.34
   1   8   4   28.31    1.49
   1   8   4   20.13    1.25
   1  -8   4   21.29    1.24
   1  -8   4   19.91    1.30
   1  -8   4   30.62    1.47
   1   8   4   26.81    1.41
  -1  -8  -4   26.94    1.54
   1  -8   4   25.88    1.40
  -1  -8  -4   27.46    1.54
  -1  -8  -4   25.27    1.50
   1  -8   4   26.69    1.41
   1  -8   4   22.55    1.35
   1  -8   4   28.02    1.43
   1  -8   4   26.29    1.40
  -1  -8  -4   26.54    1.52
   1  -8   4   27.73    1.43
   1   8   4   28.03    1.48
   1   8   4   27.80    1.43
   1  -8   4   28.88    1.42
   1  -8   4   28.66    1.43
  -1  -8  -4   27.95    1.31
  -1  -8  -4   29.04    1.57
   1   8   4   27.69    1.32
   1  -8   4   18.86    1.23
   1   8   5   23.33    1.69
   1  -8   5   20.96    1.57
   1  -8   5   33.67    1.87
   1  -8   5   21.10    1.56
  -1  -8  -5   34.22    2.11
  -1  -8  -5   30.58    2.03
  -1   8  -5   31.65    1.94
   1  -8   5   21.75    1.64
   1  -8   5   31.73    1.84
   1   8   5   23.94    1.72
   1   8   5   30.26    1.57
   1  -8   5   27.94    1.47
   1   8   5   22.83    1.34
  -1  -8  -5   30.80    1.64
   1   8   5   21.22    1.30
  -1  -8  -5   23.02    1.45
   1   8   5   30.55    1.56
   1   8   5   21.15    1.25
   1  -8   5   32.65    1.52
   1  -8   5   22.25    1.32
   1  -8   5   22.62    1.41
   1  -8   5   20.41    1.39
   1   8   5   28.06    1.51
   1   8   5   31.11    1.54
  -1  -8  -5   28.76    1.63
   1  -8   5   29.21    1.51
  -1  -8  -5   22.79    1.55
  -1  -8  -5   28.31    1.61
   1  -8   5   19.62    1.37
   1  -8   5   22.62    1.40
   1  -8   5   29.17    1.48
   1  -8   5   19.98    1.40
  -1  -8  -5   31.64    1.68
   1  -8   5   32.95    1.52
   1  -8   5   20.46    1.31
   1   8   5   29.52    1.53
   1  -8   5   29.52    1.51
   1  -8   5   22.84    1.39
  -1  -8  -5   29.41    1.65
   1   8   5   31.61    1.44
  -1  -8  -5   22.46    1.36
   1  -8   5   21.56    1.32
  -1  -8  -6    1.41    0.81
  -1  -8  -6    2.63    0.88
   1   8   6    2.51    0.65
   1  -8   6    1.92    0.64
   1  -8   6    2.18    0.65
   1   8   6    2.43    0.64
  -1   8  -6    2.66    0.76
   1  -8   6    3.30    0.67
   1  -8   6    2.35    0.53
   1   8   6    3.10    0.65
  -1  -8  -6    1.79    0.52
  -1  -8  -6    2.46    0.67
   1  -8   6    2.10    0.45
   1  -8   6    1.96    0.51
   1   8   6    2.61    0.59
  -1  -8  -6    2.51    0.65
   1  -8   6    2.24    0.56
   1   8   6    2.26    0.57
  -1  -8  -6    1.22    0.64
  -1  -8  -6    1.94    0.62
   1  -8   6    2.85    0.55
   1  -8   6    1.81    0.43
   1   8   6    3.06    0.53
   1  -8   6    2.25    0.47
   1  -8   6    1.86    0.44
   1  -8   6    1.89    0.38
  -1  -8  -6    3.06    0.68
   1  -8   6    1.91    0.49
   1  -8   6    2.55    0.47
   1   8   6    3.43    0.63
   1  -8   6    2.65    0.55
   1   8   6    3.10    0.51
   1  -8   6    2.07    0.41
  -1  -8  -6    2.65    0.71
  -1  -8  -7    8.65    1.21
  -1  -8  -7    9.06    1.25
   1   8   7    6.67    0.88
   1  -8   7    5.90    0.88
   1   8   7    5.53    0.85
   1  -8   7    6.34    0.91
  -1   8  -7    7.05    1.14
   1   8   7    8.67    0.86
   1  -8   7    4.84    0.67
  -1  -8  -7    4.78    0.72
  -1  -8  -7    7.87    0.92
   1  -8   7    6.70    0.74
   1  -8   7    5.32    0.61
   1   8   7    5.58    0.71
   1  -8   7    5.54    0.77
   1  -8   7    3.86    0.60
  -1  -8  -7    8.24    0.96
  -1  -8  -7    8.53    0.92
  -1  -8  -7    5.06    0.84
   1   8   7    7.84    0.82
   1  -8   7    5.92    0.74
   1   8   7    8.38    0.76
   1  -8   7    5.67    0.63
   1  -8   7    5.82    0.72
   1  -8   7    5.84    0.64
  -1  -8  -7    7.69    0.96
   1   8   7    8.43    0.85
   1  -8   7    4.81    0.69
   1   8   7    7.42    0.70
  -1  -8  -7    8.85    0.96
  -1  -8  -8    3.78    1.01
  -1  -8  -8    3.32    1.04
   1  -8   8    2.54    0.69
   1  -8   8    3.50    0.76
   1   8   8    3.55    0.69
   1  -8   8    2.79    0.59
  -1  -8  -8    3.25    0.68
  -1  -8  -8    2.85    0.74
   1  -8   8    2.28    0.61
   1   8   8    2.78    0.58
   1  -8   8    2.86    0.59
   1  -8   8    2.86    0.69
  -1  -8  -8    3.70    0.79
   1   8   8    3.22    0.68
   1  -8   8    2.55    0.59
  -1  -8  -8    5.23    0.82
  -1  -8  -8    2.44    0.73
   1   8   8    3.94    0.64
   1  -8   8    2.36    0.62
  -1  -8  -8    4.45    0.90
   1  -8   8    2.01    0.55
   1   8   8    5.27    0.74
   1   8   8    4.35    0.61
  -1  -8  -8    4.74    0.85
  -1  -8  -9   22.11    1.95
  -1  -8  -9   22.08    1.95
   1   8   9   14.56    1.20
   1  -8   9   12.32    1.10
  -1  -8  -9   20.09    1.50
  -1  -8  -9   14.22    1.26
   1  -8   9   14.59    1.25
  -1  -8  -9   21.74    1.56
  -1  -8  -9   20.84    1.50
   1   8   9   19.20    1.38
   1  -8   9   14.38    1.29
  -1  -8  -9   21.62    1.47
  -1  -8  -9   14.58    1.39
   1  -8   9   14.05    1.21
   1   8   9   21.26    1.34
   1  -8   9   13.75    1.23
  -1  -8  -9   21.52    1.58
   1   8   9   21.50    1.30
   1  -8   9   14.93    1.22
   1   8   9   20.01    1.39
  -1  -8 -10   -0.04    0.71
   1  -8  10    0.08    0.67
  -1  -8 -10   -0.14    0.69
   1  -8  10    0.82    0.55
   1   8  10    0.83    0.71
  -1  -8 -10    0.12    0.69
   1   8  10    0.29    0.61
   1  -8  10   -0.18    0.47
   1   8  10    0.21    0.57
   1  -8  10    0.60    0.58
  -1  -8 -10    0.36    0.78
  -1  -8 -10    0.39    0.71
   1  -8  10    0.78    0.58
  -1  -8 -10   -0.09    0.69
  -1  -8 -10    0.35    0.85
  -1  -8 -10    0.53    0.90
   1   8  10    0.17    0.51
   1   8  11    1.56    0.73
   1  -8  11    1.70    0.61
  -1  -8 -11    0.84    0.75
  -1  -8 -11    2.62    0.71
   1   8  11    3.05    0.74
   1  -8  11    2.05    0.57
   1   8  11    2.53    0.67
   1  -8  11    1.41    0.62
  -1  -8 -11    1.80    0.84
   1  -8  11    1.79    0.76
  -1  -8 -11    1.59    0.76
   1  -8  11    1.73    0.65
  -1  -8 -11    2.32    0.76
  -1  -8 -11    1.70    0.88
  -1  -8 -11    1.87    0.89
  -1  -8 -11    2.53    0.78
   1   8  12    3.24    0.77
  -1  -8 -12    3.25    0.81
   1  -8  12    1.79    0.58
  -1  -8 -12    3.45    0.68
   1   8  12    3.15    0.68
   1  -8  12    2.40    0.57
   1  -8  12    2.06    0.60
   1   8  12    3.49    0.68
  -1  -8 -12    3.95    0.86
  -1   8 -12    3.16    0.82
   1  -8  12    1.92    0.75
  -1  -8 -12    4.29    0.82
  -1  -8 -12    4.53    0.82
  -1  -8 -13    0.04    0.64
   1  -8  13    0.43    0.46
  -1  -8 -13   -0.45    0.61
   1   8  13    0.27    0.56
   1  -8  13    0.41    0.62
  -1  -8 -13    0.06    0.54
  -1  -8 -13   -0.16    0.49
   1   8  13   -0.40    0.50
   1  -8  13    0.14    0.46
  -1  -8 -14    4.47    0.67
   1   8  14    6.20    0.66
   1  -8  14    6.00    0.73
  -1  -8 -14    5.48    0.63
   1   8  14    5.54    0.57
   1   8  15    2.22    0.55
   1  -9 -15   16.18    1.04
  -1   9  15   16.24    0.95
  -1   9  14    4.96    0.65
   1  -9 -14    2.73    0.52
   1  -9 -14    4.85    0.67
  -1  -9  14    3.53    0.64
   1  -9 -14    4.96    0.73
  -1  -9  13    4.79    0.71
  -1  -9  13    5.56    0.83
   1  -9 -13    6.23    0.93
  -1   9  13    7.56    0.81
   1  -9 -13    5.13    0.78
   1  -9 -13    4.33    0.77
   1  -9 -13    7.50    0.89
  -1   9  13    6.84    0.85
   1  -9 -12   19.31    1.47
  -1   9  12   20.06    1.33
  -1   9  12   21.36    1.41
   1  -9 -12   11.91    1.25
  -1  -9  12   14.38    1.25
  -1  -9  12   13.24    1.21
   1  -9 -12   18.09    1.46
  -1   9  12   20.80    1.41
  -1  -9  12   11.80    1.15
   1  -9 -12   21.55    1.50
   1  -9 -12   14.23    1.22
  -1   9  12   19.14    1.22
  -1   9  12   18.59    1.30
   1  -9 -12   14.43    1.30
   1  -9 -11    3.05    0.69
  -1   9  11    4.43    0.68
   1  -9 -11    5.84    0.92
  -1  -9  11    3.74    0.70
  -1   9  11    4.86    0.89
   1  -9 -11    4.51    0.90
  -1   9  11    5.69    0.85
  -1   9  11    5.17    0.82
   1  -9 -11    3.66    0.80
  -1  -9  11    2.79    0.73
  -1  -9  11    3.65    0.74
   1  -9 -11    5.24    0.94
   1  -9 -11    4.98    1.22
   1  -9 -11    5.86    1.27
  -1   9  11    4.50    0.71
   1  -9 -11    2.41    0.74
  -1   9  10   26.04    1.46
   1  -9 -10   15.37    1.38
   1  -9 -10   26.14    1.72
  -1  -9  10   15.38    1.31
  -1  -9  10   17.39    1.41
  -1   9  10   25.81    1.63
   1  -9 -10   23.46    1.67
   1  -9 -10   23.65    1.71
  -1   9  10   27.40    1.59
  -1  -9  10   16.54    1.41
  -1   9  10   27.15    1.64
   1  -9 -10   17.52    1.50
   1  -9 -10   30.57    2.37
   1  -9 -10   26.90    2.26
   1  -9 -10   16.06    1.46
  -1  -9  10   16.55    1.39
  -1   9  10   26.45    1.55
  -1   9   9   65.67    3.85
  -1  -9   9   65.96    3.95
  -1  -9   9   62.89    3.94
  -1   9   9   98.14    4.02
   1  -9  -9   65.08    3.95
   1  -9  -9  107.23    4.34
  -1  -9   9   65.39    3.87
   1   9  -9  104.12    4.84
  -1   9   9   97.76    4.18
   1  -9  -9   96.34    4.30
   1  -9  -9   97.00    4.29
  -1  -9   9   70.22    3.95
  -1   9   9  101.29    4.12
  -1   9   9  105.22    4.25
   1  -9  -9   68.42    4.04
   1  -9  -9   70.26    4.04
  -1  -9   9   72.25    3.98
  -1   9   9  107.38    4.16
   1  -9  -9  108.26    5.11
   1  -9  -9  104.62    5.07
   1   9  -9   99.15    4.80
   1   9  -8    1.29    0.72
  -1  -9   8    1.03    0.53
  -1   9   8    1.00    0.52
  -1  -9   8    0.96    0.61
  -1   9   8    1.74    0.51
   1  -9  -8   -0.07    0.50
   1  -9  -8    0.49    0.61
  -1  -9   8    0.67    0.52
  -1  -9   8    0.48    0.43
  -1   9   8    0.76    0.52
   1  -9  -8    0.54    0.56
  -1  -9   8    0.59    0.52
   1  -9  -8    1.08    0.56
   1  -9  -8    0.58    0.67
  -1   9   8    0.95    0.59
  -1  -9   8    0.96    0.57
  -1   9   8    0.88    0.56
  -1  -9   8    0.95    0.52
  -1  -9   8    0.42    0.40
  -1  -9   8    0.86    0.53
  -1  -9   8    0.44    0.51
   1  -9  -8    0.62    0.54
  -1   9   8    1.19    0.63
  -1  -9   8    0.36    0.39
   1  -9  -8    1.18    0.87
   1  -9  -8   -0.33    0.87
  -1  -9   7   11.45    1.30
   1  -9  -7   18.06    1.65
   1  -9  -7   16.16    1.59
   1   9  -7   14.94    1.30
  -1  -9   7   13.16    1.37
   1   9  -7   14.97    1.32
   1   9  -7   17.70    1.49
  -1  -9   7   10.31    0.95
  -1  -9   7    8.69    0.81
  -1   9   7   10.87    0.98
  -1  -9   7    9.58    1.00
   1  -9  -7    9.96    0.93
  -1   9   7   17.21    1.00
  -1   9   7   11.86    0.93
  -1  -9   7   10.70    0.88
  -1  -9   7   11.38    0.96
   1  -9  -7   16.50    1.19
  -1  -9   7   11.86    0.87
  -1   9   7   16.23    1.12
  -1   9   7   11.04    0.91
  -1  -9   7   10.92    0.98
  -1  -9   7    9.00    0.78
   1  -9  -7   11.24    0.97
  -1  -9   7   11.83    1.01
   1  -9  -7   17.05    1.19
  -1  -9   7   10.54    0.90
  -1   9   7   16.91    1.09
  -1  -9   7   10.67    0.89
  -1  -9   7   11.45    0.98
  -1  -9   7   10.63    0.88
   1  -9  -7   10.57    1.00
  -1  -9   7   11.96    1.01
  -1  -9   7   11.25    0.93
  -1   9   7   16.65    1.14
  -1  -9   7    9.99    0.79
  -1   9   7   15.89    1.03
  -1  -9   7   12.01    0.99
   1  -9  -7   11.59    1.04
   1   9  -6   -0.05    0.57
  -1  -9   6    0.67    0.69
  -1  -9   6    0.24    0.69
  -1   9   6   -0.08    0.48
   1   9  -6    0.42    0.63
  -1   9   6    0.17    0.48
   1  -9  -6    0.52    0.50
  -1  -9   6   -0.16    0.65
  -1  -9   6    0.03    0.52
  -1  -9   6    0.10    0.41
  -1  -9   6    0.13    0.37
  -1   9   6    0.78    0.54
  -1   9   6    0.24    0.35
   1  -9  -6    0.35    0.41
  -1   9   6    0.41    0.42
  -1  -9   6    0.18    0.27
  -1  -9   6    0.23    0.43
   1  -9  -6    0.43    0.54
  -1  -9   6    0.59    0.44
   1  -9  -6    0.38    0.64
  -1   9   6    0.78    0.54
  -1  -9   6    0.12    0.32
  -1  -9   6    0.13    0.47
   1  -9  -6    0.87    0.66
  -1  -9   6    0.09    0.50
  -1   9   6    0.80    0.52
  -1  -9   6    0.15    0.37
  -1  -9   6    0.06    0.47
   1  -9  -6    0.30    0.45
  -1  -9   6    0.25    0.40
  -1  -9   6    0.74    0.52
   1  -9  -6    0.30    0.45
  -1  -9   6    0.36    0.41
  -1   9   6    0.15    0.53
  -1  -9   6    0.29    0.28
   1  -9  -6    0.43    0.35
  -1  -9   6    0.74    0.46
   1  -9  -6    0.06    0.43
  -1  -9   6    0.25    0.47
  -1   9   6    0.64    0.45
   1   9  -5   11.31    1.16
  -1   9   5    6.19    0.87
  -1  -9   5   10.77    1.22
  -1  -9   5    9.30    1.17
   1  -9  -5    9.17    0.98
   1   9  -5   11.01    1.12
  -1  -9   5   10.57    1.12
  -1   9   5    7.57    0.93
  -1  -9   5    9.23    0.89
  -1  -9   5    7.33    0.70
  -1  -9   5    6.75    0.72
  -1   9   5   11.23    0.86
  -1   9   5   11.75    0.86
  -1  -9   5    7.41    0.79
  -1  -9   5   12.19    0.86
   1  -9  -5   10.74    0.68
   1  -9  -5    9.97    0.89
  -1  -9   5    6.88    0.60
  -1   9   5   10.63    0.89
   1  -9  -5   11.07    0.98
  -1  -9   5    7.56    0.77
  -1  -9   5   10.26    0.90
  -1  -9   5    8.72    0.82
  -1   9   5    9.38    0.81
  -1  -9   5    9.75    0.87
   1  -9  -5    9.91    0.80
  -1  -9   5    9.91    0.82
  -1   9   5   10.44    0.73
  -1   9   5   10.75    0.94
   1  -9  -5    8.21    0.79
  -1  -9   5    9.82    0.80
   1  -9  -5   10.38    0.74
  -1   9   5   10.39    0.90
  -1  -9   5    7.43    0.64
  -1  -9   5   10.90    0.89
  -1  -9   5    8.24    0.80
   1  -9  -5    8.52    0.80
  -1   9   5   10.34    0.79
   1  -9  -4    7.66    1.11
   1   9  -4    5.88    0.95
  -1   9   4    6.43    0.90
   1  -9  -4    7.68    1.11
  -1  -9   4    9.07    1.09
  -1  -9   4    5.98    0.97
  -1   9   4    6.21    0.90
  -1  -9   4    5.99    0.95
   1  -9  -4    8.39    0.90
   1   9  -4    6.88    0.99
  -1  -9   4    6.22    0.77
   1  -9  -4    7.70    0.71
  -1   9   4    5.79    0.69
   1  -9  -4    5.79    0.70
  -1  -9   4    6.61    0.68
   1  -9  -4    6.80    0.59
  -1  -9   4    5.10    0.66
  -1   9   4    6.22    0.74
   1  -9  -4    6.35    0.79
  -1  -9   4    4.86    0.60
  -1  -9   4    6.38    0.76
  -1  -9   4    7.56    0.73
  -1   9   4    6.48    0.66
   1  -9  -4    6.27    0.61
   1  -9  -4    6.25    0.68
  -1  -9   4    6.45    0.70
  -1  -9   4    6.36    0.68
   1  -9  -4    6.70    0.61
  -1   9   4    6.24    0.69
   1  -9  -4    5.30    0.60
  -1  -9   4    7.10    0.71
   1  -9  -4    7.54    0.67
  -1  -9   4    6.92    0.71
  -1   9   4    7.03    0.65
   1  -9  -4    5.23    0.62
   1   9  -4    6.07    0.63
  -1   9   4    7.74    0.76
  -1  -9   4    4.72    0.60
  -1   9   3   12.56    1.15
   1   9  -3   13.34    1.24
   1  -9  -3   14.88    1.34
   1  -9  -3   12.08    1.25
  -1  -9   3   12.40    1.24
  -1  -9   3   11.07    1.21
   1   9  -3   12.89    1.21
  -1   9   3   11.09    1.11
   1  -9  -3   12.84    1.09
   1  -9  -3   10.22    0.84
  -1   9   3   11.38    0.90
  -1  -9   3   12.58    0.91
   1  -9  -3    8.53    0.81
   1  -9  -3   11.77    0.81
   1  -9  -3   10.57    0.94
  -1  -9   3   10.78    0.90
   1  -9  -3   12.39    1.01
  -1  -9   3   10.68    0.94
  -1   9   3   10.07    0.81
   1  -9  -3   10.86    0.82
   1  -9  -3   11.22    0.78
   1  -9  -3   10.99    0.87
   1  -9  -3   10.91    0.79
  -1   9   3   11.69    0.89
   1  -9  -3   11.16    0.83
   1  -9  -3    8.19    0.79
  -1   9   3   12.60    0.96
   1   9  -3   10.18    0.82
  -1  -9   3    9.99    0.84
  -1   9   3   12.16    0.82
  -1  -9   2    6.74    0.97
  -1  -9   2    5.62    0.93
   1  -9  -2    6.81    1.01
  -1   9   2    6.70    0.95
   1   9  -2    6.51    0.98
   1  -9  -2    6.24    0.97
   1  -9  -2    5.48    0.64
  -1  -9   2    4.72    0.59
  -1  -9   2    5.17    0.63
   1  -9  -2    5.30    0.58
   1  -9  -2    5.93    0.59
  -1  -9   2    7.27    0.68
  -1  -9   2    7.68    0.95
   1  -9  -2    6.78    0.86
   1   9  -2    5.60    0.93
  -1   9   2    6.40    0.91
  -1  -9   2    5.15    0.69
   1  -9  -2    5.82    0.71
   1  -9  -2    5.47    0.64
   1  -9  -2    5.85    0.76
  -1  -9   2    5.73    0.74
  -1  -9   2    5.26    0.64
   1  -9  -2    4.71    0.60
   1  -9  -2    4.82    0.56
  -1  -9   2    4.55    0.61
   1  -9  -2    5.09    0.65
  -1  -9   2    5.72    0.68
   1  -9  -2    5.52    0.58
  -1  -9   2    5.35    0.63
  -1   9   2    5.94    0.74
   1   9  -2    5.41    0.61
   1  -9  -2    5.77    0.62
  -1  -9   2    5.12    0.64
  -1  -9   2    6.36    0.65
   1   9  -2    5.16    0.60
  -1   9   2    5.11    0.55
  -1   9   2    4.74    0.63
   1  -9  -2    4.79    0.54
  -1  -9   1  161.64    7.26
   1  -9  -1  180.22    7.25
   1   9  -1  161.45    7.18
  -1  -9   1  160.30    7.26
   1  -9  -1  176.74    7.25
  -1  -9   1  140.48    6.69
   1  -9  -1  144.59    6.71
   1  -9  -1  166.22    6.73
   1  -9  -1  118.03    6.61
  -1  -9   1  177.06    6.83
  -1  -9   1  164.03    6.75
   1  -9  -1  169.61    7.14
   1   9  -1  162.63    7.18
  -1  -9   1  174.24    7.16
  -1  -9   1  149.72    6.79
   1  -9  -1  159.75    6.78
  -1  -9   1  151.43    6.80
   1  -9  -1  156.14    6.80
   1  -9  -1  150.00    6.72
   1  -9  -1  141.54    6.71
  -1  -9   1  141.93    6.73
  -1  -9   1  150.45    6.72
   1  -9  -1  152.54    6.76
   1  -9  -1  143.49    6.68
  -1  -9   1  147.72    6.75
  -1  -9   1  158.65    6.73
  -1   9   1  151.68    6.70
   1  -9  -1  150.86    6.70
  -1  -9   1  159.74    6.76
   1  -9  -1  162.78    6.75
  -1   9   1  157.96    6.79
   1   9  -1  149.22    6.67
  -1  -9   1  165.18    6.78
   1  -9  -1  115.80    6.57
  -1   9   1  148.09    6.77
  -1   9   1  151.25    6.69
[truncated: 2,486,200 more chars]
