# Supplementary material for: Ethyl (2RS,3SR,4RS)-1-ethyl-2-(furan-2-yl)-4-hy­droxy-5-oxopyrrolidine-3-carboxyl­ate
Source: IUCrdata. 2024 Nov 19;9(Pt 11):x241088. doi: 10.1107/S2414314624010885 (PMC11618870; doi:10.1107/S2414314624010885)
Supplement: Supplementary file 2 [file x-09-x241088-Isup2.hkl]

data_I                                                                          
_shelx_title ' fatah5_a.res in P2(1)/n'                                         
_shelx_refln_list_code          4                                               
_shelx_F_calc_maximum      261.78                                               
_exptl_crystal_F_000      1136.00                                               
_reflns_d_resolution_high  0.7964                                               
                                                                                
loop_                                                                           
 _space_group_symop_operation_xyz                                               
 'x, y, z'                                                                      
 '-x+1/2, y+1/2, -z+1/2'                                                        
 '-x, -y, -z'                                                                   
 'x-1/2, -y-1/2, z-1/2'                                                         
                                                                                
_cell_length_a    11.1533                                                       
_cell_length_b    17.4107                                                       
_cell_length_c    14.0624                                                       
_cell_angle_alpha  90.000                                                       
_cell_angle_beta  108.155                                                       
_cell_angle_gamma  90.000                                                       
                                                                                
_shelx_F_squared_multiplier     1.000                                           
                                                                                
loop_                                                                           
 _refln_index_h                                                                 
 _refln_index_k                                                                 
 _refln_index_l                                                                 
 _refln_F_squared_calc                                                          
 _refln_F_squared_meas                                                          
 _refln_F_squared_sigma                                                         
 _refln_observed_status                                                         
   2   0   0      21691.68      20284.75       237.85 o                         
   4   0   0       1232.16       1393.21        17.24 o                         
   6   0   0       6633.95       6507.03       107.05 o                         
   8   0   0       1379.80       1203.72        37.70 o                         
  10   0   0        503.60        536.09         9.70 o                         
  12   0   0         48.04         47.15         2.87 o                         
   1   1   0         34.08         30.89         0.45 o                         
   2   1   0      25161.11      23680.53       199.59 o                         
   3   1   0         75.28         72.50         0.87 o                         
   4   1   0          3.30         15.81         0.65 o                         
   5   1   0         85.34         83.37         1.20 o                         
   6   1   0        746.49        717.13         9.35 o                         
   7   1   0         46.80         40.49         0.92 o                         
   8   1   0        417.71        396.18         9.26 o                         
   9   1   0         41.60         42.48         1.24 o                         
  10   1   0        218.00        214.10         5.46 o                         
  11   1   0         15.89         16.03         1.48 o                         
  12   1   0        974.02       1106.31        17.73 o                         
  13   1   0         21.20         17.98         1.31 o                         
   0   2   0       1216.74       1197.22        13.11 o                         
   1   2   0          0.42          0.80         0.28 o                         
   2   2   0       4089.77       3923.77        37.26 o                         
   3   2   0        352.29        345.72         3.14 o                         
   4   2   0      19055.04      19751.15       154.13 o                         
   5   2   0        169.87        170.86         2.38 o                         
   6   2   0        779.15        773.54        11.85 o                         
   7   2   0        463.59        422.77         8.64 o                         
   8   2   0        215.68        213.34         4.60 o                         
   9   2   0          0.07          0.10         0.86 o                         
  10   2   0       1310.88       1330.35        23.05 o                         
  11   2   0         16.90         18.87         1.59 o                         
  12   2   0        170.23        204.06         4.72 o                         
  13   2   0        195.08        202.32         5.95 o                         
   1   3   0         24.96         20.41         0.42 o                         
   2   3   0      11267.08      11417.17        98.48 o                         
   3   3   0        147.60        143.27         1.63 o                         
   4   3   0         20.55         14.95         0.72 o                         
   5   3   0        380.90        382.56         4.32 o                         
   6   3   0          3.19          2.52         0.54 o                         
   7   3   0          1.48          1.07         0.60 o                         
   8   3   0        414.19        350.70         8.39 o                         
   9   3   0         46.32         43.40         1.32 o                         
  10   3   0         68.96         69.94         2.15 o                         
  11   3   0          8.25          8.98         1.48 o                         
  12   3   0        632.62        663.33        12.38 o                         
  13   3   0         66.33         73.06         3.01 o                         
   0   4   0      10126.75       9606.98       138.53 o                         
   1   4   0        482.12        485.21         5.00 o                         
   2   4   0        177.34        203.53         2.05 o                         
   3   4   0        117.06        118.62         1.54 o                         
   4   4   0       1243.80       1478.32        14.91 o                         
   5   4   0         73.53         68.91         1.26 o                         
   6   4   0         16.10         31.33         0.78 o                         
   7   4   0         34.46         28.38         0.84 o                         
   8   4   0       1818.42       1793.94        34.56 o                         
   9   4   0          4.47          4.44         0.99 o                         
  10   4   0        284.18        295.22        10.13 o                         
  11   4   0          0.09          1.02         1.24 o                         
  12   4   0        383.95        386.81        18.37 o                         
  13   4   0         27.14         21.89         4.43 o                         
   1   5   0        852.01        877.20         7.70 o                         
   2   5   0      35848.70      37130.70       310.36 o                         
   3   5   0        294.83        310.37         3.39 o                         
   4   5   0         80.47         64.63         1.13 o                         
   5   5   0          3.94          4.74         0.59 o                         
   6   5   0       1521.04       1635.08        28.18 o                         
   7   5   0        243.40        229.38         4.96 o                         
   8   5   0       4102.67       3935.00        66.40 o                         
   9   5   0         30.25         28.27         1.16 o                         
  10   5   0       1987.52       1949.67        69.85 o                         
  11   5   0          0.01          0.99         1.28 o                         
  12   5   0         57.32         43.66         1.75 o                         
   0   6   0       1232.62       1256.77        17.77 o                         
   1   6   0         61.49         64.99         0.92 o                         
   2   6   0        285.04        240.24         2.45 o                         
   3   6   0         42.31         44.32         1.10 o                         
   4   6   0        537.33        547.68         6.71 o                         
   5   6   0          6.22          6.62         0.60 o                         
   6   6   0        810.99        827.05        12.37 o                         
   7   6   0          3.72          3.48         0.74 o                         
   8   6   0        684.40        632.37        11.99 o                         
   9   6   0        141.78        138.77         3.26 o                         
  10   6   0        332.43        293.30        11.19 o                         
  11   6   0         17.83         13.50         1.43 o                         
  12   6   0         75.82         69.50         4.36 o                         
   1   7   0          4.46          4.00         0.51 o                         
   2   7   0       3015.45       3099.95        39.00 o                         
   3   7   0        168.58        170.64         2.59 o                         
   4   7   0        588.26        641.45         5.20 o                         
   5   7   0        343.10        342.02         5.10 o                         
   6   7   0        166.88        142.10         2.28 o                         
   7   7   0         37.23         35.31         1.04 o                         
   8   7   0       1255.22       1215.85        21.67 o                         
   9   7   0         22.66         23.41         1.13 o                         
  10   7   0         41.69         47.24         1.80 o                         
  11   7   0         53.98         52.66         3.43 o                         
  12   7   0        310.66        280.29        26.12 o                         
   0   8   0       4564.04       5381.85        62.37 o                         
   1   8   0        101.67        116.89         1.75 o                         
   2   8   0          6.84          1.51         0.50 o                         
   3   8   0        306.89        321.19         3.32 o                         
   4   8   0       1213.67       1242.18         9.62 o                         
   5   8   0        327.51        343.75         5.60 o                         
   6   8   0        925.82       1025.16        14.30 o                         
   7   8   0        448.19        448.22         7.15 o                         
   8   8   0        212.86        192.83         4.55 o                         
   9   8   0         24.00         20.93         1.22 o                         
  10   8   0        275.65        241.06         6.17 o                         
  11   8   0         12.03         12.75         1.23 o                         
  12   8   0         68.92         62.82         2.35 o                         
   1   9   0        117.83        122.87         1.77 o                         
   2   9   0       3997.05       4361.71        43.50 o                         
   3   9   0         82.42         97.19         1.54 o                         
   4   9   0        479.52        449.92         4.24 o                         
   5   9   0         18.35         16.48         0.86 o                         
   6   9   0         17.51         23.51         0.91 o                         
   7   9   0         13.11         10.91         0.91 o                         
   8   9   0          4.39          2.86         0.96 o                         
   9   9   0          0.24          0.25         1.04 o                         
  10   9   0        138.32        175.78         4.64 o                         
  11   9   0         10.05          9.05         1.37 o                         
   0  10   0       4310.42       4665.75        64.47 o                         
   1  10   0       1108.21       1130.33        14.19 o                         
   2  10   0        214.44        237.67         3.22 o                         
   3  10   0         24.60         28.01         0.84 o                         
   4  10   0       1308.85       1398.55        12.98 o                         
   5  10   0          0.23          0.21         0.74 o                         
   6  10   0        209.19        211.65         3.27 o                         
   7  10   0         24.27         26.52         1.09 o                         
   8  10   0       1688.08       1774.47        24.56 o                         
   9  10   0          8.13          5.83         1.07 o                         
  10  10   0        127.59        135.08         4.18 o                         
  11  10   0          0.50         -0.40         1.31 o                         
   1  11   0          1.71          1.96         0.60 o                         
   2  11   0         22.62         22.49         0.85 o                         
   3  11   0         27.27         27.22         0.96 o                         
   4  11   0          7.27          4.63         0.80 o                         
   5  11   0          1.10          0.76         0.83 o                         
   6  11   0        131.42        130.52         2.09 o                         
   7  11   0          5.62          6.80         0.97 o                         
   8  11   0        762.27        732.86        18.30 o                         
   9  11   0         17.08         17.54         1.24 o                         
  10  11   0        236.16        251.84         8.14 o                         
  11  11   0          1.70          2.46         1.51 o                         
   0  12   0        730.94        633.74        14.22 o                         
   1  12   0         70.74         71.53         1.22 o                         
   2  12   0        609.47        587.55         7.74 o                         
   3  12   0          0.23          1.37         0.85 o                         
   4  12   0       2502.51       2580.00        25.67 o                         
   5  12   0         85.34         98.17         2.05 o                         
   6  12   0       3051.40       3090.27        42.01 o                         
   7  12   0         77.58         77.65         1.71 o                         
   8  12   0        709.31        711.70        15.98 o                         
   9  12   0          1.46          1.37         1.10 o                         
  10  12   0        117.29        114.71         4.14 o                         
  11  12   0         10.10         10.54         2.96 o                         
   1  13   0        138.06        148.68         2.59 o                         
   2  13   0         32.41         30.88         1.06 o                         
   3  13   0        111.17        119.35         1.85 o                         
   4  13   0        946.60       1011.47        11.33 o                         
   5  13   0         78.30         78.64         1.97 o                         
   6  13   0        913.80        934.40        15.51 o                         
   7  13   0        170.08        169.25         3.81 o                         
   8  13   0         17.97         19.99         1.15 o                         
   9  13   0          0.03          1.44         1.08 o                         
  10  13   0        142.90        104.64        11.21 o                         
   0  14   0       3593.75       3450.93        65.96 o                         
   1  14   0        210.58        242.73         4.08 o                         
   2  14   0        370.32        420.94         6.81 o                         
   3  14   0         22.25         18.26         1.05 o                         
   4  14   0        319.49        324.12         3.92 o                         
   5  14   0         17.33         18.36         1.06 o                         
   6  14   0          0.51          0.57         0.94 o                         
   7  14   0          6.10          4.67         0.96 o                         
   8  14   0         24.37         27.54         1.33 o                         
   9  14   0          0.84          1.91         0.90 o                         
  10  14   0        296.28        312.15         8.85 o                         
   1  15   0        200.20        203.24         3.19 o                         
   2  15   0       1752.04       1810.06        16.32 o                         
   3  15   0        147.19        149.53         2.25 o                         
   4  15   0          3.05          1.67         0.93 o                         
   5  15   0         22.14         24.77         1.17 o                         
   6  15   0         80.09         87.10         1.80 o                         
   7  15   0         10.40         12.29         1.08 o                         
   8  15   0        203.28        222.23         6.01 o                         
   9  15   0          1.33          1.57         1.07 o                         
   0  16   0        250.89        218.74         7.16 o                         
   1  16   0          1.98          4.46         0.93 o                         
   2  16   0        158.40        150.35         2.44 o                         
   3  16   0        129.51        129.27         2.97 o                         
   4  16   0        738.28        785.51        13.21 o                         
   5  16   0          2.09          2.28         1.00 o                         
   6  16   0         48.89         57.46         1.64 o                         
   7  16   0        176.65        171.63         6.20 o                         
   8  16   0         92.03         69.22         3.07 o                         
   9  16   0          0.07         -0.36         3.29 o                         
   1  17   0          0.40          0.26         1.05 o                         
   2  17   0       1284.41       1425.53        15.10 o                         
   3  17   0          4.72          6.54         1.01 o                         
   4  17   0        375.70        390.13         5.27 o                         
   5  17   0         59.34         63.06         1.77 o                         
   6  17   0        198.59        202.13         5.28 o                         
   7  17   0          0.01          0.59         0.82 o                         
   8  17   0        118.62        126.22         4.82 o                         
   0  18   0         21.59         11.50         1.66 o                         
   1  18   0         38.27         35.20         1.41 o                         
   2  18   0         22.22         23.66         1.38 o                         
   3  18   0        124.30        130.04         2.45 o                         
   4  18   0        725.54        851.93        10.23 o                         
   5  18   0         21.75         24.59         1.21 o                         
   6  18   0         50.07         57.41         2.39 o                         
   7  18   0        116.30        120.96         5.08 o                         
   1  19   0          0.01          0.26         1.15 o                         
   2  19   0        197.68        164.66         3.18 o                         
   3  19   0          0.05          2.23         1.05 o                         
   4  19   0         10.41         16.38         1.12 o                         
   5  19   0         20.09         17.63         1.18 o                         
   6  19   0         52.60         54.45         2.39 o                         
   0  20   0         39.89         37.89         2.48 o                         
   1  20   0          0.04          0.61         0.90 o                         
   2  20   0        148.71        178.26         3.61 o                         
   3  20   0         40.53         49.70         1.56 o                         
   4  20   0         13.12          5.28         1.11 o                         
   5  20   0         36.27         40.18         2.28 o                         
   1  21   0         38.33         41.99         1.41 o                         
   2  21   0         87.66         79.63         2.08 o                         
   3  21   0          1.41          2.63         1.42 o                         
 -13   0   1         63.27         64.82         3.14 o                         
 -11   0   1        108.92        125.74         4.32 o                         
  -9   0   1          1.16          1.56         1.37 o                         
  -7   0   1         84.95         78.69         2.38 o                         
  -5   0   1        126.45        122.87         1.81 o                         
  -3   0   1        166.07        170.77         2.56 o                         
  -1   0   1          0.27          0.16         0.30 o                         
   1   0   1         52.50         51.04         0.99 o                         
   3   0   1         24.67         24.43         0.77 o                         
   5   0   1        129.81        124.48         2.54 o                         
   7   0   1         55.63         50.51         1.55 o                         
   9   0   1         31.33         28.95         1.82 o                         
  11   0   1        141.91        146.31         5.30 o                         
  13   0   1         20.83         16.74         4.29 o                         
 -13   1   1         36.12         38.65         1.78 o                         
 -12   1   1        977.19       1006.86        18.89 o                         
 -11   1   1          0.72          2.35         1.33 o                         
 -10   1   1        200.00        187.72         5.80 o                         
  -9   1   1         18.08         15.39         1.04 o                         
  -8   1   1       1572.00       1541.30        39.54 o                         
  -7   1   1         83.34         79.35         1.64 o                         
  -6   1   1       1687.76       1626.23        14.47 o                         
  -5   1   1        117.43        121.36         1.51 o                         
  -4   1   1        719.83        887.35         6.99 o                         
  -3   1   1        419.00        403.70         3.56 o                         
  -2   1   1      14889.05      14438.07       103.08 o                         
  -1   1   1          7.01          6.29         0.25 o                         
   0   1   1       5157.29       5035.26        41.69 o                         
   1   1   1          1.08          1.52         0.24 o                         
   2   1   1       5508.73       5141.18        40.59 o                         
   3   1   1        120.09        103.87         1.20 o                         
   4   1   1         92.32        140.04         1.98 o                         
   5   1   1          6.37          6.34         0.53 o                         
   6   1   1       8177.77       8098.76       105.74 o                         
   7   1   1        125.56        124.83         3.30 o                         
   8   1   1        125.75        136.45         3.71 o                         
   9   1   1         50.31         52.06         1.63 o                         
  10   1   1       1929.18       1828.75        71.99 o                         
  11   1   1         74.28         76.53         2.62 o                         
  12   1   1         94.27         83.28         2.37 o                         
  13   1   1         57.94         60.43         6.47 o                         
 -13   2   1         35.70         39.18         2.02 o                         
 -12   2   1          4.66          3.49         1.55 o                         
 -11   2   1        100.27         96.01         4.61 o                         
 -10   2   1        269.65        284.16         5.20 o                         
  -9   2   1         12.13          9.58         0.91 o                         
  -8   2   1        743.66        693.98        17.77 o                         
  -7   2   1        382.39        358.86         7.51 o                         
  -6   2   1        226.01        231.44         2.71 o                         
  -5   2   1        126.61        127.64         1.47 o                         
  -4   2   1       6962.98       7303.52        53.52 o                         
  -3   2   1        481.20        502.40         4.19 o                         
  -2   2   1       2262.93       2455.69        19.17 o                         
  -1   2   1         20.88         20.05         0.40 o                         
   0   2   1      12905.09      12204.19       111.80 o                         
   1   2   1         65.10         62.26         0.69 o                         
   2   2   1         46.41         30.58         0.61 o                         
   3   2   1         31.98         33.00         0.67 o                         
   4   2   1         80.10         35.60         0.99 o                         
   5   2   1         22.74         21.44         0.68 o                         
   6   2   1         72.61         72.99         1.50 o                         
   7   2   1          1.16          0.97         0.64 o                         
   8   2   1        291.75        278.06         5.68 o                         
   9   2   1         46.64         42.11         1.35 o                         
  10   2   1       2310.38       2217.26        64.86 o                         
  11   2   1          0.46          1.30         1.48 o                         
  12   2   1        252.67        282.21         6.94 o                         
 -13   3   1         66.96         61.73         2.58 o                         
 -12   3   1        129.34        126.02         7.11 o                         
 -11   3   1         87.50         84.96         3.39 o                         
 -10   3   1        205.56        194.52         5.59 o                         
  -9   3   1          0.53          1.11         0.93 o                         
  -8   3   1       1169.23       1094.52        25.19 o                         
  -7   3   1        124.62        118.36         2.36 o                         
  -6   3   1          4.29          2.91         0.55 o                         
  -5   3   1         16.04         14.27         0.65 o                         
  -4   3   1        222.51        186.83         1.89 o                         
  -3   3   1         15.96         18.18         0.53 o                         
  -2   3   1       7914.31       7859.90        62.18 o                         
  -1   3   1         33.53         32.12         0.65 o                         
   0   3   1         97.67         82.13         1.35 o                         
   1   3   1         77.86         77.84         0.88 o                         
   2   3   1      11498.19      11431.68        83.68 o                         
   3   3   1          0.57          1.04         0.51 o                         
   4   3   1          6.80          4.40         0.65 o                         
   5   3   1         58.42         62.28         1.03 o                         
   6   3   1        708.38        690.50        12.46 o                         
   7   3   1          0.33          1.31         0.65 o                         
   8   3   1        734.01        720.44        14.34 o                         
   9   3   1          0.44          1.24         0.97 o                         
  10   3   1       1762.14       1823.78        46.18 o                         
  11   3   1        115.67        107.36         4.90 o                         
  12   3   1        129.29        110.50         5.65 o                         
 -13   4   1         11.19          9.95         1.28 o                         
 -12   4   1        284.26        298.05        15.91 o                         
 -11   4   1         62.05         59.64         2.43 o                         
 -10   4   1        116.10        111.16         3.70 o                         
  -9   4   1         14.67         14.33         1.04 o                         
  -8   4   1        180.11        152.82         3.88 o                         
  -7   4   1        141.74        131.39         2.64 o                         
  -6   4   1        356.37        427.73         3.70 o                         
  -5   4   1        240.29        256.03         2.75 o                         
  -4   4   1       1378.01       1543.92        12.59 o                         
  -3   4   1       1770.19       1864.79        15.34 o                         
  -2   4   1      21899.14      22147.01       168.77 o                         
  -1   4   1        428.51        422.20         4.47 o                         
   0   4   1      39462.66      38246.83       317.72 o                         
   1   4   1        691.50        687.95         6.39 o                         
   2   4   1       5686.90       5632.78        41.37 o                         
   3   4   1        708.60        727.24         6.21 o                         
   4   4   1         61.39         83.98         1.17 o                         
   5   4   1        117.83        108.56         2.16 o                         
   6   4   1       1041.47       1030.50        18.17 o                         
   7   4   1         56.51         52.28         1.25 o                         
   8   4   1        543.76        513.46         8.31 o                         
   9   4   1         27.73         24.19         1.25 o                         
  10   4   1        258.90        254.39         8.57 o                         
  11   4   1          3.79          4.70         1.22 o                         
  12   4   1         31.88         29.21         1.54 o                         
 -13   5   1          0.20          0.44         1.55 o                         
 -12   5   1        136.23        109.64         6.72 o                         
 -11   5   1          5.44          5.55         1.17 o                         
 -10   5   1          2.02          3.48         1.11 o                         
  -9   5   1        186.82        172.68         5.17 o                         
  -8   5   1        264.49        283.83         6.42 o                         
  -7   5   1        140.01        138.63         2.43 o                         
  -6   5   1       2894.21       3095.93        40.39 o                         
  -5   5   1        224.37        227.06         2.85 o                         
  -4   5   1        338.96        283.83         4.13 o                         
  -3   5   1        242.53        255.54         2.45 o                         
  -2   5   1       3216.00       3069.85        23.49 o                         
  -1   5   1        561.44        545.17         4.97 o                         
   0   5   1       4043.46       3602.62        31.33 o                         
   1   5   1        582.32        579.87         5.42 o                         
   2   5   1       2402.60       2371.95        18.20 o                         
   3   5   1         92.02         98.85         1.56 o                         
   4   5   1       1017.03       1086.04        10.43 o                         
   5   5   1          9.69          8.80         0.62 o                         
   6   5   1       1883.68       1944.44        37.99 o                         
   7   5   1        138.15        137.15         3.29 o                         
   8   5   1        894.07        989.05        15.23 o                         
   9   5   1        408.18        385.26        10.77 o                         
  10   5   1          7.88         14.80         1.25 o                         
  11   5   1         15.09         15.49         1.30 o                         
  12   5   1        223.59        213.56         5.49 o                         
 -12   6   1        232.78        286.32         4.92 o                         
 -11   6   1         11.96         11.56         1.25 o                         
 -10   6   1         83.33         67.94         2.83 o                         
  -9   6   1         32.04         35.18         1.24 o                         
  -8   6   1       1256.41       1077.18        24.50 o                         
  -7   6   1          8.27          8.72         0.73 o                         
  -6   6   1        190.22        174.45         2.66 o                         
  -5   6   1        553.60        563.87         6.21 o                         
  -4   6   1       3119.66       3277.75        35.63 o                         
  -3   6   1         26.68         29.10         0.77 o                         
  -2   6   1       1153.35       1242.43         9.72 o                         
  -1   6   1         74.12         73.46         1.00 o                         
   0   6   1       1030.73       1066.70         9.41 o                         
   1   6   1        184.70        190.69         1.99 o                         
   2   6   1       5827.63       6010.10        48.72 o                         
   3   6   1          0.18          0.92         0.45 o                         
   4   6   1       7343.32       7834.49        99.04 o                         
   5   6   1          6.87          5.71         0.60 o                         
   6   6   1       1707.04       1815.35        37.41 o                         
   7   6   1          0.83          1.29         0.81 o                         
   8   6   1        651.56        641.96        10.26 o                         
   9   6   1          0.77          1.68         0.99 o                         
  10   6   1       1631.18       1568.82        50.71 o                         
  11   6   1          3.44          2.09         1.10 o                         
  12   6   1          0.24          1.18         1.07 o                         
 -12   7   1          3.84          1.14         1.01 o                         
 -11   7   1          4.05          5.81         1.29 o                         
 -10   7   1       1313.61       1270.05        39.58 o                         
  -9   7   1          4.12          3.60         0.87 o                         
  -8   7   1        256.35        270.00         5.85 o                         
  -7   7   1        322.15        336.80         6.01 o                         
  -6   7   1         13.44          2.25         0.65 o                         
  -5   7   1       1309.96       1341.19        16.59 o                         
  -4   7   1       1075.88       1097.67        11.32 o                         
  -3   7   1        491.50        492.10         6.51 o                         
  -2   7   1       3893.50       4131.40        33.38 o                         
  -1   7   1        182.61        199.16         2.77 o                         
   0   7   1        795.82        870.72         9.20 o                         
   1   7   1        149.76        159.44         2.28 o                         
   2   7   1        100.62        112.21         1.46 o                         
   3   7   1        720.78        727.37        10.29 o                         
   4   7   1       3672.14       3913.89        33.37 o                         
   5   7   1        395.11        369.52         5.65 o                         
   6   7   1        387.11        399.75         6.51 o                         
   7   7   1         73.80         67.83         1.69 o                         
   8   7   1       1089.42        975.91        19.71 o                         
   9   7   1         65.46         58.99         1.72 o                         
  10   7   1        591.52        593.22        14.92 o                         
  11   7   1          1.20          3.58         1.11 o                         
  12   7   1          3.27          4.51         1.62 o                         
 -12   8   1        330.47        418.74         9.70 o                         
 -11   8   1         32.54         30.11         1.54 o                         
 -10   8   1        625.62        611.81        12.59 o                         
  -9   8   1          1.05          1.71         0.88 o                         
  -8   8   1         37.03         34.48         1.14 o                         
  -7   8   1         10.74         14.24         0.85 o                         
  -6   8   1        311.54        334.59         4.29 o                         
  -5   8   1        180.03        174.50         2.23 o                         
  -4   8   1         13.97         10.01         0.58 o                         
  -3   8   1         46.31         44.79         0.85 o                         
  -2   8   1        359.14        335.22         2.66 o                         
  -1   8   1        176.36        173.39         2.73 o                         
   0   8   1       3485.82       3508.46        28.45 o                         
   1   8   1        117.53        115.85         1.86 o                         
   2   8   1       1934.30       2107.94        19.79 o                         
   3   8   1        488.00        497.73         5.45 o                         
   4   8   1       2968.97       3204.69        22.93 o                         
   5   8   1         68.01         73.52         1.63 o                         
   6   8   1       1395.08       1418.73        22.91 o                         
   7   8   1          0.40          0.13         0.90 o                         
   8   8   1        258.09        251.18         5.39 o                         
   9   8   1        263.78        258.07         7.66 o                         
  10   8   1          8.27          7.27         1.25 o                         
  11   8   1         55.02         52.76         1.59 o                         
  12   8   1        137.87        150.64         6.10 o                         
 -12   9   1         12.29         10.85         1.53 o                         
 -11   9   1          0.43          1.18         1.25 o                         
 -10   9   1         71.29         95.49         2.20 o                         
  -9   9   1          7.96          8.40         1.07 o                         
  -8   9   1        915.87        941.48        19.20 o                         
  -7   9   1         38.34         35.20         1.05 o                         
  -6   9   1         62.12         54.54         1.19 o                         
  -5   9   1         24.24         32.08         0.97 o                         
  -4   9   1        845.34        921.71         7.44 o                         
  -3   9   1         55.33         65.48         1.05 o                         
  -2   9   1       3565.99       3813.00        31.49 o                         
  -1   9   1       1107.08       1111.06        12.28 o                         
   0   9   1      10794.47      11732.68        84.35 o                         
   1   9   1       1336.31       1392.50        17.88 o                         
   2   9   1        900.60       1091.29        12.59 o                         
   3   9   1          2.03          1.01         0.58 o                         
   4   9   1          3.19          1.31         0.66 o                         
   5   9   1          2.64          3.00         0.75 o                         
   6   9   1         26.83         31.22         1.12 o                         
   7   9   1        102.99        105.40         1.95 o                         
   8   9   1       1119.41       1135.06        18.00 o                         
   9   9   1         30.49         26.50         1.30 o                         
  10   9   1        139.09        139.24         3.15 o                         
  11   9   1          5.69          6.52         1.19 o                         
 -12  10   1        113.97        105.23         4.90 o                         
 -11  10   1          2.75          2.93         1.21 o                         
 -10  10   1        585.46        599.23        11.42 o                         
  -9  10   1         12.49         15.09         1.13 o                         
  -8  10   1          3.73          4.45         0.93 o                         
  -7  10   1         89.31         91.93         2.11 o                         
  -6  10   1        108.05        110.19         1.94 o                         
  -5  10   1         17.26         19.06         0.89 o                         
  -4  10   1       3859.42       4260.23        35.23 o                         
  -3  10   1         91.41        107.06         1.87 o                         
  -2  10   1          4.51         21.35         0.68 o                         
  -1  10   1          1.57          1.86         0.55 o                         
   0  10   1         47.88         32.50         0.76 o                         
   1  10   1          0.27          1.55         0.55 o                         
   2  10   1       2259.52       2366.75        33.57 o                         
   3  10   1          9.84          7.23         0.75 o                         
   4  10   1          7.00          9.32         0.75 o                         
   5  10   1        109.69        106.90         2.08 o                         
   6  10   1        583.85        612.42         8.68 o                         
   7  10   1        210.18        207.53         4.41 o                         
   8  10   1        491.31        482.93         8.03 o                         
   9  10   1         37.19         37.20         1.87 o                         
  10  10   1        176.55        186.26         3.48 o                         
  11  10   1          9.81          9.75         1.67 o                         
 -11  11   1          9.34          8.79         1.18 o                         
 -10  11   1          7.36          6.62         1.56 o                         
  -9  11   1          7.22          8.99         1.06 o                         
  -8  11   1        100.38         99.51         1.91 o                         
  -7  11   1         45.50         48.39         1.23 o                         
  -6  11   1       1591.40       1547.57        20.70 o                         
  -5  11   1         23.32         24.62         0.99 o                         
  -4  11   1        929.68        989.95         9.64 o                         
  -3  11   1         21.64         23.74         0.93 o                         
  -2  11   1        308.21        405.77         4.69 o                         
  -1  11   1          4.50          6.11         0.61 o                         
   0  11   1        689.25        749.37        10.70 o                         
   1  11   1         51.72         55.59         1.03 o                         
   2  11   1       1405.18       1334.19        23.57 o                         
   3  11   1         72.07         73.54         1.35 o                         
   4  11   1        489.56        445.63         6.32 o                         
   5  11   1         14.50         14.01         0.89 o                         
   6  11   1         94.54         72.27         1.48 o                         
   7  11   1         30.56         28.72         1.22 o                         
   8  11   1       1160.79       1123.46        26.52 o                         
   9  11   1         59.49         57.29         1.78 o                         
  10  11   1         91.74         80.79         2.99 o                         
  11  11   1         13.20         12.35         1.84 o                         
 -11  12   1          0.45          0.54         2.35 o                         
 -10  12   1        264.34        279.69         5.31 o                         
  -9  12   1         11.76         12.96         1.18 o                         
  -8  12   1        262.30        260.56         6.48 o                         
  -7  12   1         43.65         49.56         1.32 o                         
  -6  12   1        243.65        238.34         4.41 o                         
  -5  12   1        213.77        219.19         2.89 o                         
  -4  12   1       2688.69       2628.50        22.69 o                         
  -3  12   1          2.53          2.22         0.76 o                         
  -2  12   1        180.85        186.85         2.76 o                         
  -1  12   1         12.95         11.80         0.70 o                         
   0  12   1       1769.37       1914.69        28.19 o                         
   1  12   1        169.25        165.20         3.48 o                         
   2  12   1        664.70        721.19         9.72 o                         
   3  12   1        168.11        181.70         3.05 o                         
   4  12   1        482.24        499.18         7.34 o                         
   5  12   1         26.31         27.15         1.07 o                         
   6  12   1       2806.91       2888.79        44.99 o                         
   7  12   1         54.20         52.79         1.58 o                         
   8  12   1        410.22        426.71         9.67 o                         
   9  12   1          4.72          5.15         1.28 o                         
  10  12   1          8.02          1.96         1.06 o                         
 -10  13   1         12.62         12.94         1.26 o                         
  -9  13   1          1.30          2.10         1.08 o                         
  -8  13   1        885.36        946.35        21.36 o                         
  -7  13   1        298.87        300.16         7.44 o                         
  -6  13   1       3838.84       3848.90        59.36 o                         
  -5  13   1        325.36        343.15         4.49 o                         
  -4  13   1        194.51        214.52         2.59 o                         
  -3  13   1         24.02         24.36         1.08 o                         
  -2  13   1       1175.84       1187.66        17.43 o                         
  -1  13   1         90.15         99.78         1.58 o                         
   0  13   1        483.97        437.42         6.78 o                         
   1  13   1         90.54        102.81         2.19 o                         
   2  13   1       1860.46       1665.76        24.89 o                         
   3  13   1        211.39        188.30         2.91 o                         
   4  13   1        189.43        218.96         3.64 o                         
   5  13   1         87.63         88.95         1.67 o                         
   6  13   1        236.95        279.35         5.34 o                         
   7  13   1        107.02        113.37         3.18 o                         
   8  13   1        123.66        127.41         3.05 o                         
   9  13   1          0.72          2.75         0.98 o                         
  10  13   1         21.81         22.67         3.93 o                         
 -10  14   1        387.27        466.27        10.30 o                         
  -9  14   1          0.16          0.38         1.02 o                         
  -8  14   1        701.13        729.71        12.34 o                         
  -7  14   1          2.51          1.80         0.98 o                         
  -6  14   1         82.05         77.87         1.68 o                         
  -5  14   1          9.07          8.40         0.99 o                         
  -4  14   1       1233.30       1245.37        10.74 o                         
  -3  14   1        129.10        125.92         2.06 o                         
  -2  14   1        645.63        596.31         7.08 o                         
  -1  14   1        236.33        223.85         3.41 o                         
   0  14   1         39.96         40.26         1.06 o                         
   1  14   1         66.49         67.14         1.46 o                         
   2  14   1        385.12        392.65         8.59 o                         
   3  14   1         41.27         37.72         1.30 o                         
   4  14   1       2495.16       2474.17        34.54 o                         
   5  14   1        662.12        678.05        12.40 o                         
   6  14   1       1330.83       1271.67        25.51 o                         
   7  14   1          6.10          8.02         1.09 o                         
   8  14   1        277.69        281.72         6.85 o                         
   9  14   1         32.05         36.51         1.54 o                         
  -9  15   1         61.64         63.12         2.22 o                         
  -8  15   1        125.13        106.06         2.95 o                         
  -7  15   1         14.56         14.69         1.24 o                         
  -6  15   1         80.07         94.73         2.32 o                         
  -5  15   1          3.10          2.06         1.03 o                         
  -4  15   1         59.09         51.41         1.40 o                         
  -3  15   1         34.55         33.78         1.29 o                         
  -2  15   1        807.96        813.82         8.47 o                         
  -1  15   1         11.64         14.33         0.94 o                         
   0  15   1        355.43        310.21         4.21 o                         
   1  15   1          0.29          1.11         0.96 o                         
   2  15   1        183.33        194.79         3.42 o                         
   3  15   1         70.90         66.64         1.64 o                         
   4  15   1       2854.55       2915.49        41.97 o                         
   5  15   1          3.05          1.82         0.98 o                         
   6  15   1         10.51          8.80         1.05 o                         
   7  15   1          0.08          0.05         1.01 o                         
   8  15   1         16.45         12.11         1.05 o                         
   9  15   1         17.69         19.97         1.96 o                         
  -9  16   1          9.13         10.04         1.93 o                         
  -8  16   1        268.01        277.16         6.57 o                         
  -7  16   1          2.01          3.51         1.08 o                         
  -6  16   1          8.14          6.69         1.12 o                         
  -5  16   1          5.62          6.03         1.04 o                         
  -4  16   1        697.34        660.57        10.92 o                         
  -3  16   1        144.81        164.99         2.69 o                         
  -2  16   1         51.95         53.17         1.45 o                         
  -1  16   1         98.92        110.36         1.90 o                         
   0  16   1         74.60         60.14         1.35 o                         
   1  16   1         15.90         13.15         1.07 o                         
   2  16   1        265.75        250.84         4.62 o                         
   3  16   1        156.90        155.19         4.16 o                         
   4  16   1        127.74         93.68         3.12 o                         
   5  16   1          1.97          2.53         1.03 o                         
   6  16   1         54.70         57.75         1.99 o                         
   7  16   1         16.74         18.85         1.13 o                         
   8  16   1        589.04        635.10        14.45 o                         
  -8  17   1        255.69        255.95         8.34 o                         
  -7  17   1         49.19         46.70         1.41 o                         
  -6  17   1         96.05         88.73         2.03 o                         
  -5  17   1          0.91          0.85         1.04 o                         
  -4  17   1        273.38        273.75         4.71 o                         
  -3  17   1         25.10         30.90         1.35 o                         
  -2  17   1       1130.96       1171.89        12.74 o                         
  -1  17   1        113.51        103.16         2.07 o                         
   0  17   1          6.36          5.97         1.10 o                         
   1  17   1          7.81          5.32         1.07 o                         
   2  17   1        725.90        727.65        12.18 o                         
   3  17   1         79.91         87.00         1.95 o                         
   4  17   1          9.39          7.29         1.11 o                         
   5  17   1         44.15         43.82         1.72 o                         
   6  17   1         27.47         33.63         1.50 o                         
   7  17   1          0.69          3.27         1.13 o                         
   8  17   1        111.64        112.89        33.58 o                         
  -7  18   1         17.59         21.24         1.57 o                         
  -6  18   1         63.65         61.71         1.79 o                         
  -5  18   1         29.07         33.66         1.33 o                         
  -4  18   1        281.48        310.29         4.69 o                         
  -3  18   1         36.66         36.90         1.51 o                         
  -2  18   1         25.01         29.88         1.38 o                         
  -1  18   1         32.73         30.25         1.35 o                         
   0  18   1        337.41        291.16         5.88 o                         
   1  18   1          0.34          0.35         1.20 o                         
   2  18   1         28.97         30.72         1.43 o                         
   3  18   1        103.55        117.30         2.38 o                         
   4  18   1        240.01        254.27         3.73 o                         
   5  18   1         24.23         22.44         1.19 o                         
   6  18   1          0.42          1.30         0.85 o                         
   7  18   1         29.78         26.76         2.61 o                         
  -6  19   1         59.16         53.10         1.56 o                         
  -5  19   1         19.42         18.14         1.24 o                         
  -4  19   1        122.68        127.35         2.28 o                         
  -3  19   1        313.87        328.71         4.78 o                         
  -2  19   1         36.44         32.48         1.38 o                         
  -1  19   1        177.97        177.10         6.60 o                         
   0  19   1          4.33          5.88         1.23 o                         
   1  19   1         41.51         46.77         1.72 o                         
   2  19   1         78.58         85.13         1.99 o                         
   3  19   1        212.36        220.35         3.47 o                         
   4  19   1        317.49        301.45         5.55 o                         
   5  19   1          4.26          4.23         1.04 o                         
   6  19   1         41.61         30.70         1.99 o                         
  -5  20   1          7.25          6.92         2.09 o                         
  -4  20   1         35.28         47.09         1.82 o                         
  -3  20   1         20.43         20.28         1.20 o                         
  -2  20   1         66.91         67.68         1.75 o                         
  -1  20   1          0.00          1.12         1.11 o                         
   0  20   1         22.70         24.02         1.29 o                         
   1  20   1          9.01         12.93         1.14 o                         
   2  20   1        140.59        158.92         3.14 o                         
   3  20   1         11.89         12.89         1.33 o                         
   4  20   1          1.31          0.73         1.11 o                         
   5  20   1          0.38          2.00         4.08 o                         
  -3  21   1         66.99         70.74         3.02 o                         
  -2  21   1         12.68         18.61         1.08 o                         
  -1  21   1         76.06         83.63         2.29 o                         
   0  21   1        289.88        312.76         5.42 o                         
   1  21   1         14.76         14.55         1.31 o                         
   2  21   1        129.33        123.44         2.81 o                         
   3  21   1         48.24         43.75         2.35 o                         
 -12   0   2        402.47        489.38        10.65 o                         
 -10   0   2        344.32        284.67        21.35 o                         
  -8   0   2        481.06        430.20        13.46 o                         
  -6   0   2        732.08        854.60        21.60 o                         
  -4   0   2       5504.27       5477.03        62.53 o                         
  -2   0   2        970.24        891.69         9.44 o                         
   0   0   2        961.52        973.54        10.63 o                         
   2   0   2       1268.87       1305.12        15.80 o                         
   4   0   2       2034.90       1840.96        20.09 o                         
   6   0   2        439.53        445.20         7.04 o                         
   8   0   2       1621.62       1583.88        47.92 o                         
  10   0   2       4100.92       4022.66       186.18 o                         
  12   0   2         44.91         51.66         2.92 o                         
 -13   1   2          7.49          6.88         1.34 o                         
 -12   1   2         71.80         67.61         3.18 o                         
 -11   1   2          0.58          0.38         1.18 o                         
 -10   1   2       1529.81       1338.55        65.01 o                         
  -9   1   2         13.01         13.07         0.96 o                         
  -8   1   2        370.88        400.23         9.04 o                         
  -7   1   2         56.16         54.95         1.21 o                         
  -6   1   2          0.00          3.51         0.47 o                         
  -5   1   2        100.07        101.50         1.40 o                         
  -4   1   2       2856.60       2843.95        23.56 o                         
  -3   1   2         79.85         80.14         0.96 o                         
  -2   1   2      40220.19      38758.25       303.91 o                         
  -1   1   2         14.83         16.70         0.34 o                         
   0   1   2       9127.20       8874.54        71.73 o                         
   1   1   2          1.81          0.60         0.37 o                         
   2   1   2        466.61        461.86         4.43 o                         
   3   1   2          8.01          8.31         0.41 o                         
   4   1   2       2655.23       2859.62        22.24 o                         
   5   1   2         66.76         68.92         1.04 o                         
   6   1   2        108.62        118.84         1.75 o                         
   7   1   2        101.73         95.98         2.12 o                         
   8   1   2        584.39        512.57        12.24 o                         
   9   1   2         46.35         42.87         1.34 o                         
  10   1   2         42.59         36.38         1.92 o                         
  11   1   2         89.17         87.83         3.17 o                         
  12   1   2         21.45         28.56         1.93 o                         
 -13   2   2         24.58         30.05         2.12 o                         
 -12   2   2        267.97        303.32         5.96 o                         
 -11   2   2          8.80          9.23         1.23 o                         
 -10   2   2         18.87         15.26         1.16 o                         
  -9   2   2          7.21          3.91         0.83 o                         
  -8   2   2        140.98         98.82         2.36 o                         
  -7   2   2        214.18        196.92         3.79 o                         
  -6   2   2       1190.05       1155.49        13.75 o                         
  -5   2   2        428.99        431.76         5.36 o                         
  -4   2   2        322.52        352.47         3.16 o                         
  -3   2   2        437.48        444.69         3.76 o                         
  -2   2   2      25416.60      24767.19       191.02 o                         
  -1   2   2         35.33         35.21         0.60 o                         
   0   2   2       2378.87       2340.60        20.75 o                         
   1   2   2         99.17         98.51         1.03 o                         
   2   2   2       8789.17       8939.37        69.18 o                         
   3   2   2         15.25         14.96         0.53 o                         
   4   2   2        376.11        328.85         3.57 o                         
   5   2   2        198.70        211.14         3.36 o                         
   6   2   2         38.99         26.86         0.96 o                         
   7   2   2          1.91          1.22         0.78 o                         
   8   2   2         32.61         41.36         1.43 o                         
   9   2   2        115.22        113.06         3.50 o                         
  10   2   2         39.25         42.22         1.47 o                         
  11   2   2        161.35        144.09         9.17 o                         
  12   2   2         20.32         18.76         1.80 o                         
 -13   3   2          2.80          1.85         1.53 o                         
 -12   3   2         27.97         25.48         2.04 o                         
 -11   3   2          0.32          0.89         1.10 o                         
 -10   3   2        329.40        340.95        15.18 o                         
  -9   3   2         61.56         58.09         1.97 o                         
  -8   3   2       2508.42       2622.09        56.01 o                         
  -7   3   2         91.06         89.24         1.34 o                         
  -6   3   2        173.68        211.88         2.78 o                         
  -5   3   2        314.44        317.80         4.29 o                         
  -4   3   2       6378.31       7032.85        56.47 o                         
  -3   3   2        863.51        902.32         7.25 o                         
  -2   3   2      33079.33      31628.16       266.82 o                         
  -1   3   2        134.18        135.10         1.63 o                         
   0   3   2       4040.79       4042.61        36.65 o                         
   1   3   2        143.74        130.74         1.45 o                         
   2   3   2       1783.09       1617.09        11.74 o                         
   3   3   2         27.43         28.98         0.65 o                         
   4   3   2        880.58        954.58        11.41 o                         
   5   3   2          4.13          3.33         0.56 o                         
   6   3   2        463.73        422.60         7.45 o                         
   7   3   2         31.66         33.21         1.04 o                         
   8   3   2       2282.42       2279.60        47.85 o                         
   9   3   2          0.40          0.70         0.95 o                         
  10   3   2       1081.80       1051.09        35.64 o                         
  11   3   2         26.05         25.47         1.34 o                         
  12   3   2        135.84        120.63         8.95 o                         
 -13   4   2         35.89         30.38         1.59 o                         
 -12   4   2         21.24         13.64         1.30 o                         
 -11   4   2         33.88         30.03         1.41 o                         
 -10   4   2        389.01        331.21        12.69 o                         
  -9   4   2         67.80         62.55         2.27 o                         
  -8   4   2        732.26        725.73        15.75 o                         
  -7   4   2         67.89         61.32         1.22 o                         
  -6   4   2        223.53        190.47         2.45 o                         
  -5   4   2        186.87        180.92         2.69 o                         
  -4   4   2       1558.37       1704.40        15.59 o                         
  -3   4   2        121.61        121.24         1.46 o                         
  -2   4   2        498.17        517.87         4.28 o                         
  -1   4   2         19.52         19.21         0.63 o                         
   0   4   2       5889.67       6054.19        51.37 o                         
   1   4   2        804.63        828.16         7.10 o                         
   2   4   2       4568.55       4770.93        36.91 o                         
   3   4   2         27.74         27.26         0.73 o                         
   4   4   2        626.74        625.88         8.60 o                         
   5   4   2         10.60         11.93         0.61 o                         
   6   4   2        356.69        360.30         6.61 o                         
   7   4   2        263.48        249.83         5.53 o                         
   8   4   2        242.56        270.40         5.37 o                         
   9   4   2        183.43        185.73         4.80 o                         
  10   4   2          1.10          2.85         1.09 o                         
  11   4   2          1.50          1.39         1.00 o                         
  12   4   2          0.81          0.56         1.29 o                         
 -13   5   2         26.41         31.21         1.66 o                         
 -12   5   2         64.80         63.02         2.55 o                         
 -11   5   2         12.27         10.85         1.14 o                         
 -10   5   2        332.62        288.83        11.60 o                         
  -9   5   2         54.84         54.58         1.67 o                         
  -8   5   2       2611.52       2520.34        53.30 o                         
  -7   5   2         41.45         41.22         0.94 o                         
  -6   5   2        144.09        131.17         1.74 o                         
  -5   5   2          5.33          5.05         0.54 o                         
  -4   5   2       4067.58       4098.90        46.98 o                         
  -3   5   2         61.41         59.65         0.95 o                         
  -2   5   2         70.88         49.94         0.76 o                         
  -1   5   2        279.69        272.30         3.23 o                         
   0   5   2       1310.11       1403.92        11.77 o                         
   1   5   2        446.58        469.74         4.29 o                         
   2   5   2       9814.50      10330.79        89.09 o                         
   3   5   2         74.69         79.96         1.11 o                         
   4   5   2        114.42        132.21         1.90 o                         
   5   5   2         20.44         16.52         0.63 o                         
   6   5   2       4066.80       4088.44        76.67 o                         
   7   5   2          0.39          0.63         0.84 o                         
   8   5   2        884.30        888.43        18.13 o                         
   9   5   2         31.58         32.18         1.24 o                         
  10   5   2       1310.71       1321.54        42.50 o                         
  11   5   2         10.28         10.40         1.04 o                         
  12   5   2         43.22         56.46         2.45 o                         
 -13   6   2          1.40          0.35         1.78 o                         
 -12   6   2         13.57         12.21         1.11 o                         
 -11   6   2          4.00          3.71         1.18 o                         
 -10   6   2         30.45         33.30         1.55 o                         
  -9   6   2        119.05        123.09         3.22 o                         
  -8   6   2         47.14         43.09         1.12 o                         
  -7   6   2          5.04          5.46         0.70 o                         
  -6   6   2       2665.09       2899.01        20.99 o                         
  -5   6   2        421.84        430.19         4.95 o                         
  -4   6   2       7733.85       8090.09        77.84 o                         
  -3   6   2         30.70         30.86         0.73 o                         
  -2   6   2        613.82        612.05         6.12 o                         
  -1   6   2         72.35         73.41         0.98 o                         
   0   6   2        855.31        915.40         8.40 o                         
   1   6   2         72.50         78.68         1.06 o                         
   2   6   2       4861.11       4984.04        71.58 o                         
   3   6   2         59.61         56.33         0.93 o                         
   4   6   2          0.27          1.25         0.55 o                         
   5   6   2          0.00          0.57         0.62 o                         
   6   6   2         81.27        101.29         2.47 o                         
   7   6   2          5.47          5.33         0.94 o                         
   8   6   2        654.08        690.22        11.75 o                         
   9   6   2         17.39         16.36         1.14 o                         
  10   6   2       1881.44       1848.13        53.91 o                         
  11   6   2          8.25          7.18         0.97 o                         
  12   6   2         10.16         15.86         2.73 o                         
 -13   7   2          1.81          4.58         3.36 o                         
 -12   7   2         82.81         75.47         3.93 o                         
 -11   7   2         19.71         20.28         1.57 o                         
 -10   7   2        240.19        195.21         6.70 o                         
  -9   7   2         61.03         52.57         1.36 o                         
  -8   7   2       1999.02       1991.33        40.21 o                         
  -7   7   2        173.30        172.52         3.57 o                         
  -6   7   2        730.30        671.28         5.62 o                         
  -5   7   2        454.06        447.84         4.56 o                         
  -4   7   2          7.61          8.61         0.62 o                         
  -3   7   2         72.77         72.36         1.19 o                         
  -2   7   2       6363.75       6524.85        60.48 o                         
  -1   7   2        185.39        205.56         2.66 o                         
   0   7   2        597.89        591.76         5.79 o                         
   1   7   2        257.78        283.60         3.47 o                         
   2   7   2          1.66          4.06         0.51 o                         
   3   7   2        247.69        230.12         3.96 o                         
   4   7   2          1.33          5.00         0.61 o                         
   5   7   2        141.05        135.15         3.14 o                         
   6   7   2        665.48        652.13        10.45 o                         
   7   7   2          0.97          0.54         0.93 o                         
   8   7   2       1357.85       1308.10        24.61 o                         
   9   7   2         90.41         89.78         2.55 o                         
  10   7   2          5.30          6.90         1.18 o                         
  11   7   2         12.34         11.01         1.20 o                         
  12   7   2        272.42        257.12        13.09 o                         
 -12   8   2         47.18         36.31         2.88 o                         
 -11   8   2         59.60         63.28         3.17 o                         
 -10   8   2        218.77        190.41         6.04 o                         
  -9   8   2          1.14          2.37         0.94 o                         
  -8   8   2        159.91        126.32         3.02 o                         
  -7   8   2         30.85         32.54         1.05 o                         
  -6   8   2        142.74        160.34         2.00 o                         
  -5   8   2        759.67        784.73         8.61 o                         
  -4   8   2       9247.99       9745.29        88.59 o                         
  -3   8   2        632.11        644.09         7.23 o                         
  -2   8   2        416.71        391.39         3.57 o                         
  -1   8   2        184.45        198.67         3.19 o                         
   0   8   2       8715.25       9607.96        79.89 o                         
   1   8   2        114.00        125.24         1.85 o                         
   2   8   2        130.96        160.95         2.64 o                         
   3   8   2          4.35          2.96         0.60 o                         
   4   8   2         16.38         24.37         0.83 o                         
   5   8   2          5.13          4.77         0.75 o                         
   6   8   2       2328.61       2316.65        32.58 o                         
   7   8   2         14.74         13.25         1.04 o                         
   8   8   2          6.09          7.18         1.04 o                         
   9   8   2         48.19         54.99         1.59 o                         
  10   8   2         15.81         22.77         1.67 o                         
  11   8   2         41.02         45.76         1.82 o                         
 -12   9   2          0.84          0.84         1.13 o                         
 -11   9   2         51.57         54.52         1.96 o                         
 -10   9   2         98.03         83.30         2.48 o                         
  -9   9   2         15.18         17.05         1.13 o                         
  -8   9   2        295.64        286.94         5.21 o                         
  -7   9   2          6.13          5.79         0.89 o                         
  -6   9   2        152.67        166.36         2.16 o                         
  -5   9   2         39.22         44.66         1.05 o                         
  -4   9   2       1129.68       1213.37        11.41 o                         
  -3   9   2         63.98         60.90         1.07 o                         
  -2   9   2        417.06        433.29         5.06 o                         
  -1   9   2         31.07         40.02         0.79 o                         
   0   9   2       4378.85       4588.75        36.96 o                         
   1   9   2         18.82         14.71         0.63 o                         
   2   9   2        657.54        686.29         6.18 o                         
   3   9   2        100.83        108.34         1.92 o                         
   4   9   2          4.04          3.58         0.76 o                         
   5   9   2         38.53         38.82         1.07 o                         
   6   9   2          7.24         11.17         0.97 o                         
   7   9   2         10.71         11.87         1.00 o                         
   8   9   2          4.49          7.98         1.17 o                         
   9   9   2          1.70          2.29         1.10 o                         
  10   9   2         25.03         26.14         1.56 o                         
  11   9   2          0.72          1.11         1.17 o                         
 -12  10   2          0.02          2.50         1.60 o                         
 -11  10   2          0.01          0.93         1.25 o                         
 -10  10   2        494.95        538.02         8.57 o                         
  -9  10   2        100.70         93.94         2.55 o                         
  -8  10   2        306.97        315.28         6.63 o                         
  -7  10   2        325.07        349.57         6.14 o                         
  -6  10   2        664.32        744.03         7.38 o                         
  -5  10   2         50.21         50.63         1.17 o                         
  -4  10   2        819.74        888.57         7.50 o                         
  -3  10   2        127.53        130.71         2.34 o                         
  -2  10   2       2425.76       2635.46        27.02 o                         
  -1  10   2        846.07        873.91        11.25 o                         
   0  10   2          8.40         14.76         0.63 o                         
   1  10   2         26.57         23.18         0.74 o                         
   2  10   2          5.21          7.61         0.67 o                         
   3  10   2        367.14        365.69         6.14 o                         
   4  10   2        274.68        237.30         4.10 o                         
   5  10   2         40.90         38.63         1.14 o                         
   6  10   2       3371.79       3209.16        50.56 o                         
   7  10   2        364.50        360.98         8.03 o                         
   8  10   2       1159.95       1172.42        19.83 o                         
   9  10   2          0.01          0.52         1.12 o                         
  10  10   2         43.96         50.99         1.86 o                         
  11  10   2          0.06          0.70         1.53 o                         
 -11  11   2          0.85          1.39         1.14 o                         
 -10  11   2        211.66        265.71         6.41 o                         
  -9  11   2         86.06         92.88         2.25 o                         
  -8  11   2          3.48          1.58         0.92 o                         
  -7  11   2        656.32        696.27        12.09 o                         
  -6  11   2       2014.45       2097.87        24.75 o                         
  -5  11   2        316.11        327.85         3.34 o                         
  -4  11   2          0.27          0.70         0.81 o                         
  -3  11   2          2.77          3.56         0.72 o                         
  -2  11   2       1279.88       1332.48        16.03 o                         
  -1  11   2          1.17          2.43         0.58 o                         
   0  11   2        113.57        164.00         2.32 o                         
   1  11   2        158.42        170.27         2.75 o                         
   2  11   2        815.41        927.51         9.13 o                         
   3  11   2        100.43        114.91         2.54 o                         
   4  11   2        395.25        428.69         7.88 o                         
   5  11   2        134.44        131.49         2.42 o                         
   6  11   2         16.77         14.64         1.00 o                         
   7  11   2          4.10          3.55         1.03 o                         
   8  11   2        130.49        143.93         4.45 o                         
   9  11   2         19.54         18.59         1.27 o                         
  10  11   2        103.86        113.77         3.61 o                         
 -11  12   2          0.35          1.43         1.18 o                         
 -10  12   2       1200.59       1259.54        33.68 o                         
  -9  12   2        112.06        102.86         4.74 o                         
  -8  12   2        243.38        198.58         5.15 o                         
  -7  12   2        104.32        102.91         2.58 o                         
  -6  12   2        521.68        556.44         9.19 o                         
  -5  12   2        147.06        143.99         2.01 o                         
  -4  12   2          0.05          2.56         0.83 o                         
  -3  12   2         71.59         73.71         1.41 o                         
  -2  12   2        197.49        247.69         3.46 o                         
  -1  12   2         15.72         14.13         0.70 o                         
   0  12   2        207.06        239.14         3.65 o                         
   1  12   2        265.54        262.89         4.99 o                         
   2  12   2        197.59        193.41         3.52 o                         
   3  12   2        297.49        327.07         5.92 o                         
   4  12   2        996.11       1096.78        20.83 o                         
   5  12   2          0.00         -0.33         0.94 o                         
   6  12   2          4.12          2.65         0.92 o                         
   7  12   2          5.61          3.78         1.03 o                         
   8  12   2       1180.11       1098.53        37.96 o                         
   9  12   2          0.00          1.03         0.99 o                         
  10  12   2        577.63        681.18        25.15 o                         
 -11  13   2          6.01          6.10         2.19 o                         
 -10  13   2         56.27         56.10         3.46 o                         
  -9  13   2         83.48         85.14         3.94 o                         
  -8  13   2        258.43        244.25         6.55 o                         
  -7  13   2          5.08          4.73         0.93 o                         
  -6  13   2        103.18        121.75         2.72 o                         
  -5  13   2          3.55          3.43         0.86 o                         
  -4  13   2          4.96          5.79         0.95 o                         
  -3  13   2        768.85        793.91        11.16 o                         
  -2  13   2       1684.87       1696.44        22.22 o                         
  -1  13   2       1085.20       1124.07        13.92 o                         
   0  13   2        518.74        587.45         7.29 o                         
   1  13   2         20.25         20.47         0.96 o                         
   2  13   2         73.01        101.53         1.99 o                         
   3  13   2        148.19        145.34         3.92 o                         
   4  13   2       1734.67       1644.52        33.47 o                         
   5  13   2        392.55        367.23         9.69 o                         
   6  13   2         78.85         79.76         2.27 o                         
   7  13   2          2.21          2.64         1.08 o                         
   8  13   2          2.07          1.53         1.05 o                         
   9  13   2          0.30          1.49         1.03 o                         
  10  13   2        103.25         86.40         6.58 o                         
 -10  14   2        266.27        283.98         5.97 o                         
  -9  14   2         10.80          9.07         0.93 o                         
  -8  14   2         21.54         14.72         1.05 o                         
  -7  14   2          4.22          4.28         0.96 o                         
  -6  14   2        881.54        875.52        11.74 o                         
  -5  14   2        111.02        118.79         2.08 o                         
  -4  14   2         12.37          9.62         1.01 o                         
  -3  14   2         42.81         46.73         1.37 o                         
  -2  14   2        839.22        845.27        12.59 o                         
  -1  14   2         66.26         57.09         1.23 o                         
   0  14   2        819.24        801.93         9.25 o                         
   1  14   2         87.22         82.77         1.72 o                         
   2  14   2        233.64        200.84         4.68 o                         
   3  14   2          2.21          2.77         0.91 o                         
   4  14   2        211.40        199.27         4.16 o                         
   5  14   2        225.02        221.36         8.34 o                         
   6  14   2        111.90         97.07         3.09 o                         
   7  14   2         56.44         55.41         2.23 o                         
   8  14   2        286.41        348.58         5.22 o                         
   9  14   2          0.28          1.25         1.22 o                         
 -10  15   2          5.92          7.08         3.43 o                         
  -9  15   2         71.26         68.45         2.02 o                         
  -8  15   2          0.23          3.36         1.06 o                         
  -7  15   2         87.31         86.19         2.29 o                         
  -6  15   2        254.21        237.79         3.98 o                         
  -5  15   2        501.37        540.47         7.57 o                         
  -4  15   2        779.31        829.23        13.80 o                         
  -3  15   2         96.54         97.06         1.95 o                         
  -2  15   2       1150.74       1195.81        13.56 o                         
  -1  15   2        513.80        510.29         7.39 o                         
   0  15   2        256.48        268.24         4.16 o                         
   1  15   2        415.92        425.86         6.74 o                         
   2  15   2       1056.14       1049.53        23.60 o                         
   3  15   2         17.16         15.60         1.06 o                         
   4  15   2        226.48        241.02         5.60 o                         
   5  15   2        128.39        130.92         3.22 o                         
   6  15   2          6.31         11.53         1.17 o                         
   7  15   2          2.62          4.18         1.08 o                         
   8  15   2         14.96         27.51         1.58 o                         
   9  15   2        137.85        162.71         8.87 o                         
  -9  16   2        185.06        185.50         4.72 o                         
  -8  16   2         24.75         26.54         1.29 o                         
  -7  16   2          7.17          7.74         0.92 o                         
  -6  16   2        312.72        294.17         5.72 o                         
  -5  16   2          2.55          2.73         0.97 o                         
  -4  16   2        194.59        181.06         2.61 o                         
  -3  16   2         38.95         38.58         1.38 o                         
  -2  16   2        463.27        475.92         5.28 o                         
  -1  16   2        137.36        136.29         2.45 o                         
   0  16   2        763.69        687.44        10.43 o                         
   1  16   2        327.20        328.85         4.56 o                         
   2  16   2        652.66        591.33        15.06 o                         
   3  16   2         73.77         57.76         2.06 o                         
   4  16   2        521.15        500.98        12.29 o                         
   5  16   2        106.66        101.38         2.23 o                         
   6  16   2        338.21        333.04        12.88 o                         
   7  16   2         41.61         38.12         2.19 o                         
   8  16   2         79.74         96.42         4.15 o                         
  -8  17   2          5.40          8.61         1.25 o                         
  -7  17   2         11.77         11.05         1.11 o                         
  -6  17   2       1375.95       1410.66        34.09 o                         
  -5  17   2         20.38         22.02         1.29 o                         
  -4  17   2        143.19        150.32         2.52 o                         
  -3  17   2         24.60         20.55         1.22 o                         
  -2  17   2         61.99         88.58         1.94 o                         
  -1  17   2         35.76         27.47         1.39 o                         
   0  17   2       3600.81       3409.06        73.91 o                         
   1  17   2         40.19         33.48         1.40 o                         
   2  17   2        381.85        387.75        12.28 o                         
   3  17   2         85.24         85.62         2.42 o                         
   4  17   2         38.40         38.18         1.45 o                         
   5  17   2         15.50         17.54         1.22 o                         
   6  17   2         11.74         12.65         1.16 o                         
   7  17   2         19.41         23.83         1.52 o                         
  -7  18   2         20.34         26.24         1.39 o                         
  -6  18   2         11.12         15.74         1.28 o                         
  -5  18   2        386.34        435.03         6.56 o                         
  -4  18   2       1153.66       1288.99        16.70 o                         
  -3  18   2        317.48        364.36         4.84 o                         
  -2  18   2        459.53        481.43         6.54 o                         
  -1  18   2         30.70         29.54         1.42 o                         
   0  18   2         72.34         63.46         1.95 o                         
   1  18   2         88.54         81.19         2.45 o                         
   2  18   2        968.55        884.27        19.55 o                         
   3  18   2        429.01        434.74         8.99 o                         
   4  18   2         14.41         14.84         1.27 o                         
   5  18   2         99.26        100.03         2.87 o                         
   6  18   2        215.71        228.71         4.21 o                         
  -6  19   2          8.35         11.31         1.17 o                         
  -5  19   2         53.68         63.01         1.93 o                         
  -4  19   2        261.50        284.80         4.84 o                         
  -3  19   2          0.26          1.32         1.00 o                         
  -2  19   2         36.17         32.16         1.45 o                         
  -1  19   2         96.21        103.94         3.59 o                         
   0  19   2        700.00        695.08        30.28 o                         
   1  19   2         35.51         35.71         1.60 o                         
   2  19   2          0.93          3.50         1.18 o                         
   3  19   2         18.62         21.51         1.24 o                         
   4  19   2        532.76        657.18         9.78 o                         
   5  19   2        151.13        158.74         3.90 o                         
  -5  20   2          0.17          1.82         1.10 o                         
  -4  20   2          4.98          1.91         1.02 o                         
  -3  20   2         30.95         38.24         1.27 o                         
  -2  20   2          4.41          3.82         1.03 o                         
  -1  20   2          2.21          5.03         1.11 o                         
   0  20   2         18.76         16.21         1.35 o                         
   1  20   2        168.25        179.48         4.20 o                         
   2  20   2        316.35        344.45         6.10 o                         
   3  20   2        239.01        269.15         6.52 o                         
   4  20   2         69.13         78.65         2.56 o                         
  -3  21   2          5.30          5.63         1.42 o                         
  -2  21   2        112.22        113.78         3.14 o                         
  -1  21   2          8.95          9.28         1.16 o                         
   0  21   2          2.11          4.03         1.27 o                         
   1  21   2         83.24         88.10         2.64 o                         
   2  21   2          0.04          2.62         1.32 o                         
 -13   0   3         91.63         85.35         3.13 o                         
 -11   0   3          1.28          1.68         1.55 o                         
  -9   0   3         20.79         16.61         1.39 o                         
  -7   0   3          6.26          4.21         0.71 o                         
  -5   0   3        342.42        353.44         4.60 o                         
  -3   0   3       1990.93       2101.44        21.31 o                         
  -1   0   3        193.25        189.72         2.61 o                         
   1   0   3         88.81         82.59         1.47 o                         
   3   0   3        412.43        436.22         5.41 o                         
   5   0   3        488.51        487.18         9.89 o                         
   7   0   3          0.01         -0.35         1.10 o                         
   9   0   3        571.71        539.44        24.58 o                         
  11   0   3        199.40        214.51         5.40 o                         
 -13   1   3          1.04          0.72         0.92 o                         
 -12   1   3        178.44        174.02         6.13 o                         
 -11   1   3         18.16         14.06         1.21 o                         
 -10   1   3         93.27         81.82         3.15 o                         
  -9   1   3          1.81          0.78         0.83 o                         
  -8   1   3       3551.32       3470.29        59.41 o                         
  -7   1   3        100.48         98.50         1.95 o                         
  -6   1   3        183.00        136.38         1.99 o                         
  -5   1   3        342.49        364.50         3.09 o                         
  -4   1   3      18072.81      19728.06       143.67 o                         
  -3   1   3        197.60        197.09         1.69 o                         
  -2   1   3         48.53         61.78         0.72 o                         
  -1   1   3         44.43         44.08         0.77 o                         
   0   1   3       7218.47       7223.56        59.25 o                         
   1   1   3       1055.70       1064.14         9.27 o                         
   2   1   3       2940.86       2773.22        23.75 o                         
   3   1   3         23.19         21.31         0.54 o                         
   4   1   3        401.86        344.10         3.78 o                         
   5   1   3        113.02        100.18         1.44 o                         
   6   1   3        333.91        350.94         3.31 o                         
   7   1   3        322.60        324.51         6.30 o                         
   8   1   3         82.92         76.89         2.17 o                         
   9   1   3         74.06         64.55         1.85 o                         
  10   1   3        115.44        118.08         4.34 o                         
  11   1   3         73.70         79.01         2.87 o                         
  12   1   3         93.59        108.76         4.03 o                         
 -13   2   3          8.26          9.89         1.08 o                         
 -12   2   3         57.59         37.99         1.82 o                         
 -11   2   3          0.73          2.16         1.12 o                         
 -10   2   3         19.89         13.35         1.14 o                         
  -9   2   3          3.90          3.52         0.79 o                         
  -8   2   3       2606.13       2755.78        36.42 o                         
  -7   2   3         32.85         31.69         0.82 o                         
  -6   2   3       3752.18       3755.59        52.97 o                         
  -5   2   3         18.66         16.55         0.61 o                         
  -4   2   3       5503.93       5778.54        42.26 o                         
  -3   2   3        613.04        624.62         5.13 o                         
  -2   2   3      16995.32      16411.72       131.62 o                         
  -1   2   3         10.36          8.81         0.39 o                         
   0   2   3      13926.29      13748.86       108.11 o                         
   1   2   3        215.34        213.18         2.38 o                         
   2   2   3       3440.86       3351.64        26.95 o                         
   3   2   3         57.51         60.54         0.84 o                         
   4   2   3        935.66       1061.74        10.97 o                         
   5   2   3         57.15         52.40         1.06 o                         
   6   2   3        918.70        968.30        14.80 o                         
   7   2   3         98.19         89.02         2.35 o                         
   8   2   3          0.43          1.22         0.91 o                         
   9   2   3         10.26          9.01         1.05 o                         
  10   2   3         10.74         13.90         1.16 o                         
  11   2   3         42.74         43.99         2.01 o                         
  12   2   3         51.37         51.14         3.44 o                         
 -13   3   3         25.11         29.58         1.47 o                         
 -12   3   3        757.82        713.67        41.13 o                         
 -11   3   3          2.64          2.22         1.07 o                         
 -10   3   3        938.17        827.98        34.00 o                         
  -9   3   3          1.97          1.87         0.84 o                         
  -8   3   3       2395.93       2414.70        34.78 o                         
  -7   3   3         32.42         31.06         0.89 o                         
  -6   3   3      15176.41      15541.51       198.66 o                         
  -5   3   3         48.12         56.74         1.10 o                         
  -4   3   3       8359.08       8823.79        67.21 o                         
  -3   3   3        488.54        531.76         4.46 o                         
  -2   3   3       4403.79       4412.05        35.16 o                         
  -1   3   3         47.58         51.50         0.73 o                         
   0   3   3      11853.58      11806.64        90.72 o                         
   1   3   3        174.32        196.87         1.84 o                         
   2   3   3        122.42        110.56         1.21 o                         
   3   3   3         70.81         73.26         1.03 o                         
   4   3   3       7792.90       7716.84        85.50 o                         
   5   3   3          3.49          4.41         0.60 o                         
   6   3   3       2141.90       2351.71        41.54 o                         
   7   3   3          7.84          6.69         0.88 o                         
   8   3   3       2193.18       2191.74        51.17 o                         
   9   3   3         31.41         31.14         1.30 o                         
  10   3   3          2.51          5.10         1.03 o                         
  11   3   3         73.02         73.91         4.38 o                         
  12   3   3         98.04         92.35         3.72 o                         
 -13   4   3          8.16          6.67         1.11 o                         
 -12   4   3        202.09        185.09         9.41 o                         
 -11   4   3          9.59          7.67         1.09 o                         
 -10   4   3         18.63         17.91         1.17 o                         
  -9   4   3         18.39         17.63         1.02 o                         
  -8   4   3        377.79        364.56         7.15 o                         
  -7   4   3          2.28          1.59         0.69 o                         
  -6   4   3         80.99         87.86         1.34 o                         
  -5   4   3          1.32          2.23         0.54 o                         
  -4   4   3         34.50         65.99         0.97 o                         
  -3   4   3        150.92        151.82         1.52 o                         
  -2   4   3          4.64          7.89         0.49 o                         
  -1   4   3        128.79        125.67         1.37 o                         
   0   4   3        362.07        286.11         2.45 o                         
   1   4   3        710.72        740.60         6.35 o                         
   2   4   3       1369.86       1373.04        10.77 o                         
   3   4   3         82.40         82.34         1.07 o                         
   4   4   3         62.45         75.48         1.35 o                         
   5   4   3        211.16        205.93         3.97 o                         
   6   4   3       2226.73       2352.14        42.01 o                         
   7   4   3         93.05         96.13         2.26 o                         
   8   4   3       1178.97       1202.34        26.05 o                         
   9   4   3          1.53          2.53         1.12 o                         
  10   4   3        310.18        300.94        12.20 o                         
  11   4   3          5.30          5.74         1.03 o                         
  12   4   3        119.60        115.65         7.94 o                         
 -13   5   3         13.11         10.57         1.61 o                         
 -12   5   3         98.88         89.48         4.80 o                         
 -11   5   3          1.44          2.23         1.02 o                         
 -10   5   3        975.41        868.37        30.20 o                         
  -9   5   3         49.63         48.46         1.47 o                         
  -8   5   3        426.52        411.36         8.21 o                         
  -7   5   3          5.12          7.34         0.72 o                         
  -6   5   3        337.04        457.21         5.12 o                         
  -5   5   3         23.30         29.83         0.77 o                         
  -4   5   3       8888.23       9517.78        76.60 o                         
  -3   5   3         10.54          9.41         0.55 o                         
  -2   5   3        694.18        822.94         6.93 o                         
  -1   5   3         33.04         30.60         0.70 o                         
   0   5   3       3409.19       3741.19        28.19 o                         
   1   5   3         35.66         34.29         0.67 o                         
   2   5   3         39.24         30.72         0.99 o                         
   3   5   3        160.99        147.95         2.45 o                         
   4   5   3        286.91        365.71         6.80 o                         
   5   5   3         50.50         50.50         1.32 o                         
   6   5   3          2.86          4.04         0.82 o                         
   7   5   3        654.40        642.69        14.45 o                         
   8   5   3       4476.58       4526.24       109.18 o                         
   9   5   3         67.61         64.20         2.34 o                         
  10   5   3         27.50         29.53         1.91 o                         
  11   5   3         16.15         13.31         1.03 o                         
 -13   6   3         24.31         27.81         2.01 o                         
 -12   6   3        454.30        422.41        17.21 o                         
 -11   6   3          5.98          4.51         1.06 o                         
 -10   6   3          2.46          2.20         1.11 o                         
  -9   6   3        142.09        130.02         3.10 o                         
  -8   6   3        163.35        192.72         3.30 o                         
  -7   6   3         35.17         26.60         0.90 o                         
  -6   6   3       2459.33       2753.09        20.56 o                         
  -5   6   3        432.50        456.91         5.42 o                         
  -4   6   3          5.39          8.77         0.56 o                         
  -3   6   3         16.59         14.72         0.58 o                         
  -2   6   3          4.25          5.12         0.49 o                         
  -1   6   3        239.16        257.65         2.45 o                         
   0   6   3       6096.19       6415.45        45.37 o                         
   1   6   3         43.73         39.40         0.75 o                         
   2   6   3        230.70        234.94         2.93 o                         
   3   6   3          7.07          5.91         0.56 o                         
   4   6   3       1115.14       1138.20        23.86 o                         
   5   6   3        430.09        435.45         8.30 o                         
   6   6   3         12.75          7.65         0.92 o                         
   7   6   3          5.11          4.48         1.04 o                         
   8   6   3        247.30        208.97         4.08 o                         
   9   6   3          5.36          5.87         1.12 o                         
  10   6   3         18.51         23.71         1.23 o                         
  11   6   3          2.93          3.48         0.91 o                         
 -13   7   3          6.17          8.36         2.61 o                         
 -12   7   3         14.51         11.93         1.06 o                         
 -11   7   3         28.92         28.02         1.47 o                         
 -10   7   3       1519.86       1400.32        49.32 o                         
  -9   7   3        144.85        136.02         3.93 o                         
  -8   7   3         93.69         93.28         1.78 o                         
  -7   7   3        130.00        132.73         1.89 o                         
  -6   7   3        425.60        424.46         3.74 o                         
  -5   7   3       1075.11       1060.65        13.14 o                         
  -4   7   3        331.41        295.24         3.28 o                         
  -3   7   3          1.33          1.55         0.45 o                         
  -2   7   3       1958.41       2232.96        25.31 o                         
  -1   7   3        165.45        157.62         1.64 o                         
   0   7   3        115.29        183.27         2.41 o                         
   1   7   3          8.11          6.46         0.47 o                         
   2   7   3       4166.32       4155.75        70.63 o                         
   3   7   3          1.82          1.98         0.54 o                         
   4   7   3       3320.97       3318.47        62.79 o                         
   5   7   3          1.56          1.57         0.73 o                         
   6   7   3         33.74         37.89         1.20 o                         
   7   7   3          8.36          5.80         1.04 o                         
   8   7   3        480.52        500.59         7.21 o                         
   9   7   3          9.10         11.22         1.13 o                         
  10   7   3        175.47        153.89         6.03 o                         
  11   7   3          0.01          0.11         1.17 o                         
 -12   8   3        295.19        239.35        12.66 o                         
 -11   8   3         32.32         36.62         1.70 o                         
 -10   8   3       1118.55       1095.06        24.26 o                         
  -9   8   3         15.56         17.64         1.07 o                         
  -8   8   3       2888.23       2691.21        61.54 o                         
  -7   8   3        107.42        104.98         1.61 o                         
  -6   8   3        231.52        252.23         2.59 o                         
  -5   8   3        642.29        640.83         6.67 o                         
  -4   8   3        190.92        156.35         2.05 o                         
  -3   8   3        291.99        291.82         3.61 o                         
  -2   8   3        201.67        174.67         1.95 o                         
  -1   8   3         15.03         10.82         0.47 o                         
   0   8   3        301.62        393.94         4.13 o                         
   1   8   3         11.95          9.41         0.55 o                         
   2   8   3       6304.91       6600.63        97.01 o                         
   3   8   3         74.07         73.33         1.44 o                         
   4   8   3         67.09         73.78         1.46 o                         
   5   8   3          5.81          6.61         0.83 o                         
   6   8   3       2322.90       2246.46        32.00 o                         
   7   8   3         42.49         43.54         1.44 o                         
   8   8   3       1183.30       1136.10        18.19 o                         
   9   8   3         59.08         63.12         1.73 o                         
  10   8   3        506.26        541.02         9.13 o                         
  11   8   3         15.42         16.29         1.25 o                         
 -12   9   3         21.75         25.97         1.75 o                         
 -11   9   3          0.37          1.43         1.25 o                         
 -10   9   3         16.74         17.09         1.24 o                         
  -9   9   3         11.66         10.30         1.08 o                         
  -8   9   3        166.45        174.66         4.12 o                         
  -7   9   3         19.57         20.79         0.97 o                         
  -6   9   3        742.45        776.52         6.62 o                         
  -5   9   3        262.39        292.89         3.04 o                         
  -4   9   3        189.22        213.74         2.60 o                         
  -3   9   3         36.42         42.89         0.82 o                         
  -2   9   3         10.38          6.56         0.54 o                         
  -1   9   3         87.01         80.64         1.40 o                         
   0   9   3       1643.28       1661.78        19.69 o                         
   1   9   3          1.32          2.53         0.50 o                         
   2   9   3         82.47         77.92         1.56 o                         
   3   9   3        181.64        184.10         4.16 o                         
   4   9   3         96.94        111.33         2.50 o                         
   5   9   3         60.68         60.51         1.52 o                         
   6   9   3         13.38         20.70         1.18 o                         
   7   9   3         56.72         55.36         1.67 o                         
   8   9   3        115.03        114.46         2.29 o                         
   9   9   3         47.36         46.82         1.80 o                         
  10   9   3        570.21        583.94        10.36 o                         
  11   9   3         11.30         14.46         2.37 o                         
 -12  10   3        290.88        317.49         7.62 o                         
 -11  10   3          5.54          4.55         1.23 o                         
 -10  10   3        156.32        165.98         6.66 o                         
  -9  10   3         39.66         44.32         1.42 o                         
  -8  10   3        685.03        663.69        12.59 o                         
  -7  10   3        287.21        307.04         4.37 o                         
  -6  10   3        186.18        179.81         2.18 o                         
  -5  10   3         21.57         22.62         0.96 o                         
  -4  10   3       1887.46       2004.93        20.68 o                         
  -3  10   3          7.66          7.27         0.63 o                         
  -2  10   3       3867.29       3807.51        37.69 o                         
  -1  10   3        293.34        286.50         3.79 o                         
   0  10   3       1978.13       1904.75        36.41 o                         
   1  10   3        502.17        499.75        11.62 o                         
   2  10   3          0.89          5.85         0.72 o                         
   3  10   3        111.93        108.71         2.48 o                         
   4  10   3       1082.39       1110.47        23.15 o                         
   5  10   3          3.86          3.49         0.95 o                         
   6  10   3       3045.06       2964.61        50.39 o                         
   7  10   3         64.11         61.22         1.81 o                         
   8  10   3         90.14         88.79         2.00 o                         
   9  10   3        150.88        158.46         5.18 o                         
  10  10   3        540.29        652.52        13.42 o                         
 -11  11   3          1.78          2.65         1.11 o                         
 -10  11   3        340.21        306.83        20.69 o                         
  -9  11   3         53.21         50.98         1.57 o                         
  -8  11   3        467.00        446.54        10.60 o                         
  -7  11   3       1022.61       1069.71        13.91 o                         
  -6  11   3       1915.18       2039.13        18.46 o                         
  -5  11   3        756.21        788.78         8.44 o                         
  -4  11   3       2787.11       3108.06        41.12 o                         
  -3  11   3        136.63        143.91         3.15 o                         
  -2  11   3       3413.93       3492.59        49.61 o                         
  -1  11   3        294.05        300.73         4.67 o                         
   0  11   3         25.57         45.66         1.17 o                         
   1  11   3         44.81         36.79         1.12 o                         
   2  11   3       2395.94       2520.93        39.81 o                         
   3  11   3         28.01         22.25         0.92 o                         
   4  11   3       3617.60       3406.84        85.35 o                         
   5  11   3        336.09        328.62         6.23 o                         
   6  11   3       1086.95       1084.97        17.57 o                         
   7  11   3         29.57         32.50         1.85 o                         
   8  11   3         11.82         17.67         1.50 o                         
   9  11   3          0.46          0.98         1.08 o                         
  10  11   3         40.84         50.19         2.39 o                         
 -11  12   3          3.69          3.84         1.42 o                         
 -10  12   3         49.08         43.95         2.63 o                         
  -9  12   3         70.46         70.32         3.06 o                         
  -8  12   3        812.28        786.71        19.86 o                         
  -7  12   3        636.83        673.04        11.02 o                         
  -6  12   3        361.35        405.77         5.72 o                         
  -5  12   3         14.85         14.78         0.97 o                         
  -4  12   3         59.39         35.10         1.09 o                         
  -3  12   3        872.29        842.05        16.17 o                         
  -2  12   3       1608.75       1700.35        30.86 o                         
  -1  12   3        249.44        265.03         4.23 o                         
   0  12   3       1211.41       1240.35        22.83 o                         
   1  12   3         14.61         18.60         0.97 o                         
   2  12   3         87.96         99.33         2.55 o                         
   3  12   3          0.23          0.29         0.84 o                         
   4  12   3        442.29        410.73         9.37 o                         
   5  12   3        392.36        393.41        10.31 o                         
   6  12   3       3098.74       3044.56        51.47 o                         
   7  12   3         87.31         85.16         3.04 o                         
   8  12   3         41.25         38.79         1.97 o                         
   9  12   3         39.13         42.14         2.07 o                         
  10  12   3          7.44         10.48         3.15 o                         
 -11  13   3          7.59          7.38         1.55 o                         
 -10  13   3         34.95         34.87         2.72 o                         
  -9  13   3          0.23          0.48         0.99 o                         
  -8  13   3         26.43         31.31         1.36 o                         
  -7  13   3         28.92         28.56         1.24 o                         
  -6  13   3       2324.81       2274.47        33.48 o                         
  -5  13   3        145.08        135.72         1.97 o                         
  -4  13   3        135.83        120.89         2.16 o                         
  -3  13   3        314.78        308.55         5.53 o                         
  -2  13   3        103.54        109.40         1.97 o                         
  -1  13   3        178.38        177.40         3.00 o                         
   0  13   3       5293.84       5230.04        88.21 o                         
   1  13   3        115.01        118.83         2.89 o                         
   2  13   3        120.80        115.49         2.90 o                         
   3  13   3         92.73         88.05         2.24 o                         
   4  13   3        840.21        747.52        17.79 o                         
   5  13   3         24.53         27.53         1.27 o                         
   6  13   3         35.88         39.76         1.53 o                         
   7  13   3          4.35          5.45         1.21 o                         
   8  13   3        472.41        541.65        11.09 o                         
   9  13   3          1.50          2.40         1.21 o                         
 -10  14   3        167.12        167.14         4.11 o                         
  -9  14   3        124.28        114.79         6.59 o                         
  -8  14   3         79.50         79.67         2.54 o                         
  -7  14   3         49.54         49.47         1.56 o                         
  -6  14   3         91.42         86.74         1.90 o                         
  -5  14   3         15.66         15.07         1.00 o                         
  -4  14   3          0.09          0.96         0.89 o                         
  -3  14   3         14.40         17.16         0.99 o                         
  -2  14   3         85.26         63.58         1.47 o                         
  -1  14   3          0.01          0.73         0.82 o                         
   0  14   3          0.15          1.57         0.93 o                         
   1  14   3          2.72          2.69         0.89 o                         
   2  14   3         58.15         51.11         1.64 o                         
   3  14   3         73.89         67.32         2.05 o                         
   4  14   3        218.56        192.81         4.46 o                         
   5  14   3         15.86         13.60         1.40 o                         
   6  14   3        341.54        309.79        11.56 o                         
   7  14   3         26.80         22.71         1.52 o                         
   8  14   3        160.22        204.58         4.06 o                         
   9  14   3          0.14          2.31         1.41 o                         
 -10  15   3         24.92         26.48         2.37 o                         
  -9  15   3        174.42        192.82         3.83 o                         
  -8  15   3        222.25        210.16         9.89 o                         
  -7  15   3        163.23        163.86         4.26 o                         
  -6  15   3        592.50        647.39         8.83 o                         
  -5  15   3         82.76         90.69         1.80 o                         
  -4  15   3       2094.18       2132.85        31.54 o                         
  -3  15   3          0.06          0.80         0.90 o                         
  -2  15   3         96.22         87.30         1.95 o                         
  -1  15   3        163.41        155.32         3.21 o                         
   0  15   3       5091.42       4976.70        57.32 o                         
   1  15   3         34.02         29.40         1.15 o                         
   2  15   3        680.67        698.19        18.41 o                         
   3  15   3        221.57        223.48         6.19 o                         
   4  15   3        211.79        202.61         6.19 o                         
   5  15   3         22.70         24.92         1.37 o                         
   6  15   3          5.14          4.19         1.15 o                         
   7  15   3          1.56          0.66         1.08 o                         
   8  15   3        206.65        242.10         5.36 o                         
  -9  16   3        142.83        149.97         3.53 o                         
  -8  16   3          7.99         10.79         1.20 o                         
  -7  16   3         46.16         43.76         2.27 o                         
  -6  16   3       2105.59       2194.24        29.10 o                         
  -5  16   3        407.33        430.17         6.60 o                         
  -4  16   3         15.70         19.45         1.17 o                         
  -3  16   3         76.58         83.91         1.80 o                         
  -2  16   3        179.67        145.06         2.81 o                         
  -1  16   3        198.91        207.91         5.52 o                         
   0  16   3        977.77        959.76        17.63 o                         
   1  16   3        793.21        851.33        10.13 o                         
   2  16   3       2049.11       2000.04        63.02 o                         
   3  16   3          2.32          2.95         1.04 o                         
   4  16   3         16.59         13.27         1.29 o                         
   5  16   3          7.63          6.01         1.40 o                         
   6  16   3         41.35         28.83         2.08 o                         
   7  16   3         20.24         20.99         1.46 o                         
  -8  17   3         12.33          8.20         1.05 o                         
  -7  17   3         20.73         19.84         1.31 o                         
  -6  17   3          2.48          1.90         0.95 o                         
  -5  17   3         23.43         25.35         1.47 o                         
  -4  17   3        325.29        324.79         4.22 o                         
  -3  17   3        152.48        158.60         2.62 o                         
  -2  17   3        296.25        301.89         4.92 o                         
  -1  17   3          4.85          2.28         1.05 o                         
   0  17   3         72.42         55.92         1.72 o                         
   1  17   3          8.05         14.19         1.31 o                         
   2  17   3         62.86         54.22         1.77 o                         
   3  17   3         10.71         13.11         1.31 o                         
   4  17   3        486.23        439.73        13.14 o                         
   5  17   3          1.98          2.06         1.28 o                         
   6  17   3        372.67        393.28         7.43 o                         
   7  17   3         76.81         85.35         4.25 o                         
  -7  18   3          3.56          2.28         1.10 o                         
  -6  18   3        637.16        651.85        10.16 o                         
  -5  18   3         29.47         31.12         1.37 o                         
  -4  18   3          1.38          3.98         1.08 o                         
  -3  18   3         19.91         20.27         1.21 o                         
  -2  18   3         14.80         18.52         1.16 o                         
  -1  18   3        139.18        135.24         3.77 o                         
   0  18   3        231.11        228.76         9.12 o                         
   1  18   3         27.84         30.10         1.49 o                         
   2  18   3         11.86          9.02         1.23 o                         
   3  18   3          4.19          5.11         1.24 o                         
   4  18   3          8.60          8.23         1.27 o                         
   5  18   3         18.91         17.72         1.64 o                         
   6  18   3        595.38        630.10        16.18 o                         
  -6  19   3        283.10        324.28         8.22 o                         
  -5  19   3          0.59          2.22         1.13 o                         
  -4  19   3         52.35         51.80         1.56 o                         
  -3  19   3         84.79         91.76         1.75 o                         
  -2  19   3          0.31          1.17         0.98 o                         
  -1  19   3         76.68         77.41         3.20 o                         
   0  19   3        246.69        253.71         4.84 o                         
   1  19   3        191.76        211.93         4.57 o                         
   2  19   3        119.19        118.29         3.09 o                         
   3  19   3        117.53        126.13         5.30 o                         
   4  19   3        181.68        214.41         5.77 o                         
   5  19   3         10.83          9.56         1.55 o                         
  -5  20   3         10.37         10.64         1.72 o                         
  -4  20   3          6.14         10.76         1.12 o                         
  -3  20   3         24.58         27.09         1.33 o                         
  -2  20   3         11.45          7.62         1.09 o                         
  -1  20   3        104.55        104.75         6.29 o                         
   0  20   3        147.95        140.36         3.02 o                         
   1  20   3         59.95         68.42         2.35 o                         
   2  20   3         73.93         75.24         2.95 o                         
   3  20   3          4.77          5.32         1.40 o                         
   4  20   3        258.45        261.97         7.53 o                         
  -3  21   3         39.12         40.04         2.29 o                         
  -2  21   3          5.97          5.85         1.19 o                         
  -1  21   3          0.31          3.85         1.35 o                         
   0  21   3         51.98         55.21         1.91 o                         
   1  21   3        128.99        135.09         4.78 o                         
   2  21   3         59.12         52.68         3.35 o                         
 -12   0   4        182.80        192.23         5.71 o                         
 -10   0   4         28.82         38.26         2.21 o                         
  -8   0   4        524.44        513.30        14.78 o                         
  -6   0   4      12233.30      11880.01       292.27 o                         
  -4   0   4        370.87        434.05         5.13 o                         
  -2   0   4       3684.58       3808.40        42.04 o                         
   0   0   4        892.74        888.78         9.41 o                         
   2   0   4       1077.24       1259.52        15.34 o                         
   4   0   4       9268.89      10338.75       113.27 o                         
   6   0   4       2131.13       2176.44        33.71 o                         
   8   0   4        475.12        430.14        19.67 o                         
  10   0   4        325.37        352.75         8.34 o                         
 -13   1   4          1.36          2.27         1.08 o                         
 -12   1   4          6.02          5.51         1.40 o                         
 -11   1   4          2.66          2.06         1.10 o                         
 -10   1   4        650.62        649.54        18.93 o                         
  -9   1   4         17.86         18.59         1.08 o                         
  -8   1   4       1741.67       1583.99        24.61 o                         
  -7   1   4         43.10         46.62         1.06 o                         
  -6   1   4       3117.73       3319.39        32.54 o                         
  -5   1   4          2.98          2.43         0.52 o                         
  -4   1   4       2036.31       1949.45        14.30 o                         
  -3   1   4         22.54         21.93         0.48 o                         
  -2   1   4          0.26          2.46         0.36 o                         
  -1   1   4         13.32         12.56         0.43 o                         
   0   1   4      68526.29      66318.73       531.63 o                         
   1   1   4          1.73          1.59         0.36 o                         
   2   1   4       2813.03       2894.69        22.66 o                         
   3   1   4        112.78        112.11         1.37 o                         
   4   1   4         21.81         11.72         0.62 o                         
   5   1   4        236.42        229.97         2.29 o                         
   6   1   4         20.97         17.69         0.89 o                         
   7   1   4        160.33        150.68         3.35 o                         
   8   1   4         54.11         48.02         1.39 o                         
   9   1   4        211.11        196.47         6.16 o                         
  10   1   4         19.83         23.78         1.48 o                         
  11   1   4         92.03         85.46         2.46 o                         
 -13   2   4         20.30         18.76         1.15 o                         
 -12   2   4        325.91        399.08         6.67 o                         
 -11   2   4          0.02          0.65         1.08 o                         
 -10   2   4       1978.43       1936.83        61.35 o                         
  -9   2   4          6.22          7.72         0.94 o                         
  -8   2   4        629.31        628.49         9.92 o                         
  -7   2   4         54.82         46.99         1.14 o                         
  -6   2   4       3815.26       3989.47        42.65 o                         
  -5   2   4         10.11          9.68         0.54 o                         
  -4   2   4        555.12        705.49         5.51 o                         
  -3   2   4          3.11          2.42         0.38 o                         
  -2   2   4      50614.57      50282.20       373.75 o                         
  -1   2   4        184.39        182.58         1.74 o                         
   0   2   4       1113.62       1091.57         9.71 o                         
   1   2   4          2.22          2.22         0.42 o                         
   2   2   4      22433.21      24355.86       188.29 o                         
   3   2   4         17.82         18.12         0.55 o                         
   4   2   4        336.55        307.19         4.16 o                         
   5   2   4         45.27         47.86         1.00 o                         
   6   2   4        641.58        601.98        11.49 o                         
   7   2   4         86.60         89.57         2.37 o                         
   8   2   4        410.44        377.26        12.08 o                         
   9   2   4        187.81        179.92         6.38 o                         
  10   2   4        277.91        285.49        13.48 o                         
  11   2   4         71.71         74.29         2.87 o                         
 -13   3   4          2.75          1.93         1.03 o                         
 -12   3   4        114.75        115.74         6.40 o                         
 -11   3   4         44.17         40.74         1.57 o                         
 -10   3   4       1420.93       1300.40        42.39 o                         
  -9   3   4          3.17          3.16         0.96 o                         
  -8   3   4        104.79         98.82         1.85 o                         
  -7   3   4        124.51        118.83         1.69 o                         
  -6   3   4        281.44        340.13         4.60 o                         
  -5   3   4         29.37         32.97         0.66 o                         
  -4   3   4        262.22        240.00         2.42 o                         
  -3   3   4       1176.51       1218.62         8.86 o                         
  -2   3   4       7826.16       7765.04        57.22 o                         
  -1   3   4        475.92        471.68         3.99 o                         
   0   3   4        422.46        396.19         3.34 o                         
   1   3   4        464.80        507.18         5.37 o                         
   2   3   4       2603.76       2846.92        22.08 o                         
   3   3   4         18.94         20.39         0.63 o                         
   4   3   4       2271.49       2310.95        24.93 o                         
   5   3   4          7.37          6.53         0.70 o                         
   6   3   4         52.75         40.96         1.12 o                         
   7   3   4         37.16         37.33         1.33 o                         
   8   3   4        584.68        558.49        14.48 o                         
   9   3   4         88.97         86.70         2.69 o                         
  10   3   4        956.35        901.88        36.01 o                         
  11   3   4        105.54        104.45         3.01 o                         
 -13   4   4          6.80          7.02         1.10 o                         
 -12   4   4          5.35          3.02         1.22 o                         
 -11   4   4          3.15          4.44         1.07 o                         
 -10   4   4        540.01        522.89        17.89 o                         
  -9   4   4         45.39         41.22         1.40 o                         
  -8   4   4        237.05        181.55         3.58 o                         
  -7   4   4          0.02          0.94         0.64 o                         
  -6   4   4        145.42        156.58         2.02 o                         
  -5   4   4        343.15        344.88         4.71 o                         
  -4   4   4        840.76        849.45         7.31 o                         
  -3   4   4        240.93        267.30         2.50 o                         
  -2   4   4         97.64         80.69         1.07 o                         
  -1   4   4         52.69         54.20         0.76 o                         
   0   4   4       6871.83       7062.45        53.68 o                         
   1   4   4        334.05        343.78         2.89 o                         
   2   4   4       7699.67       7997.18        94.37 o                         
   3   4   4        292.43        303.61         3.57 o                         
   4   4   4       1585.54       1747.42        26.79 o                         
   5   4   4         30.98         33.27         0.94 o                         
   6   4   4         11.77         15.38         0.98 o                         
   7   4   4        645.73        638.74         9.34 o                         
   8   4   4       1691.45       1606.68        41.67 o                         
   9   4   4        243.90        233.67         5.96 o                         
  10   4   4        496.24        474.63        18.60 o                         
  11   4   4         35.14         35.82         1.80 o                         
 -13   5   4         12.11         13.94         1.42 o                         
 -12   5   4         42.43         41.76         1.66 o                         
 -11   5   4         45.14         51.60         2.22 o                         
 -10   5   4         11.99          8.30         1.01 o                         
  -9   5   4         20.04         21.59         1.08 o                         
  -8   5   4       1082.55       1187.47         9.72 o                         
  -7   5   4         17.58         20.87         0.79 o                         
  -6   5   4       7493.40       7948.47       108.35 o                         
  -5   5   4        277.91        295.63         3.53 o                         
  -4   5   4        121.55         91.65         1.22 o                         
  -3   5   4          1.22          2.10         0.52 o                         
  -2   5   4        811.11        829.22         6.90 o                         
  -1   5   4          4.87          7.38         0.47 o                         
   0   5   4       2841.47       2975.28        22.16 o                         
   1   5   4        150.19        140.21         1.42 o                         
   2   5   4        675.23        726.45         7.83 o                         
   3   5   4        138.38        136.57         2.16 o                         
   4   5   4       1593.91       1572.89        27.05 o                         
   5   5   4         23.93         23.71         0.84 o                         
   6   5   4        690.62        726.74        14.07 o                         
   7   5   4         40.29         39.46         1.40 o                         
   8   5   4        847.46        880.40        18.04 o                         
   9   5   4         29.71         29.30         1.44 o                         
  10   5   4       1265.74       1293.36        51.22 o                         
  11   5   4         11.91          9.91         1.11 o                         
 -13   6   4          1.63          2.64         1.33 o                         
 -12   6   4          1.94          3.06         1.04 o                         
 -11   6   4          0.00          0.26         0.99 o                         
 -10   6   4         16.50         11.32         1.13 o                         
  -9   6   4         12.37          9.62         0.98 o                         
  -8   6   4          4.37          3.46         0.79 o                         
  -7   6   4         11.00         10.20         0.78 o                         
  -6   6   4        471.21        427.98         4.04 o                         
  -5   6   4        137.69        126.87         1.67 o                         
  -4   6   4        717.56        677.59         8.54 o                         
  -3   6   4         53.18         49.63         0.82 o                         
  -2   6   4        192.83        221.98         2.49 o                         
  -1   6   4         49.93         56.01         0.87 o                         
   0   6   4       2197.88       2215.39        15.94 o                         
   1   6   4         67.71         74.32         1.22 o                         
   2   6   4       1622.35       1587.37        24.25 o                         
   3   6   4         66.06         72.59         1.45 o                         
   4   6   4        204.59        227.16         4.44 o                         
   5   6   4         32.43         26.55         0.99 o                         
   6   6   4         46.36         55.20         1.66 o                         
   7   6   4          0.02          1.85         1.14 o                         
   8   6   4          5.20          2.43         1.11 o                         
   9   6   4        123.15        123.17         3.76 o                         
  10   6   4         12.96          9.94         1.00 o                         
  11   6   4         25.93         26.23         1.37 o                         
 -13   7   4          0.91          3.27         2.06 o                         
 -12   7   4         10.80         12.90         1.09 o                         
 -11   7   4         27.29         22.69         1.34 o                         
 -10   7   4       2326.80       2076.01        72.95 o                         
  -9   7   4         42.70         41.16         1.34 o                         
  -8   7   4        981.55        929.69         8.62 o                         
  -7   7   4         45.41         47.75         1.25 o                         
  -6   7   4       1913.50       1814.27        17.18 o                         
  -5   7   4        114.19        119.13         1.71 o                         
  -4   7   4       4353.92       4293.80        47.41 o                         
  -3   7   4          8.66          9.83         0.54 o                         
  -2   7   4       1017.41       1000.60        11.84 o                         
  -1   7   4         53.10         56.84         0.78 o                         
   0   7   4          4.25         19.64         1.46 o                         
   1   7   4         75.55         71.88         1.37 o                         
   2   7   4       1402.83       1324.25        25.04 o                         
   3   7   4        313.38        306.48         7.31 o                         
   4   7   4        201.53        181.90         3.58 o                         
   5   7   4         49.74         47.90         1.25 o                         
   6   7   4         84.10         78.69         2.01 o                         
   7   7   4         65.44         65.80         1.95 o                         
   8   7   4       1441.62       1439.25        31.88 o                         
   9   7   4         12.17         11.42         1.11 o                         
  10   7   4          7.90          9.05         0.94 o                         
  11   7   4          1.69          0.69         1.58 o                         
 -13   8   4          0.78          1.51         4.51 o                         
 -12   8   4        283.45        278.17        15.73 o                         
 -11   8   4          8.92          7.18         1.28 o                         
 -10   8   4          0.21          1.20         1.03 o                         
  -9   8   4          0.40          0.09         0.98 o                         
  -8   8   4         29.26         31.21         1.18 o                         
  -7   8   4          0.02          0.03         0.84 o                         
  -6   8   4         66.84         82.32         1.36 o                         
  -5   8   4        276.37        281.23         3.87 o                         
  -4   8   4       1753.22       1910.01        20.48 o                         
  -3   8   4        135.18        126.95         2.19 o                         
  -2   8   4        179.96        144.38         2.28 o                         
  -1   8   4        560.93        572.64         7.39 o                         
   0   8   4       1723.31       1703.92        23.32 o                         
   1   8   4        177.74        187.48         3.78 o                         
   2   8   4       1836.82       1759.49        37.47 o                         
   3   8   4         36.92         31.67         1.05 o                         
   4   8   4       1184.22       1135.91        21.43 o                         
   5   8   4          0.01         -0.14         0.94 o                         
   6   8   4        953.82       1022.62        15.80 o                         
   7   8   4         13.48         11.52         1.21 o                         
   8   8   4        137.84        139.58         3.63 o                         
   9   8   4         96.62        104.43         3.05 o                         
  10   8   4         38.82         47.96         1.80 o                         
 -12   9   4         60.95         58.18         2.02 o                         
 -11   9   4          1.57          2.04         1.08 o                         
 -10   9   4        304.48        298.87         9.89 o                         
  -9   9   4          4.51          4.26         1.03 o                         
  -8   9   4        694.70        743.39         7.75 o                         
  -7   9   4         31.10         31.25         1.10 o                         
  -6   9   4         56.80         81.31         1.47 o                         
  -5   9   4         12.44         14.31         0.80 o                         
  -4   9   4        408.76        475.84         7.80 o                         
  -3   9   4        245.96        248.66         4.24 o                         
  -2   9   4        118.04        121.86         2.51 o                         
  -1   9   4         49.69         46.51         0.84 o                         
   0   9   4       1177.60       1236.52        26.12 o                         
   1   9   4        165.82        179.50         3.62 o                         
   2   9   4         71.97         95.14         2.33 o                         
   3   9   4         30.05         26.84         0.93 o                         
   4   9   4       1332.58       1348.17        24.60 o                         
   5   9   4        106.85        105.73         2.83 o                         
   6   9   4       1217.80       1175.23        28.20 o                         
   7   9   4         19.65         22.67         1.33 o                         
   8   9   4       1003.34       1056.83        20.02 o                         
   9   9   4         60.29         62.60         1.80 o                         
  10   9   4         41.22         40.64         1.42 o                         
 -12  10   4         34.19         34.11         1.66 o                         
 -11  10   4          0.90          0.53         1.12 o                         
 -10  10   4          6.04          3.54         1.19 o                         
  -9  10   4         38.15         37.59         1.37 o                         
  -8  10   4       2116.47       2083.07        32.13 o                         
  -7  10   4        289.76        312.13         3.32 o                         
  -6  10   4        808.22        872.12         8.10 o                         
  -5  10   4        209.75        211.25         3.55 o                         
  -4  10   4        777.06        752.53        12.75 o                         
  -3  10   4        115.23        123.07         2.74 o                         
  -2  10   4        486.33        564.06         9.10 o                         
  -1  10   4          1.26          1.19         0.58 o                         
   0  10   4       1057.01       1083.82        18.76 o                         
   1  10   4         13.38          9.90         0.66 o                         
   2  10   4        291.42        324.91         6.44 o                         
   3  10   4        133.34        110.10         3.34 o                         
   4  10   4         22.24         22.48         1.16 o                         
   5  10   4         12.47         11.90         1.07 o                         
   6  10   4        143.79        128.87         3.62 o                         
   7  10   4          0.66          1.00         1.19 o                         
   8  10   4         47.32         36.21         1.42 o                         
   9  10   4         29.17         31.49         1.52 o                         
  10  10   4          0.02         -0.74         1.16 o                         
 -12  11   4        264.36        235.29        13.34 o                         
 -11  11   4          4.24          5.78         1.20 o                         
 -10  11   4        152.61        143.53         8.27 o                         
  -9  11   4         20.42         17.47         1.11 o                         
  -8  11   4         78.12         85.18         2.29 o                         
  -7  11   4        198.71        198.63         3.09 o                         
  -6  11   4        140.78        126.39         1.90 o                         
  -5  11   4          3.48          2.85         0.80 o                         
  -4  11   4       3616.07       3570.81        55.53 o                         
  -3  11   4         62.80         63.68         1.73 o                         
  -2  11   4         71.97         75.14         1.75 o                         
  -1  11   4        334.21        314.84         6.60 o                         
   0  11   4         85.92         84.19         1.99 o                         
   1  11   4         61.19         56.24         1.90 o                         
   2  11   4        123.75         89.21         2.02 o                         
   3  11   4          0.43          2.37         0.89 o                         
   4  11   4       1191.26       1172.93        33.62 o                         
   5  11   4          4.94          3.55         1.04 o                         
   6  11   4         63.80         49.91         1.49 o                         
   7  11   4         13.15         12.34         1.25 o                         
   8  11   4          4.36          7.70         1.31 o                         
   9  11   4          9.11         10.34         1.24 o                         
  10  11   4         94.07        104.08         4.72 o                         
 -11  12   4          1.65          1.01         1.17 o                         
 -10  12   4        148.08        158.60         8.92 o                         
  -9  12   4         50.89         45.91         1.87 o                         
  -8  12   4       2240.51       2283.87        39.70 o                         
  -7  12   4         97.24        109.07         2.37 o                         
  -6  12   4         23.68         34.35         1.20 o                         
  -5  12   4          0.00          0.73         0.83 o                         
  -4  12   4         56.71         67.92         1.42 o                         
  -3  12   4        189.31        186.37         3.55 o                         
  -2  12   4         49.16         51.38         1.17 o                         
  -1  12   4          1.94          2.43         0.71 o                         
   0  12   4        854.39        920.76        20.06 o                         
   1  12   4        218.61        229.49         4.54 o                         
   2  12   4          0.25          3.79         0.83 o                         
   3  12   4        183.39        169.68         4.90 o                         
   4  12   4         40.03         34.32         1.45 o                         
   5  12   4          6.00          5.31         1.13 o                         
   6  12   4       1084.58       1036.00        18.33 o                         
   7  12   4        142.60        148.85         2.81 o                         
   8  12   4        265.11        293.78         9.04 o                         
   9  12   4         31.35         31.48         1.68 o                         
 -11  13   4          0.03         -0.22         2.68 o                         
 -10  13   4          6.11          9.84         1.12 o                         
  -9  13   4         36.58         33.21         1.93 o                         
  -8  13   4        465.60        434.18         7.28 o                         
  -7  13   4        166.97        162.94         2.86 o                         
  -6  13   4         55.92         49.16         1.35 o                         
  -5  13   4         43.92         42.94         1.15 o                         
  -4  13   4        113.32        112.34         2.56 o                         
  -3  13   4        412.35        409.03         7.56 o                         
  -2  13   4        165.23        149.06         3.60 o                         
  -1  13   4        215.52        201.02         4.71 o                         
   0  13   4        330.19        319.79         6.58 o                         
   1  13   4         19.16         24.38         1.14 o                         
   2  13   4          1.79          3.80         0.89 o                         
   3  13   4        168.47        151.02         4.91 o                         
   4  13   4        646.67        600.12        15.65 o                         
   5  13   4         40.52         37.26         1.53 o                         
   6  13   4         14.52          9.31         1.18 o                         
   7  13   4          0.22          1.43         1.42 o                         
   8  13   4         69.08         90.52         3.47 o                         
   9  13   4         24.71         19.26         1.65 o                         
 -10  14   4        161.80        144.96        11.38 o                         
  -9  14   4        167.39        166.32         5.80 o                         
  -8  14   4        291.19        284.71         5.96 o                         
  -7  14   4          0.47          0.55         0.92 o                         
  -6  14   4       2132.72       2183.91        28.72 o                         
  -5  14   4         55.87         56.72         1.49 o                         
  -4  14   4         89.16         76.34         1.54 o                         
  -3  14   4          1.78          2.04         0.83 o                         
  -2  14   4          2.06          5.82         0.87 o                         
  -1  14   4          1.60          2.76         0.87 o                         
   0  14   4         13.02         18.01         1.11 o                         
   1  14   4         39.59         36.13         1.25 o                         
   2  14   4         21.53         18.80         1.18 o                         
   3  14   4          4.52          4.44         1.06 o                         
   4  14   4        174.30        188.93         4.36 o                         
   5  14   4          7.05          6.95         1.23 o                         
   6  14   4       1492.76       1605.19        41.74 o                         
   7  14   4          1.08          1.36         1.43 o                         
   8  14   4        591.26        607.68        11.83 o                         
 -10  15   4        122.56        123.96         7.69 o                         
  -9  15   4         25.35         25.01         1.22 o                         
  -8  15   4        422.58        395.86        13.64 o                         
  -7  15   4          2.70          3.73         1.19 o                         
  -6  15   4         15.19         10.64         1.01 o                         
  -5  15   4         12.45         12.98         1.09 o                         
  -4  15   4         19.66         18.61         1.15 o                         
  -3  15   4         76.66         70.27         1.56 o                         
  -2  15   4        145.32        149.72         4.72 o                         
  -1  15   4        249.32        249.84         7.63 o                         
   0  15   4        113.80        133.91         2.88 o                         
   1  15   4        136.55        148.76         3.16 o                         
   2  15   4        165.04        137.21         4.44 o                         
   3  15   4         85.81         82.58         2.96 o                         
   4  15   4       1324.37       1346.97        39.27 o                         
   5  15   4        438.47        455.78         7.65 o                         
   6  15   4         49.57         43.12         1.98 o                         
   7  15   4         36.27         43.51         2.44 o                         
   8  15   4        130.45        134.71         5.44 o                         
  -9  16   4        182.08        176.76         6.60 o                         
  -8  16   4          0.26          1.40         1.07 o                         
  -7  16   4         27.53         26.35         1.47 o                         
  -6  16   4        117.78        127.32         2.64 o                         
  -5  16   4         84.02         85.29         1.94 o                         
  -4  16   4        152.03        151.94         3.92 o                         
  -3  16   4        233.64        232.57         5.26 o                         
  -2  16   4        847.45        720.77        19.45 o                         
  -1  16   4        437.47        408.46        13.87 o                         
   0  16   4          4.31          5.99         1.21 o                         
   1  16   4         97.17         96.05         2.37 o                         
   2  16   4        157.52        122.72         4.46 o                         
   3  16   4         16.62         15.96         1.46 o                         
   4  16   4         59.18         54.45         2.59 o                         
   5  16   4         19.33         20.59         1.47 o                         
   6  16   4         22.85         14.84         1.28 o                         
   7  16   4          5.51          7.87         1.38 o                         
  -8  17   4        450.67        488.93        11.37 o                         
  -7  17   4         42.53         47.87         1.55 o                         
  -6  17   4        115.29        100.04         2.28 o                         
  -5  17   4         20.34         19.00         1.31 o                         
  -4  17   4         46.54         64.01         1.66 o                         
  -3  17   4        129.44        138.14         3.06 o                         
  -2  17   4       1119.69       1067.08        27.89 o                         
  -1  17   4        985.32        957.36        27.11 o                         
   0  17   4       3935.61       3751.12       111.88 o                         
   1  17   4        326.06        325.56         5.29 o                         
   2  17   4         15.83         26.64         1.88 o                         
   3  17   4          4.65          4.05         1.50 o                         
   4  17   4        229.67        244.94        12.47 o                         
   5  17   4         32.25         40.82         2.36 o                         
   6  17   4        171.25        218.37         5.48 o                         
  -7  18   4          2.59          3.08         1.15 o                         
  -6  18   4          9.03          8.27         1.31 o                         
  -5  18   4        164.99        188.90         3.90 o                         
  -4  18   4          0.89          4.02         1.11 o                         
  -3  18   4          0.67          0.92         1.06 o                         
  -2  18   4        224.67        181.08         5.36 o                         
  -1  18   4         58.69         64.03         3.41 o                         
   0  18   4          5.50          4.70         1.61 o                         
   1  18   4         15.74         18.39         1.64 o                         
   2  18   4        572.28        602.62        10.73 o                         
   3  18   4        205.19        227.42         5.63 o                         
   4  18   4         16.25         15.15         1.70 o                         
   5  18   4         45.56         43.42         1.88 o                         
  -6  19   4          1.32          2.52         1.34 o                         
  -5  19   4         95.21        112.44         2.74 o                         
  -4  19   4       1134.32       1280.50        17.45 o                         
  -3  19   4         34.53         39.18         1.51 o                         
  -2  19   4        131.45        118.78         4.49 o                         
  -1  19   4        184.17        202.09         3.87 o                         
   0  19   4        167.25        169.25         3.86 o                         
   1  19   4         48.65         57.68         3.27 o                         
   2  19   4         91.30         86.64         4.11 o                         
   3  19   4         13.48         17.19         2.18 o                         
   4  19   4        431.11        485.56        13.03 o                         
  -5  20   4         11.70         13.71         2.05 o                         
  -4  20   4          3.77          5.16         1.08 o                         
  -3  20   4          2.89          3.02         0.94 o                         
  -2  20   4        104.46        103.71         6.46 o                         
  -1  20   4          9.40         11.77         1.32 o                         
   0  20   4         22.16         16.11         1.34 o                         
   1  20   4        118.58        137.18         4.21 o                         
   2  20   4         12.68         16.41         2.30 o                         
   3  20   4        113.29        111.26         3.59 o                         
  -3  21   4         19.99         25.47         3.07 o                         
  -2  21   4         21.62         21.59         2.93 o                         
  -1  21   4        157.32        162.76         8.14 o                         
   0  21   4          0.05          1.57         3.93 o                         
   1  21   4        103.00         96.27         6.22 o                         
 -13   0   5         25.99         29.14         2.49 o                         
 -11   0   5         39.32         36.05         2.56 o                         
  -9   0   5        607.32        607.40        16.26 o                         
  -7   0   5        331.56        307.12         7.43 o                         
  -5   0   5        628.56        675.62        10.26 o                         
  -3   0   5         87.88         80.94         1.54 o                         
  -1   0   5        741.56        726.75         8.04 o                         
   1   0   5          0.03          0.06         0.58 o                         
   3   0   5         19.82         25.42         0.98 o                         
   5   0   5         38.68         44.46         1.36 o                         
   7   0   5         91.29         97.07         3.07 o                         
   9   0   5        272.23        243.87        15.13 o                         
  11   0   5        119.84        130.29         4.55 o                         
 -13   1   5          6.12          5.68         1.41 o                         
 -12   1   5        136.77        155.85         3.49 o                         
 -11   1   5          1.48          0.65         1.02 o                         
 -10   1   5         62.36         44.54         1.60 o                         
  -9   1   5          7.75          4.63         0.98 o                         
  -8   1   5       1759.02       1859.05        35.85 o                         
  -7   1   5          1.33          1.33         0.58 o                         
  -6   1   5       3502.37       3725.67        35.19 o                         
  -5   1   5        137.58        142.59         1.38 o                         
  -4   1   5        309.63        296.06         3.63 o                         
  -3   1   5        131.16        139.58         1.61 o                         
  -2   1   5       1095.48       1157.33         9.54 o                         
  -1   1   5        185.91        184.45         1.65 o                         
   0   1   5       1320.52       1196.42        10.04 o                         
   1   1   5         32.70         36.01         0.82 o                         
   2   1   5       1886.97       1931.91        17.22 o                         
   3   1   5        622.36        655.36         9.19 o                         
   4   1   5        264.36        244.90         3.38 o                         
   5   1   5         34.41         36.00         0.93 o                         
   6   1   5         40.05         31.10         1.08 o                         
   7   1   5         24.07         24.79         1.16 o                         
   8   1   5       1864.82       1814.21        43.84 o                         
   9   1   5        115.09        115.05         4.23 o                         
  10   1   5         37.23         39.95         2.05 o                         
  11   1   5         28.24         27.32         1.47 o                         
 -13   2   5         43.15         39.83         1.74 o                         
 -12   2   5        195.01        171.37         3.59 o                         
 -11   2   5          1.34          2.24         1.04 o                         
 -10   2   5        119.89        112.10         3.08 o                         
  -9   2   5        132.26        132.27         3.22 o                         
  -8   2   5        772.32        706.54        12.54 o                         
  -7   2   5         11.39         11.67         0.70 o                         
  -6   2   5       2658.41       2711.48        29.13 o                         
  -5   2   5        594.20        591.65         5.51 o                         
  -4   2   5      14455.68      14469.53       101.06 o                         
  -3   2   5        318.07        309.44         2.85 o                         
  -2   2   5      12912.85      12917.23        95.61 o                         
  -1   2   5          0.26          0.81         0.41 o                         
   0   2   5       2563.10       2564.16        21.63 o                         
   1   2   5         12.64         14.02         0.56 o                         
   2   2   5        155.16        219.11         2.34 o                         
   3   2   5         23.71         24.76         0.71 o                         
   4   2   5       5033.54       5713.52        60.43 o                         
   5   2   5        154.02        158.54         2.32 o                         
   6   2   5        106.32         87.89         1.79 o                         
   7   2   5          1.33          1.29         0.95 o                         
   8   2   5       1293.91       1269.64        32.90 o                         
   9   2   5         13.33         11.44         1.13 o                         
  10   2   5         82.47         78.06         5.79 o                         
  11   2   5          1.99          2.23         1.04 o                         
 -13   3   5         27.89         27.48         1.62 o                         
 -12   3   5         23.00         25.92         1.62 o                         
 -11   3   5         50.14         49.45         1.54 o                         
 -10   3   5       1678.75       1677.70        33.84 o                         
  -9   3   5          0.89          1.07         1.01 o                         
  -8   3   5         25.72         31.80         1.10 o                         
  -7   3   5          4.50          3.66         0.69 o                         
  -6   3   5       1020.62       1058.79        15.02 o                         
  -5   3   5         80.87         84.02         1.16 o                         
  -4   3   5         76.19         64.09         0.88 o                         
  -3   3   5         81.86         83.87         0.96 o                         
  -2   3   5       8004.16       8151.53        60.79 o                         
  -1   3   5         35.54         40.68         0.75 o                         
   0   3   5        273.31        304.94         2.83 o                         
   1   3   5        257.02        259.81         2.85 o                         
   2   3   5       7694.80       8827.97       107.88 o                         
   3   3   5          3.59          3.58         0.52 o                         
   4   3   5       3210.34       3252.29        37.87 o                         
   5   3   5          5.58          6.01         0.77 o                         
   6   3   5          3.10          4.01         0.85 o                         
   7   3   5         52.02         50.80         1.85 o                         
   8   3   5        239.61        241.99         5.08 o                         
   9   3   5         41.78         37.37         1.40 o                         
  10   3   5        484.79        473.82        18.64 o                         
  11   3   5         64.84         64.23         2.48 o                         
 -13   4   5         56.47         58.98         2.09 o                         
 -12   4   5         91.50        103.94         2.59 o                         
 -11   4   5          7.38          7.99         1.09 o                         
 -10   4   5         62.15         65.82         2.06 o                         
  -9   4   5        117.99        110.11         2.24 o                         
  -8   4   5        269.12        324.77         5.68 o                         
  -7   4   5         73.53         73.73         1.31 o                         
  -6   4   5      11168.09      11825.36       186.46 o                         
  -5   4   5          0.17          1.10         0.43 o                         
  -4   4   5          0.84          3.62         0.51 o                         
  -3   4   5         10.13          8.19         0.44 o                         
  -2   4   5       2625.64       2787.85        22.18 o                         
  -1   4   5          2.12          2.04         0.42 o                         
   0   4   5        260.49        255.15         2.37 o                         
   1   4   5        137.08        135.65         2.50 o                         
   2   4   5        902.62        844.69        10.98 o                         
   3   4   5          7.57          9.14         0.53 o                         
   4   4   5         59.93         68.50         1.27 o                         
   5   4   5          4.91          3.26         0.84 o                         
   6   4   5          0.02          2.03         0.87 o                         
   7   4   5          3.25          6.09         1.09 o                         
   8   4   5        133.41        115.09         4.29 o                         
   9   4   5          2.50          2.73         1.10 o                         
  10   4   5         70.08         66.98         2.85 o                         
  11   4   5         47.33         48.60         2.74 o                         
 -13   5   5         21.86         22.65         1.58 o                         
 -12   5   5         23.94         22.77         1.43 o                         
 -11   5   5         12.69         14.82         1.06 o                         
 -10   5   5        970.87        963.91        21.35 o                         
  -9   5   5         17.37         17.81         1.06 o                         
  -8   5   5        841.53        737.62         8.03 o                         
  -7   5   5        118.11        114.79         1.80 o                         
  -6   5   5          7.97          3.97         0.58 o                         
  -5   5   5         36.88         39.94         0.74 o                         
  -4   5   5       2568.99       2946.19        33.90 o                         
  -3   5   5        114.12        125.63         1.66 o                         
  -2   5   5         90.30        148.14         1.84 o                         
  -1   5   5          4.54          5.83         0.47 o                         
   0   5   5       3581.89       3656.00        25.25 o                         
   1   5   5         17.52         20.22         0.56 o                         
   2   5   5        861.15        882.73        11.80 o                         
   3   5   5          4.99          3.75         0.52 o                         
   4   5   5          0.77          2.13         0.67 o                         
   5   5   5          0.74          1.10         0.89 o                         
   6   5   5       1591.15       1706.25        26.91 o                         
   7   5   5         64.38         64.78         1.77 o                         
   8   5   5         87.36         72.75         2.37 o                         
   9   5   5         31.30         34.76         1.55 o                         
  10   5   5         46.57         44.01         2.32 o                         
  11   5   5         53.18         56.39         3.98 o                         
 -13   6   5         67.12         73.75         2.60 o                         
 -12   6   5        440.55        412.48         6.54 o                         
 -11   6   5         61.40         58.30         2.32 o                         
 -10   6   5       1270.77       1230.12        28.07 o                         
  -9   6   5         27.24         24.59         1.16 o                         
  -8   6   5        411.71        390.47         4.21 o                         
  -7   6   5         23.59         25.14         1.00 o                         
  -6   6   5         13.19          5.65         0.60 o                         
  -5   6   5         58.03         50.25         0.99 o                         
  -4   6   5       1144.80       1166.00        17.03 o                         
  -3   6   5        108.46        128.11         1.90 o                         
  -2   6   5         54.44         30.87         0.63 o                         
  -1   6   5        159.94        182.18         1.70 o                         
   0   6   5       7146.93       7618.22        51.39 o                         
   1   6   5         11.34         13.17         0.48 o                         
   2   6   5       1112.10       1244.21        21.24 o                         
   3   6   5          1.51          1.12         0.62 o                         
   4   6   5        836.88        834.44        13.10 o                         
   5   6   5          0.19          0.48         0.84 o                         
   6   6   5         44.54         46.18         1.58 o                         
   7   6   5          0.02          0.91         1.09 o                         
   8   6   5        100.14        112.47         2.66 o                         
   9   6   5         48.82         43.09         1.63 o                         
  10   6   5          1.70          1.85         1.06 o                         
 -13   7   5          3.56          1.87         1.38 o                         
 -12   7   5        128.38        146.45         6.67 o                         
 -11   7   5          3.49          3.02         1.05 o                         
 -10   7   5       1487.83       1390.98        39.31 o                         
  -9   7   5          3.04          3.18         0.99 o                         
  -8   7   5         18.57         45.18         1.28 o                         
  -7   7   5        110.42         93.14         1.87 o                         
  -6   7   5        376.82        285.28         4.52 o                         
  -5   7   5        700.53        675.30         9.73 o                         
  -4   7   5       6470.37       6010.23       122.43 o                         
  -3   7   5          3.85          5.21         0.52 o                         
  -2   7   5       3025.71       3317.00        39.86 o                         
  -1   7   5        943.34        970.50        12.58 o                         
   0   7   5        180.72        186.22         3.65 o                         
   1   7   5          3.21          1.43         0.43 o                         
   2   7   5       2330.52       2230.25        50.15 o                         
   3   7   5          0.05          0.31         0.68 o                         
   4   7   5          1.66          2.11         0.82 o                         
   5   7   5         13.57         15.06         1.00 o                         
   6   7   5          6.51          6.47         1.11 o                         
   7   7   5         28.55         28.75         1.38 o                         
   8   7   5        195.27        205.55         4.79 o                         
   9   7   5         32.32         33.40         1.61 o                         
  10   7   5         46.36         37.01         1.56 o                         
 -13   8   5         72.53         67.66         5.79 o                         
 -12   8   5         28.57         25.48         1.30 o                         
 -11   8   5         16.75         15.14         1.38 o                         
 -10   8   5         22.33         25.90         1.23 o                         
  -9   8   5          1.82          3.25         1.00 o                         
  -8   8   5       2006.46       2180.32        19.09 o                         
  -7   8   5        116.77        110.18         2.18 o                         
  -6   8   5         15.13         21.54         0.90 o                         
  -5   8   5         64.40         61.16         1.05 o                         
  -4   8   5       1100.35       1134.49        22.08 o                         
  -3   8   5          2.84          3.44         0.50 o                         
  -2   8   5        197.10        180.70         3.45 o                         
  -1   8   5        728.58        726.40        13.58 o                         
   0   8   5      15068.16      14349.43       343.37 o                         
   1   8   5        196.90        189.90         4.88 o                         
   2   8   5         15.90         28.14         0.89 o                         
   3   8   5         13.00         13.27         0.78 o                         
   4   8   5        338.43        341.12         7.11 o                         
   5   8   5        109.06        103.25         2.69 o                         
   6   8   5         25.69         35.47         1.41 o                         
   7   8   5         29.08         29.72         1.46 o                         
   8   8   5         93.30         84.28         2.09 o                         
   9   8   5         23.78         26.01         1.37 o                         
  10   8   5          0.02          1.89         1.09 o                         
 -12   9   5        192.30        167.18         3.61 o                         
 -11   9   5          4.08          3.68         1.14 o                         
 -10   9   5        111.15        120.23         2.99 o                         
  -9   9   5         15.86         13.89         1.09 o                         
  -8   9   5        187.46        219.00         2.84 o                         
  -7   9   5          1.21          1.95         0.95 o                         
  -6   9   5         82.43         74.40         1.44 o                         
  -5   9   5         13.41         10.76         0.77 o                         
  -4   9   5        458.41        424.54         9.05 o                         
  -3   9   5         14.06         14.75         0.68 o                         
  -2   9   5        977.61        997.63        15.80 o                         
  -1   9   5         76.26         68.38         1.51 o                         
   0   9   5        434.65        353.94         9.30 o                         
   1   9   5         67.01         68.50         1.93 o                         
   2   9   5       3148.39       2756.57        76.67 o                         
   3   9   5         30.00         23.66         0.92 o                         
   4   9   5       1630.98       1655.96        31.79 o                         
   5   9   5         15.27         16.15         1.17 o                         
   6   9   5        319.66        348.53         7.49 o                         
   7   9   5         19.83         19.77         1.31 o                         
   8   9   5        127.12        133.39         2.73 o                         
   9   9   5          1.82          2.37         1.07 o                         
  10   9   5          8.42          7.95         1.54 o                         
 -12  10   5        146.26        140.72         3.47 o                         
 -11  10   5         20.51         22.20         1.37 o                         
 -10  10   5          0.65          5.21         1.18 o                         
  -9  10   5        153.09        152.97         3.09 o                         
  -8  10   5       1150.21       1170.73        10.46 o                         
  -7  10   5        524.45        536.31         8.15 o                         
  -6  10   5        779.75        730.23         8.74 o                         
  -5  10   5        358.09        340.25         5.32 o                         
  -4  10   5       1830.09       1770.50        33.90 o                         
  -3  10   5         81.81         80.26         1.60 o                         
  -2  10   5        251.45        259.35         5.06 o                         
  -1  10   5        591.62        570.45        14.11 o                         
   0  10   5        360.66        344.83         9.30 o                         
   1  10   5        734.69        709.29        19.63 o                         
   2  10   5       1407.90       1346.42        38.31 o                         
   3  10   5        329.10        315.19         8.63 o                         
   4  10   5       2966.35       3032.80        47.48 o                         
   5  10   5         50.41         49.82         1.51 o                         
   6  10   5        134.35        114.51         3.43 o                         
   7  10   5        107.13        112.56         3.68 o                         
   8  10   5        211.70        219.26         4.50 o                         
   9  10   5         32.03         35.25         1.74 o                         
 -12  11   5        177.11        179.83         6.70 o                         
 -11  11   5          0.42          1.46         1.01 o                         
 -10  11   5        349.94        343.31        13.72 o                         
  -9  11   5        197.79        197.01         3.81 o                         
  -8  11   5        769.55        729.95         9.79 o                         
  -7  11   5        374.99        386.49         5.51 o                         
  -6  11   5        107.03        134.18         2.55 o                         
  -5  11   5          5.13          5.32         0.84 o                         
  -4  11   5        975.14       1003.19        17.31 o                         
  -3  11   5          0.02          0.85         0.68 o                         
  -2  11   5        407.99        364.07         7.55 o                         
  -1  11   5         16.92         20.60         0.80 o                         
   0  11   5        280.30        290.55         8.59 o                         
   1  11   5        188.39        177.44         5.90 o                         
   2  11   5       4028.25       3865.85       109.33 o                         
   3  11   5        606.70        588.05        16.25 o                         
   4  11   5       3566.54       3465.70        78.52 o                         
   5  11   5        263.31        273.39         5.64 o                         
   6  11   5        145.32        119.88         3.61 o                         
   7  11   5        142.22        143.19         4.74 o                         
   8  11   5          0.38          0.90         1.20 o                         
   9  11   5         22.06         24.81         1.47 o                         
 -11  12   5          9.59          6.36         1.04 o                         
 -10  12   5        241.25        242.76         8.87 o                         
  -9  12   5         61.51         57.53         1.91 o                         
  -8  12   5        573.28        592.30        11.68 o                         
  -7  12   5         58.32         56.86         1.48 o                         
  -6  12   5       3408.63       3455.13        51.69 o                         
  -5  12   5        277.46        272.40         5.02 o                         
  -4  12   5        717.31        695.05         8.36 o                         
  -3  12   5       1155.10       1100.23        30.13 o                         
  -2  12   5       1218.53       1209.64        26.94 o                         
  -1  12   5        227.33        215.61         5.58 o                         
   0  12   5        197.92        177.00         4.84 o                         
   1  12   5          5.57          5.68         0.91 o                         
   2  12   5        297.94        270.55         7.55 o                         
   3  12   5        162.77        137.46         3.70 o                         
   4  12   5        311.36        295.18         8.89 o                         
   5  12   5          3.74          3.14         1.26 o                         
   6  12   5          0.60          2.66         1.26 o                         
   7  12   5          4.84          5.47         1.28 o                         
   8  12   5          0.48          1.17         1.07 o                         
   9  12   5          1.59          1.80         1.65 o                         
 -11  13   5         57.03         64.01         3.94 o                         
 -10  13   5          5.79         10.90         1.07 o                         
  -9  13   5          0.32          0.07         1.08 o                         
  -8  13   5          0.01          2.60         0.98 o                         
  -7  13   5          2.01          2.74         1.15 o                         
  -6  13   5         66.73         44.73         1.45 o                         
  -5  13   5         43.52         45.20         1.34 o                         
  -4  13   5       1482.08       1407.30        21.27 o                         
  -3  13   5        109.87        104.21         2.71 o                         
  -2  13   5       4989.18       4468.93       129.47 o                         
  -1  13   5        375.16        346.88         9.08 o                         
   0  13   5       2715.41       2799.85        59.59 o                         
   1  13   5         10.85         13.57         1.05 o                         
   2  13   5       1883.70       1803.74        50.45 o                         
   3  13   5          0.14          1.01         1.07 o                         
   4  13   5        226.81        203.47         6.61 o                         
   5  13   5         23.57         24.70         1.48 o                         
   6  13   5       1351.46       1344.60        38.27 o                         
   7  13   5         11.04         12.21         1.37 o                         
   8  13   5        316.98        362.43         9.48 o                         
 -10  14   5         64.35         61.30         1.85 o                         
  -9  14   5        244.08        238.66         5.95 o                         
  -8  14   5         39.21         50.28         1.48 o                         
  -7  14   5          0.34          0.97         1.07 o                         
  -6  14   5       1092.28       1122.01        13.79 o                         
  -5  14   5        175.25        186.62         3.89 o                         
  -4  14   5         26.30         26.42         1.37 o                         
  -3  14   5          5.21          4.22         0.98 o                         
  -2  14   5        220.61        229.91         6.51 o                         
  -1  14   5        171.74        165.05         4.80 o                         
   0  14   5        540.56        590.41        14.85 o                         
   1  14   5          4.02          4.76         0.99 o                         
   2  14   5         91.28         96.88         3.33 o                         
   3  14   5         57.71         56.43         2.11 o                         
   4  14   5         42.20         33.56         1.62 o                         
   5  14   5          7.16         10.38         1.41 o                         
   6  14   5        123.84        111.97         4.97 o                         
   7  14   5         44.87         51.96         2.36 o                         
   8  14   5        134.95        144.02         4.67 o                         
 -10  15   5         69.07         57.35         3.49 o                         
  -9  15   5         16.67         16.38         1.19 o                         
  -8  15   5        605.32        620.66        14.52 o                         
  -7  15   5          0.72          1.07         1.16 o                         
  -6  15   5         11.18         10.22         1.21 o                         
  -5  15   5         12.58         11.50         1.18 o                         
  -4  15   5       1575.88       1554.13        43.07 o                         
  -3  15   5        203.37        198.34         6.45 o                         
  -2  15   5        769.67        779.17        23.62 o                         
  -1  15   5         89.66         74.32         2.36 o                         
   0  15   5        389.87        368.72         9.27 o                         
   1  15   5        280.92        268.53         9.48 o                         
   2  15   5        185.30        178.44         6.87 o                         
   3  15   5         54.58         57.11         1.94 o                         
   4  15   5         50.84         73.67         3.37 o                         
   5  15   5         44.26         43.17         2.32 o                         
   6  15   5        132.95        140.62         5.53 o                         
   7  15   5         32.97         31.50         1.58 o                         
  -9  16   5         36.82         33.46         1.38 o                         
  -8  16   5         64.95         56.18         1.82 o                         
  -7  16   5          0.68          1.43         1.30 o                         
  -6  16   5         15.02         25.03         1.61 o                         
  -5  16   5        285.28        291.48         7.18 o                         
  -4  16   5         57.54         52.35         2.23 o                         
  -3  16   5        423.51        419.21        12.83 o                         
  -2  16   5       3067.04       2884.55        87.24 o                         
  -1  16   5        617.91        591.15        21.45 o                         
   0  16   5        120.02        107.00         3.32 o                         
   1  16   5        248.95        224.54         8.15 o                         
   2  16   5         93.85        100.61         3.83 o                         
   3  16   5         15.48         19.55         1.49 o                         
   4  16   5        501.99        550.73        26.66 o                         
   5  16   5          0.07          0.24         1.49 o                         
   6  16   5         25.13         32.76         1.81 o                         
   7  16   5         26.68         21.66         2.65 o                         
  -8  17   5         81.93         97.60         2.59 o                         
  -7  17   5         28.86         36.00         1.74 o                         
  -6  17   5        105.91        105.71         2.36 o                         
  -5  17   5         21.02         26.82         1.69 o                         
  -4  17   5        320.26        314.26        10.76 o                         
  -3  17   5          2.25          1.17         1.18 o                         
  -2  17   5          0.05          0.85         1.16 o                         
  -1  17   5        186.42        189.59         7.65 o                         
   0  17   5         92.55         90.15         3.63 o                         
   1  17   5         30.60         31.34         1.80 o                         
   2  17   5          1.46          2.03         1.28 o                         
   3  17   5          4.29          4.63         1.55 o                         
   4  17   5        264.38        275.42         8.35 o                         
   5  17   5          1.24          3.41         1.76 o                         
   6  17   5          0.07          0.29         2.86 o                         
  -7  18   5         87.37         88.66         3.07 o                         
  -6  18   5        681.92        727.56        11.83 o                         
  -5  18   5         44.10         46.27         1.70 o                         
  -4  18   5        202.62        169.29         7.75 o                         
  -3  18   5          1.67          1.65         1.06 o                         
  -2  18   5          2.45          2.57         1.24 o                         
  -1  18   5         17.35         15.13         1.43 o                         
   0  18   5         30.67         34.12         1.70 o                         
   1  18   5          0.68          1.58         1.54 o                         
   2  18   5         83.83        101.98         2.81 o                         
   3  18   5         17.13         17.00         1.54 o                         
   4  18   5         17.11         27.74         1.74 o                         
   5  18   5          3.90          3.99         2.08 o                         
  -6  19   5          1.41          3.25         1.61 o                         
  -5  19   5         18.58         22.20         1.47 o                         
  -4  19   5         28.79         34.25         1.91 o                         
  -3  19   5          8.54          7.43         1.18 o                         
  -2  19   5        883.67        814.60        50.63 o                         
  -1  19   5         42.98         44.76         2.26 o                         
   0  19   5        114.90        115.18         3.47 o                         
   1  19   5         61.27         60.20         2.48 o                         
   2  19   5         46.87         51.08         2.25 o                         
   3  19   5          4.01          3.82         1.47 o                         
   4  19   5          1.23          2.51         2.11 o                         
  -5  20   5         21.60         17.11         2.90 o                         
  -4  20   5         27.30         25.35         2.10 o                         
  -3  20   5          8.54          7.74         1.47 o                         
  -2  20   5         47.65         54.50         3.24 o                         
  -1  20   5         18.76         19.70         1.35 o                         
   0  20   5        371.05        474.89         9.93 o                         
   1  20   5        145.29        155.58         6.47 o                         
   2  20   5        127.97        120.49         3.69 o                         
 -12   0   6        148.62        168.60         5.88 o                         
 -10   0   6       2053.53       1954.39        75.20 o                         
  -8   0   6       2194.04       2465.94        28.29 o                         
  -6   0   6       4361.52       4596.30        70.19 o                         
  -4   0   6      13805.26      14873.22       154.73 o                         
  -2   0   6      12315.54      12323.84       138.16 o                         
   0   0   6      33902.81      34773.61       423.53 o                         
   2   0   6       3940.09       4591.54        46.64 o                         
   4   0   6        802.44       1040.36        13.78 o                         
   6   0   6        820.33        948.92        15.07 o                         
   8   0   6        589.21        552.24        20.84 o                         
  10   0   6          4.12          5.35         1.90 o                         
 -13   1   6         21.01         20.22         1.64 o                         
 -12   1   6        272.03        288.40        14.16 o                         
 -11   1   6         49.12         41.65         1.58 o                         
 -10   1   6         33.81         31.75         1.33 o                         
  -9   1   6         47.35         44.76         1.41 o                         
  -8   1   6         14.86         16.69         0.82 o                         
  -7   1   6        395.00        387.45         6.67 o                         
  -6   1   6       3274.32       3410.75        36.13 o                         
  -5   1   6        111.54        116.82         1.31 o                         
  -4   1   6        388.88        420.58         3.64 o                         
  -3   1   6        218.05        228.06         2.26 o                         
  -2   1   6       2506.84       2630.97        21.87 o                         
  -1   1   6        568.51        574.93         4.97 o                         
   0   1   6       3241.59       3298.94        26.75 o                         
   1   1   6         24.32         24.48         0.68 o                         
   2   1   6       4172.43       4713.70        36.18 o                         
   3   1   6         16.72         17.95         0.69 o                         
   4   1   6       2797.73       2997.92        27.21 o                         
   5   1   6         41.58         42.29         1.05 o                         
   6   1   6        471.30        508.78         6.84 o                         
   7   1   6         71.25         72.63         1.71 o                         
   8   1   6        880.07        868.82        25.33 o                         
   9   1   6        101.49         94.87         3.30 o                         
  10   1   6        307.09        341.40         6.60 o                         
  11   1   6         30.21         34.33         4.79 o                         
 -13   2   6         20.33         21.58         1.48 o                         
 -12   2   6         72.47         60.00         3.48 o                         
 -11   2   6        110.17        101.00         3.67 o                         
 -10   2   6        767.16        763.90        17.56 o                         
  -9   2   6         84.97         73.12         1.62 o                         
  -8   2   6         33.04         41.32         1.19 o                         
  -7   2   6          6.48          6.44         0.66 o                         
  -6   2   6          1.12          5.30         0.58 o                         
  -5   2   6        134.51        152.49         1.75 o                         
  -4   2   6       2528.15       2425.35        18.49 o                         
  -3   2   6         30.47         29.64         0.73 o                         
  -2   2   6         22.12         28.11         0.74 o                         
  -1   2   6          0.65          0.41         0.41 o                         
   0   2   6        159.57        141.27         1.80 o                         
   1   2   6        377.46        371.31         4.81 o                         
   2   2   6       2123.79       2183.42        17.13 o                         
   3   2   6        105.61         91.82         1.40 o                         
   4   2   6       1120.24       1151.91        10.31 o                         
   5   2   6        250.07        273.20         4.40 o                         
   6   2   6        152.73        176.37         2.77 o                         
   7   2   6         17.58         19.20         1.24 o                         
   8   2   6        934.17        915.64        27.78 o                         
   9   2   6         13.78         11.01         1.20 o                         
  10   2   6        249.62        269.14         5.55 o                         
 -13   3   6          0.40          0.31         1.23 o                         
 -12   3   6        665.36        613.46        38.67 o                         
 -11   3   6         17.61         16.82         1.19 o                         
 -10   3   6         68.45         59.01         1.67 o                         
  -9   3   6          0.00          0.43         0.98 o                         
  -8   3   6        230.44        209.56         4.60 o                         
  -7   3   6         79.84         73.74         1.28 o                         
  -6   3   6       6750.54       6636.75        88.64 o                         
  -5   3   6         39.16         42.09         0.90 o                         
  -4   3   6       2841.12       3088.44        23.68 o                         
  -3   3   6        164.29        161.45         1.96 o                         
  -2   3   6       6327.60       6820.82        53.84 o                         
  -1   3   6          1.93          3.21         0.52 o                         
   0   3   6       1247.06       1203.98        18.05 o                         
   1   3   6         47.98         48.12         0.79 o                         
   2   3   6       2378.90       2577.18        26.32 o                         
   3   3   6          0.01          0.49         0.56 o                         
   4   3   6       1559.31       1541.62        17.68 o                         
   5   3   6          6.17          6.94         0.87 o                         
   6   3   6         31.97         28.53         1.25 o                         
   7   3   6         90.85         90.09         2.34 o                         
   8   3   6        974.51        965.74        23.67 o                         
   9   3   6          3.29          3.42         1.15 o                         
  10   3   6         29.15         27.84         1.74 o                         
 -13   4   6         13.10         15.00         1.28 o                         
 -12   4   6        436.64        421.59        23.47 o                         
 -11   4   6         65.75         66.97         1.89 o                         
 -10   4   6         21.75         29.10         1.30 o                         
  -9   4   6         48.75         45.03         1.36 o                         
  -8   4   6         27.81         27.88         1.02 o                         
  -7   4   6        456.69        473.88         6.66 o                         
  -6   4   6          3.75          3.14         0.63 o                         
  -5   4   6         36.07         36.59         0.83 o                         
  -4   4   6        490.03        519.94         5.98 o                         
  -3   4   6          4.35          5.27         0.49 o                         
  -2   4   6          6.37         12.31         1.27 o                         
  -1   4   6         13.55         14.35         0.53 o                         
   0   4   6       6540.88       6440.30        84.95 o                         
   1   4   6        160.51        158.45         1.97 o                         
   2   4   6       1143.76       1160.58        14.72 o                         
   3   4   6         38.14         35.92         0.88 o                         
   4   4   6       1296.43       1484.94        17.25 o                         
   5   4   6         23.02         27.55         1.15 o                         
   6   4   6       1524.14       1504.01        18.77 o                         
   7   4   6         44.58         42.67         1.67 o                         
   8   4   6       2640.23       2608.23        94.18 o                         
   9   4   6         19.23         22.03         1.33 o                         
  10   4   6        207.95        238.64         4.51 o                         
 -13   5   6          2.31          3.16         1.14 o                         
 -12   5   6        133.20         98.12         5.68 o                         
 -11   5   6         11.68         13.46         1.12 o                         
 -10   5   6        849.06        876.13        12.72 o                         
  -9   5   6          5.66          6.52         1.01 o                         
  -8   5   6        370.13        401.64         4.36 o                         
  -7   5   6          0.14          1.03         0.69 o                         
  -6   5   6        849.46        802.53        14.36 o                         
  -5   5   6          2.07          1.99         0.54 o                         
  -4   5   6        295.97        284.76         4.60 o                         
  -3   5   6         49.78         54.46         0.96 o                         
  -2   5   6          6.95         10.92         0.53 o                         
  -1   5   6          6.59          8.39         0.50 o                         
   0   5   6      10538.03      10687.81       168.33 o                         
   1   5   6          3.85          2.40         0.51 o                         
   2   5   6        644.27        708.66        12.88 o                         
   3   5   6         10.16          9.62         0.71 o                         
   4   5   6        437.73        406.37         6.58 o                         
   5   5   6         95.45        104.90         2.09 o                         
   6   5   6       4689.58       5077.04        66.20 o                         
   7   5   6         30.19         31.52         1.59 o                         
   8   5   6         92.51        106.18         2.54 o                         
   9   5   6        140.27        135.22         4.94 o                         
  10   5   6       1318.41       1389.81        21.61 o                         
 -13   6   6         44.13         41.07         1.76 o                         
 -12   6   6          0.13          1.18         0.99 o                         
 -11   6   6         55.95         55.96         2.12 o                         
 -10   6   6       1160.33       1091.22        19.24 o                         
  -9   6   6          0.21          0.99         0.96 o                         
  -8   6   6          4.60         13.58         1.01 o                         
  -7   6   6         86.75         84.18         1.43 o                         
  -6   6   6         85.76         73.16         1.57 o                         
  -5   6   6         85.25         83.00         1.49 o                         
  -4   6   6        802.62        796.65        13.67 o                         
  -3   6   6         73.33         66.54         1.31 o                         
  -2   6   6        495.45        537.72         9.80 o                         
  -1   6   6        159.74        154.49         2.39 o                         
   0   6   6        652.68        696.73        16.93 o                         
   1   6   6        132.49        119.84         2.69 o                         
   2   6   6        174.98        166.06         3.49 o                         
   3   6   6         18.82         20.71         0.90 o                         
   4   6   6        788.29        750.55        12.38 o                         
   5   6   6         45.74         43.94         1.36 o                         
   6   6   6         96.71        124.07         2.67 o                         
   7   6   6         69.89         68.16         2.95 o                         
   8   6   6          4.21          8.27         1.29 o                         
   9   6   6         64.16         64.28         1.83 o                         
  10   6   6        204.49        203.06         4.49 o                         
 -13   7   6         14.96         15.01         2.68 o                         
 -12   7   6         17.43         13.91         1.06 o                         
 -11   7   6          1.03          1.75         1.19 o                         
 -10   7   6         10.19         14.86         1.25 o                         
  -9   7   6         57.22         59.21         1.59 o                         
  -8   7   6        311.26        339.75         3.94 o                         
  -7   7   6          5.54          6.06         0.94 o                         
  -6   7   6       1364.82       1390.09        21.34 o                         
  -5   7   6        149.36        150.79         3.08 o                         
  -4   7   6         68.10         94.65         1.75 o                         
  -3   7   6          0.44          1.42         0.48 o                         
  -2   7   6         43.02         67.96         1.60 o                         
  -1   7   6        231.68        225.82         5.23 o                         
   0   7   6       7724.13       6770.86       179.78 o                         
   1   7   6        269.79        254.68         5.70 o                         
   2   7   6       4012.61       3872.86        83.83 o                         
   3   7   6         85.63         80.89         2.00 o                         
   4   7   6        967.34        987.85        20.93 o                         
   5   7   6         70.67         67.24         2.03 o                         
   6   7   6        536.27        491.22         6.48 o                         
   7   7   6        187.32        193.55         3.98 o                         
   8   7   6         16.17         16.42         1.41 o                         
   9   7   6          3.65          2.91         1.01 o                         
  10   7   6         94.99        104.10         2.67 o                         
 -13   8   6         25.77         26.75         4.51 o                         
 -12   8   6         81.85         68.22         4.16 o                         
 -11   8   6          8.49          6.21         1.22 o                         
 -10   8   6        113.29         81.64         1.80 o                         
  -9   8   6        120.63        129.72         2.23 o                         
  -8   8   6       1459.30       1365.17        20.79 o                         
  -7   8   6        103.74         96.39         2.13 o                         
  -6   8   6       1221.22       1116.37        17.44 o                         
  -5   8   6         65.53         54.11         1.22 o                         
  -4   8   6       1714.11       1618.96        32.39 o                         
  -3   8   6         45.19         44.82         1.18 o                         
  -2   8   6        591.29        619.30        14.20 o                         
  -1   8   6         67.07         55.85         1.42 o                         
   0   8   6        639.90        527.14        13.09 o                         
   1   8   6         19.19         17.18         0.68 o                         
   2   8   6        957.78        930.08        23.51 o                         
   3   8   6        135.60        122.99         3.15 o                         
   4   8   6        862.41        820.41        20.71 o                         
   5   8   6        101.55         99.18         3.63 o                         
   6   8   6        657.20        721.71         9.21 o                         
   7   8   6          4.08          5.10         1.40 o                         
   8   8   6         39.28         30.04         1.54 o                         
   9   8   6         34.88         34.57         1.51 o                         
  10   8   6          0.05         -0.07         3.22 o                         
 -12   9   6         37.78         46.33         1.61 o                         
 -11   9   6          8.56         10.17         1.17 o                         
 -10   9   6          0.28          1.67         1.08 o                         
  -9   9   6         91.74         99.50         2.04 o                         
  -8   9   6        674.57        627.67        10.56 o                         
  -7   9   6         44.06         39.99         1.27 o                         
  -6   9   6       2745.39       2695.13        31.25 o                         
  -5   9   6         74.98         74.80         1.53 o                         
  -4   9   6        842.69        880.82        18.57 o                         
  -3   9   6         22.04         20.42         0.76 o                         
  -2   9   6         23.69         18.49         0.66 o                         
  -1   9   6          1.63          2.24         0.50 o                         
   0   9   6       3508.64       3045.69        79.93 o                         
   1   9   6         93.79         78.54         2.42 o                         
   2   9   6         10.20         20.01         0.87 o                         
   3   9   6        110.00        110.02         2.54 o                         
   4   9   6         71.31         75.28         2.40 o                         
   5   9   6         10.08          9.61         1.27 o                         
   6   9   6        644.33        676.70        16.01 o                         
   7   9   6          2.14          1.63         1.25 o                         
   8   9   6         46.79         48.17         1.78 o                         
   9   9   6         12.56         14.21         1.14 o                         
 -12  10   6          0.34          3.75         1.21 o                         
 -11  10   6          0.55          1.10         1.07 o                         
 -10  10   6        317.50        352.68         5.38 o                         
  -9  10   6         10.57          8.89         1.08 o                         
  -8  10   6        108.61         75.68         2.13 o                         
  -7  10   6          5.34          4.06         0.94 o                         
  -6  10   6        311.27        321.31         4.34 o                         
  -5  10   6         41.41         41.61         1.20 o                         
  -4  10   6        201.33        177.85         4.15 o                         
  -3  10   6         81.23         77.43         1.69 o                         
  -2  10   6       1744.83       1717.26        41.79 o                         
  -1  10   6          0.28          0.53         0.61 o                         
   0  10   6        912.47        792.29        23.48 o                         
   1  10   6        550.35        464.95        15.28 o                         
   2  10   6       1232.89       1123.77        30.56 o                         
   3  10   6         10.76         10.66         1.02 o                         
   4  10   6         37.99         54.91         1.40 o                         
   5  10   6        247.63        241.93         8.39 o                         
   6  10   6          8.41         12.73         1.40 o                         
   7  10   6        192.45        193.41         7.62 o                         
   8  10   6       1643.13       1745.63        39.47 o                         
   9  10   6         28.89         29.30         1.73 o                         
 -12  11   6         33.78         36.38         3.28 o                         
 -11  11   6          0.00          0.43         1.07 o                         
 -10  11   6         42.12         37.29         1.65 o                         
  -9  11   6        218.76        219.56         4.19 o                         
  -8  11   6         12.96          9.03         1.17 o                         
  -7  11   6        165.31        173.14         3.24 o                         
  -6  11   6          0.45          1.34         1.03 o                         
  -5  11   6         52.21         49.56         1.44 o                         
  -4  11   6        107.97        108.41         2.98 o                         
  -3  11   6         13.30         12.66         0.84 o                         
  -2  11   6       1324.58       1230.80        33.55 o                         
  -1  11   6          0.00          0.99         0.70 o                         
   0  11   6        393.65        326.79        11.51 o                         
   1  11   6        485.73        385.39        12.94 o                         
   2  11   6        281.36        252.09         7.83 o                         
   3  11   6         33.50         32.20         1.25 o                         
   4  11   6        841.45        820.56        22.69 o                         
   5  11   6          2.47          2.01         1.21 o                         
   6  11   6        112.56         94.92         2.68 o                         
   7  11   6        416.04        412.78        16.50 o                         
   8  11   6         57.74         68.48         2.87 o                         
   9  11   6         40.44         48.05         3.54 o                         
 -11  12   6          4.29          3.66         1.19 o                         
 -10  12   6        134.57        131.49         2.63 o                         
  -9  12   6          4.71          6.24         1.12 o                         
  -8  12   6        134.29        164.07         3.61 o                         
  -7  12   6         35.32         32.93         1.31 o                         
  -6  12   6       2428.15       2400.58        29.23 o                         
  -5  12   6        228.71        228.84         4.76 o                         
  -4  12   6        397.67        385.21         9.11 o                         
  -3  12   6        657.32        651.60        15.50 o                         
  -2  12   6       1989.99       1900.30        53.03 o                         
  -1  12   6        315.11        277.61         8.41 o                         
   0  12   6         38.82         31.40         1.25 o                         
   1  12   6        157.77        138.89         4.75 o                         
   2  12   6       3650.82       3199.67       107.44 o                         
   3  12   6        109.97         95.05         3.72 o                         
   4  12   6        327.97        257.49         6.87 o                         
   5  12   6        279.39        271.12         9.50 o                         
   6  12   6          9.79         11.92         1.47 o                         
   7  12   6         14.29         17.60         1.30 o                         
   8  12   6        280.84        295.41         7.11 o                         
 -11  13   6        140.49        139.78         8.73 o                         
 -10  13   6         49.51         38.08         2.21 o                         
  -9  13   6          5.03          5.82         1.17 o                         
  -8  13   6        211.73        223.49         5.03 o                         
  -7  13   6          3.09          4.30         1.18 o                         
  -6  13   6         40.89         40.16         1.47 o                         
  -5  13   6        488.94        501.31         7.73 o                         
  -4  13   6        492.00        465.13        10.07 o                         
  -3  13   6        598.14        583.53        13.91 o                         
  -2  13   6        233.64        205.77         5.42 o                         
  -1  13   6         31.88         29.52         1.52 o                         
   0  13   6       1093.45        973.61        35.33 o                         
   1  13   6        100.35         82.57         3.09 o                         
   2  13   6        442.11        388.49        12.87 o                         
   3  13   6         34.38         38.22         1.68 o                         
   4  13   6          0.24          5.12         1.21 o                         
   5  13   6        132.09        128.62         3.57 o                         
   6  13   6        594.44        593.89        17.22 o                         
   7  13   6         46.11         49.76         2.82 o                         
   8  13   6          4.05          4.15         1.35 o                         
 -10  14   6          0.75          2.58         1.05 o                         
  -9  14   6        164.36        171.11         5.93 o                         
  -8  14   6       1340.51       1414.95        34.20 o                         
  -7  14   6        307.21        328.22         6.92 o                         
  -6  14   6          4.82          9.40         1.16 o                         
  -5  14   6         92.56         89.71         2.09 o                         
  -4  14   6        757.55        724.43        15.81 o                         
  -3  14   6         13.34         13.62         1.04 o                         
  -2  14   6        416.91        356.00        12.17 o                         
  -1  14   6        289.78        252.30         9.16 o                         
   0  14   6        464.01        409.63        13.41 o                         
   1  14   6         87.75         77.71         3.57 o                         
   2  14   6        116.30         99.43         3.72 o                         
   3  14   6         55.01         43.73         2.22 o                         
   4  14   6        592.39        629.94        22.53 o                         
   5  14   6          0.81          1.82         1.23 o                         
   6  14   6         49.65         48.37         2.64 o                         
   7  14   6         52.01         53.23         2.76 o                         
 -10  15   6        564.72        542.46        17.37 o                         
  -9  15   6          5.14          5.27         1.15 o                         
  -8  15   6        103.22         76.89         2.57 o                         
  -7  15   6         18.82         21.27         1.59 o                         
  -6  15   6         71.37         62.45         1.82 o                         
  -5  15   6         57.18         61.18         1.76 o                         
  -4  15   6         31.31         37.11         1.43 o                         
  -3  15   6          0.50          1.42         1.06 o                         
  -2  15   6       1570.25       1410.61        61.33 o                         
  -1  15   6        628.34        581.03        27.30 o                         
   0  15   6       1596.74       1392.44        53.02 o                         
   1  15   6        515.70        445.86        17.71 o                         
   2  15   6        824.94        683.25        36.10 o                         
   3  15   6         40.30         28.86         1.98 o                         
   4  15   6        762.52        691.92        27.26 o                         
   5  15   6         51.75         49.73         2.25 o                         
   6  15   6         43.96         32.61         3.52 o                         
   7  15   6          5.78          5.15         2.68 o                         
  -9  16   6        118.94        127.88         3.11 o                         
  -8  16   6        134.37        115.89         3.08 o                         
  -7  16   6         17.36         18.76         1.37 o                         
  -6  16   6        249.63        261.41         4.32 o                         
  -5  16   6        127.63        145.52         2.89 o                         
  -4  16   6        107.72        106.05         2.80 o                         
  -3  16   6        195.45        170.47         9.12 o                         
  -2  16   6         15.91          7.65         1.12 o                         
  -1  16   6         13.95         11.86         1.32 o                         
   0  16   6        409.56        407.29        18.67 o                         
   1  16   6        114.76         98.35         5.40 o                         
   2  16   6        120.52        115.91         3.37 o                         
   3  16   6        241.10        236.29         4.70 o                         
   4  16   6        188.64        202.97         9.41 o                         
   5  16   6         45.04         48.79         1.79 o                         
   6  16   6          0.37          1.49         1.76 o                         
  -8  17   6        888.22        978.74        21.62 o                         
  -7  17   6          0.01          0.03         1.32 o                         
  -6  17   6         25.95         33.41         1.68 o                         
  -5  17   6          3.44          4.34         1.20 o                         
  -4  17   6         11.48         17.85         1.34 o                         
  -3  17   6          8.73         10.21         1.23 o                         
  -2  17   6        847.74        816.68        46.49 o                         
  -1  17   6         89.55        102.91         4.58 o                         
   0  17   6        183.01        184.84        11.57 o                         
   1  17   6        206.08        197.63        10.07 o                         
   2  17   6        115.74        147.02         4.24 o                         
   3  17   6         31.69         32.48         1.81 o                         
   4  17   6        143.49        142.04         3.52 o                         
   5  17   6         50.00         45.65         2.46 o                         
  -7  18   6          1.50          2.33         2.54 o                         
  -6  18   6        108.00        112.06         3.32 o                         
  -5  18   6         95.99        108.76         2.59 o                         
  -4  18   6        334.71        338.15        19.38 o                         
  -3  18   6        277.44        266.75        16.59 o                         
  -2  18   6         82.31         75.52         6.28 o                         
  -1  18   6         58.25         63.01         3.17 o                         
   0  18   6         79.36         64.79         2.84 o                         
   1  18   6         28.25         25.67         1.85 o                         
   2  18   6         23.87         24.76         2.08 o                         
   3  18   6         15.57         13.91         1.40 o                         
   4  18   6         40.22         43.53         2.84 o                         
  -6  19   6          7.26         10.79         1.96 o                         
  -5  19   6          1.32          1.35         1.45 o                         
  -4  19   6        227.02        259.06         6.59 o                         
  -3  19   6          0.02          0.25         1.04 o                         
  -2  19   6        120.70        121.17         7.26 o                         
  -1  19   6         91.67         82.69         5.52 o                         
   0  19   6         20.77         14.67         1.46 o                         
   1  19   6         70.54         73.63         3.28 o                         
   2  19   6        308.25        323.97        12.17 o                         
   3  19   6          0.76          0.29         2.63 o                         
  -3  20   6        118.98        130.30         5.70 o                         
  -2  20   6        256.11        244.94         7.05 o                         
  -1  20   6          2.45          3.67         1.29 o                         
   0  20   6         41.80         50.13         2.58 o                         
   1  20   6        103.14         98.56         6.29 o                         
 -13   0   7          7.72          5.61         1.65 o                         
 -11   0   7          7.52          8.29         1.87 o                         
  -9   0   7        128.66        121.96         3.96 o                         
  -7   0   7         31.18         31.89         1.16 o                         
  -5   0   7        445.34        485.09         9.22 o                         
  -3   0   7          7.27          6.11         0.81 o                         
  -1   0   7        148.90        136.76         3.80 o                         
   1   0   7        212.72        189.27         4.71 o                         
   3   0   7         74.36         86.27         1.99 o                         
   5   0   7        174.36        158.46         3.27 o                         
   7   0   7         38.29         33.05         2.12 o                         
   9   0   7         56.28         61.67         3.36 o                         
 -13   1   7         16.01         15.88         1.28 o                         
 -12   1   7        165.51        126.38         5.99 o                         
 -11   1   7         39.40         37.77         1.98 o                         
 -10   1   7       1340.71       1394.91        19.41 o                         
  -9   1   7          7.59          4.21         0.97 o                         
  -8   1   7       1073.99       1059.68        21.96 o                         
  -7   1   7          9.87          9.26         0.66 o                         
  -6   1   7      10611.21      10627.17       128.27 o                         
  -5   1   7          6.88          9.01         0.61 o                         
  -4   1   7        447.68        486.76         4.70 o                         
  -3   1   7        309.35        324.19         3.38 o                         
  -2   1   7        268.19        242.10         2.17 o                         
  -1   1   7        150.91        151.98         2.19 o                         
   0   1   7       1093.67       1059.05        12.36 o                         
   1   1   7        177.87        168.19         2.99 o                         
   2   1   7        883.30        943.24        14.67 o                         
   3   1   7        198.48        212.40         2.52 o                         
   4   1   7        767.47        870.23         8.63 o                         
   5   1   7          3.42          2.42         0.94 o                         
   6   1   7        481.16        558.31         9.77 o                         
   7   1   7         20.99         26.61         1.44 o                         
   8   1   7        167.06        161.86         6.02 o                         
   9   1   7         12.08         14.45         1.53 o                         
  10   1   7        321.09        343.71         6.81 o                         
 -13   2   7          0.13          0.09         0.99 o                         
 -12   2   7        182.28        174.09        11.54 o                         
 -11   2   7        115.13        101.46         4.55 o                         
 -10   2   7        952.54        962.43        12.40 o                         
  -9   2   7         48.47         46.14         1.39 o                         
  -8   2   7       2327.84       2323.26        48.31 o                         
  -7   2   7        190.75        187.83         3.63 o                         
  -6   2   7       1033.40        967.07        11.59 o                         
  -5   2   7         11.21         15.86         0.66 o                         
  -4   2   7        130.29        113.09         1.34 o                         
  -3   2   7        172.69        185.30         1.75 o                         
  -2   2   7         76.44         88.74         1.17 o                         
  -1   2   7         63.29         57.41         1.25 o                         
   0   2   7         81.91        129.97         2.10 o                         
   1   2   7        443.32        432.78         7.03 o                         
   2   2   7        224.35        219.63         2.90 o                         
   3   2   7         12.10         12.20         0.81 o                         
   4   2   7        295.41        351.85         4.50 o                         
   5   2   7          1.23          0.53         0.93 o                         
   6   2   7       1664.38       1516.50        25.51 o                         
   7   2   7         40.51         37.68         1.58 o                         
   8   2   7        115.69        117.98         3.51 o                         
   9   2   7         84.61         83.32         3.09 o                         
  10   2   7         75.09         78.98         2.36 o                         
 -13   3   7         63.13         54.94         2.09 o                         
 -12   3   7         18.63         18.15         1.53 o                         
 -11   3   7        163.60        160.69         3.48 o                         
 -10   3   7        290.69        281.47         4.53 o                         
  -9   3   7          9.60         10.49         0.96 o                         
  -8   3   7         32.50         42.07         1.19 o                         
  -7   3   7        103.65        105.51         2.34 o                         
  -6   3   7       2317.60       2476.27        37.19 o                         
  -5   3   7         35.25         30.84         0.76 o                         
  -4   3   7        629.06        724.14         5.47 o                         
  -3   3   7         66.82         62.76         0.96 o                         
  -2   3   7       5610.78       6068.75        45.22 o                         
  -1   3   7         16.15         21.62         0.61 o                         
   0   3   7        567.48        632.79         8.61 o                         
   1   3   7         28.95         26.69         0.70 o                         
   2   3   7       1447.43       1470.94        26.29 o                         
   3   3   7         17.34         15.62         0.78 o                         
   4   3   7        390.00        384.52         5.66 o                         
   5   3   7         29.43         29.91         1.21 o                         
   6   3   7       1468.82       1363.38        26.85 o                         
   7   3   7        169.05        165.38         3.60 o                         
   8   3   7        123.51        122.00         4.87 o                         
   9   3   7         11.30         13.77         1.24 o                         
  10   3   7        431.92        485.06        10.07 o                         
 -13   4   7         14.60         10.64         1.02 o                         
 -12   4   7         96.06        111.96         7.11 o                         
 -11   4   7         31.77         31.09         1.50 o                         
 -10   4   7          0.08          2.21         1.06 o                         
  -9   4   7          0.24          0.37         0.92 o                         
  -8   4   7        252.51        241.63         4.90 o                         
  -7   4   7        183.79        173.60         2.77 o                         
  -6   4   7       1037.70       1179.68        17.10 o                         
  -5   4   7         15.29         16.27         0.65 o                         
  -4   4   7       1517.55       1542.74        18.82 o                         
  -3   4   7        749.91        776.39         9.84 o                         
  -2   4   7       4123.49       4587.97        32.88 o                         
  -1   4   7         13.67         15.88         0.60 o                         
   0   4   7       5491.57       5330.84        76.08 o                         
   1   4   7          3.17          5.24         0.54 o                         
   2   4   7        413.00        427.78        10.52 o                         
   3   4   7        149.56        141.62         2.31 o                         
   4   4   7        157.58        206.81         3.58 o                         
   5   4   7        124.54        115.06         2.28 o                         
   6   4   7        411.05        367.24         5.84 o                         
   7   4   7         29.95         33.86         1.82 o                         
   8   4   7          3.59          2.03         1.33 o                         
   9   4   7         53.41         61.02         1.82 o                         
  10   4   7         53.79         51.52         2.09 o                         
 -13   5   7         14.34         17.31         1.64 o                         
 -12   5   7         99.48         90.43         5.02 o                         
 -11   5   7          3.28          1.92         1.11 o                         
 -10   5   7         49.10         43.21         1.53 o                         
  -9   5   7         70.90         66.59         1.69 o                         
  -8   5   7       2933.01       3025.12        26.06 o                         
  -7   5   7        635.02        632.98         7.94 o                         
  -6   5   7          0.01          3.14         0.68 o                         
  -5   5   7         13.58         15.59         0.64 o                         
  -4   5   7       1423.19       1445.59        16.96 o                         
  -3   5   7         27.00         27.94         0.73 o                         
  -2   5   7        200.55        233.54         2.76 o                         
  -1   5   7        587.67        592.71        11.82 o                         
   0   5   7        209.14        264.03         5.55 o                         
   1   5   7         65.61         65.61         1.74 o                         
   2   5   7        459.36        419.01         8.39 o                         
   3   5   7          2.91          2.71         0.79 o                         
   4   5   7        438.74        447.12         7.50 o                         
   5   5   7         19.23         21.30         1.42 o                         
   6   5   7       1071.47       1061.33        15.73 o                         
   7   5   7         51.55         54.32         2.12 o                         
   8   5   7          0.42          4.90         1.51 o                         
   9   5   7          2.08          3.33         1.10 o                         
  10   5   7          8.55          9.18         2.30 o                         
 -13   6   7         42.96         42.80         2.04 o                         
 -12   6   7        130.08        110.68         8.75 o                         
 -11   6   7         17.22         17.16         1.18 o                         
 -10   6   7       1601.62       1549.87        30.08 o                         
  -9   6   7          0.32          0.69         0.98 o                         
  -8   6   7       1652.36       1624.36        14.22 o                         
  -7   6   7         72.10         68.46         1.33 o                         
  -6   6   7        391.63        437.39         8.43 o                         
  -5   6   7         10.04         10.37         0.69 o                         
  -4   6   7       2075.20       2151.98        37.37 o                         
  -3   6   7          6.69          8.06         0.62 o                         
  -2   6   7         30.55         40.68         0.95 o                         
  -1   6   7        213.29        181.58         4.06 o                         
   0   6   7       1216.73       1209.67        30.11 o                         
   1   6   7         15.74         11.68         0.63 o                         
   2   6   7        946.29        896.52        22.66 o                         
   3   6   7        102.12         99.28         2.45 o                         
   4   6   7       2834.89       2865.47        47.45 o                         
   5   6   7        111.13        106.38         2.20 o                         
   6   6   7         32.17         35.97         1.98 o                         
   7   6   7          0.35          1.04         1.38 o                         
   8   6   7        682.52        721.04        10.85 o                         
   9   6   7          4.74          3.58         1.01 o                         
 -13   7   7          9.52         10.37         2.03 o                         
 -12   7   7        456.99        422.66        21.06 o                         
 -11   7   7         14.37         12.85         1.31 o                         
 -10   7   7         19.02         22.00         1.29 o                         
  -9   7   7         79.86         82.67         1.88 o                         
  -8   7   7        218.94        209.29         2.84 o                         
  -7   7   7          4.57          6.20         1.02 o                         
  -6   7   7        294.88        351.91         7.59 o                         
  -5   7   7         23.50         28.49         0.91 o                         
  -4   7   7        834.38        857.03        19.21 o                         
  -3   7   7        106.78        104.21         2.50 o                         
  -2   7   7        265.37        263.28         6.18 o                         
  -1   7   7         87.10         77.28         2.03 o                         
   0   7   7        515.93        385.06        10.43 o                         
   1   7   7          4.56          4.35         0.59 o                         
   2   7   7        527.12        541.93        14.06 o                         
   3   7   7          0.57          0.70         0.86 o                         
   4   7   7          9.38          8.85         1.08 o                         
   5   7   7        308.08        301.79         5.69 o                         
   6   7   7        191.39        207.72         3.87 o                         
   7   7   7         35.77         38.83         1.95 o                         
   8   7   7          7.01          1.53         1.43 o                         
   9   7   7         75.61         86.22         2.77 o                         
 -12   8   7         38.21         36.52         2.06 o                         
 -11   8   7         32.01         30.90         1.57 o                         
 -10   8   7        215.18        211.89         3.07 o                         
  -9   8   7        305.84        305.66         4.18 o                         
  -8   8   7        246.16        219.01         3.39 o                         
  -7   8   7         36.28         37.90         1.30 o                         
  -6   8   7       3396.70       3258.42        63.64 o                         
  -5   8   7          2.28          3.21         0.75 o                         
  -4   8   7         55.82         70.32         2.10 o                         
  -3   8   7        195.97        187.06         4.14 o                         
  -2   8   7        193.21        146.74         3.89 o                         
  -1   8   7          7.02          7.73         0.56 o                         
   0   8   7         62.07         54.27         1.35 o                         
   1   8   7         54.63         47.58         1.74 o                         
   2   8   7         22.23         19.87         0.87 o                         
   3   8   7          3.81          5.06         0.92 o                         
   4   8   7       2984.30       2720.17        86.00 o                         
   5   8   7          2.85          2.69         1.14 o                         
   6   8   7        876.31        896.47        12.30 o                         
   7   8   7          0.65          0.81         1.25 o                         
   8   8   7          7.51          7.36         1.34 o                         
   9   8   7          6.84          5.40         1.13 o                         
 -12   9   7          7.82          4.13         1.08 o                         
 -11   9   7         17.03         14.27         1.39 o                         
 -10   9   7        171.48        164.50         2.92 o                         
  -9   9   7         38.16         35.65         1.54 o                         
  -8   9   7        404.87        392.58         7.10 o                         
  -7   9   7          5.95          5.44         1.02 o                         
  -6   9   7        619.83        621.53        12.27 o                         
  -5   9   7         85.48         73.93         1.74 o                         
  -4   9   7        488.02        544.67        13.97 o                         
  -3   9   7         16.20         14.33         0.80 o                         
  -2   9   7       1068.83       1003.03        28.83 o                         
  -1   9   7         98.71         89.90         2.81 o                         
   0   9   7       2422.81       1998.22        65.55 o                         
   1   9   7          4.04          4.74         0.74 o                         
   2   9   7       1904.44       1615.57        52.46 o                         
   3   9   7         12.62         11.57         1.01 o                         
   4   9   7        293.21        264.69         8.05 o                         
   5   9   7         22.22         22.24         1.61 o                         
   6   9   7          0.10          0.72         1.32 o                         
   7   9   7         77.82         79.99         2.32 o                         
   8   9   7         11.10         19.01         1.43 o                         
   9   9   7         17.39         13.54         1.81 o                         
 -12  10   7         52.21         44.02         2.13 o                         
 -11  10   7         13.23         14.53         1.48 o                         
 -10  10   7        802.10        887.75        12.77 o                         
  -9  10   7        149.51        153.70         3.54 o                         
  -8  10   7        559.34        517.01         8.21 o                         
  -7  10   7          4.28          2.78         1.04 o                         
  -6  10   7        269.76        237.67         4.43 o                         
  -5  10   7         65.16         64.80         1.74 o                         
  -4  10   7        455.88        439.24        11.94 o                         
  -3  10   7        191.71        192.32         5.22 o                         
  -2  10   7         32.04         50.59         1.80 o                         
  -1  10   7         39.96         31.54         0.98 o                         
   0  10   7         16.56         19.77         1.08 o                         
   1  10   7         48.85         47.34         2.06 o                         
   2  10   7       1210.59       1048.45        39.58 o                         
   3  10   7         21.16         22.33         1.21 o                         
   4  10   7         61.03         89.41         3.11 o                         
   5  10   7         32.72         33.23         1.71 o                         
   6  10   7          0.88          3.20         1.34 o                         
   7  10   7         38.03         37.71         1.92 o                         
   8  10   7         69.10         92.03         2.39 o                         
 -11  11   7         60.16         57.37         2.09 o                         
 -10  11   7         53.02         57.36         2.09 o                         
  -9  11   7         12.12         12.61         1.34 o                         
  -8  11   7        903.67        842.40        17.21 o                         
  -7  11   7         14.68         15.52         1.16 o                         
  -6  11   7        403.96        388.51         5.74 o                         
  -5  11   7          7.98          6.55         1.06 o                         
  -4  11   7        293.08        306.75         7.70 o                         
  -3  11   7         49.82         41.27         1.18 o                         
  -2  11   7          6.98          3.50         0.85 o                         
  -1  11   7          6.58          4.67         0.80 o                         
   0  11   7        417.24        355.94        14.29 o                         
   1  11   7          8.07          6.04         0.98 o                         
   2  11   7         44.37         46.87         2.11 o                         
   3  11   7         37.54         33.25         1.39 o                         
   4  11   7        553.80        604.05        14.98 o                         
   5  11   7         97.03         95.49         2.57 o                         
   6  11   7          1.66          1.96         1.17 o                         
   7  11   7         78.22         80.22         2.74 o                         
   8  11   7        152.29        152.80         5.74 o                         
 -11  12   7          1.22          2.64         1.00 o                         
 -10  12   7         48.35         53.63         1.81 o                         
  -9  12   7          0.15          0.55         1.19 o                         
  -8  12   7         10.82         11.53         1.12 o                         
  -7  12   7         24.59         25.78         1.28 o                         
  -6  12   7        218.54        224.82         3.73 o                         
  -5  12   7          5.70          8.57         1.13 o                         
  -4  12   7        416.52        402.11        10.07 o                         
  -3  12   7          0.96          1.84         0.91 o                         
  -2  12   7        285.89        282.68        10.84 o                         
  -1  12   7         40.98         37.15         1.32 o                         
   0  12   7        675.35        593.02        26.96 o                         
   1  12   7         42.84         32.81         1.37 o                         
   2  12   7       2230.89       2188.48        68.67 o                         
   3  12   7         61.92         49.76         1.97 o                         
   4  12   7         40.36         33.55         1.73 o                         
   5  12   7         27.64         20.98         1.47 o                         
   6  12   7         25.46         26.69         1.67 o                         
   7  12   7        204.29        209.59         4.79 o                         
   8  12   7         49.13         55.67         2.74 o                         
 -10  13   7        527.81        543.23        10.39 o                         
  -9  13   7          5.09          5.12         1.18 o                         
  -8  13   7          0.95          1.63         1.12 o                         
  -7  13   7        208.43        220.49         3.85 o                         
  -6  13   7       1580.11       1716.51        22.01 o                         
  -5  13   7         17.81         18.23         1.24 o                         
  -4  13   7       1146.57       1207.71        31.12 o                         
  -3  13   7          1.68          2.11         1.02 o                         
  -2  13   7        961.83        824.49        32.72 o                         
  -1  13   7         18.81         18.41         1.30 o                         
   0  13   7        213.61        168.45         6.63 o                         
   1  13   7          2.73          3.47         1.24 o                         
   2  13   7        193.68        157.44         6.55 o                         
   3  13   7         75.65         69.88         3.51 o                         
   4  13   7         47.69         52.31         1.88 o                         
   5  13   7         57.80         52.06         3.03 o                         
   6  13   7        116.08        127.47         3.41 o                         
   7  13   7         10.77         14.71         1.77 o                         
 -10  14   7        194.04        241.28         6.77 o                         
  -9  14   7         27.04         32.46         2.07 o                         
  -8  14   7        105.77        131.80         2.86 o                         
  -7  14   7         49.94         47.87         1.51 o                         
  -6  14   7        766.66        713.07        10.60 o                         
  -5  14   7        522.52        516.54        12.14 o                         
  -4  14   7       2286.33       2329.83        58.10 o                         
  -3  14   7        392.20        357.97        15.07 o                         
  -2  14   7        392.90        351.74        14.20 o                         
  -1  14   7          1.12          0.83         1.20 o                         
   0  14   7        758.62        653.81        31.52 o                         
   1  14   7        111.71        107.41         3.83 o                         
   2  14   7        242.60        199.04        11.09 o                         
   3  14   7        163.31        135.50         6.54 o                         
   4  14   7        867.06        761.34        49.25 o                         
   5  14   7          0.70          1.31         1.19 o                         
   6  14   7        138.74        153.99         5.07 o                         
   7  14   7          6.40          7.87         3.36 o                         
  -9  15   7        153.66        150.70         3.52 o                         
  -8  15   7        286.47        315.16         5.34 o                         
  -7  15   7         41.78         40.95         1.80 o                         
  -6  15   7          7.55          4.51         1.10 o                         
  -5  15   7         25.43         23.70         1.46 o                         
  -4  15   7         30.69         34.19         1.63 o                         
  -3  15   7          7.16          6.56         1.26 o                         
  -2  15   7        840.13        759.19        37.92 o                         
  -1  15   7          9.73          7.37         1.39 o                         
   0  15   7        275.75        234.32        10.47 o                         
   1  15   7         12.96         14.06         1.54 o                         
   2  15   7         20.49         17.60         1.40 o                         
   3  15   7         26.80         23.62         1.63 o                         
   4  15   7        317.21        283.49        15.22 o                         
   5  15   7          0.51          0.46         1.20 o                         
   6  15   7          7.68          6.95         1.56 o                         
  -8  16   7          6.01          6.75         1.14 o                         
  -7  16   7         22.99         24.71         1.44 o                         
  -6  16   7        505.94        525.26         8.32 o                         
  -5  16   7          0.04          1.76         1.19 o                         
  -4  16   7        695.01        706.32        24.31 o                         
  -3  16   7          7.11          7.15         1.31 o                         
  -2  16   7          5.56          3.08         1.37 o                         
  -1  16   7        285.17        237.94        15.13 o                         
   0  16   7        113.36        110.74         7.34 o                         
   1  16   7        210.15        194.42        12.56 o                         
   2  16   7        994.10       1002.46        67.37 o                         
   3  16   7        214.81        202.14        10.29 o                         
   4  16   7         19.39         15.92         1.31 o                         
   5  16   7          8.74         12.92         1.41 o                         
  -8  17   7         44.01         42.63         2.30 o                         
  -7  17   7         66.07         75.30         2.46 o                         
  -6  17   7        221.70        253.67         6.29 o                         
  -5  17   7         91.71         95.16         2.88 o                         
  -4  17   7        357.39        367.77        21.09 o                         
  -3  17   7          0.41          1.00         1.23 o                         
  -2  17   7        511.60        480.10        23.75 o                         
  -1  17   7         51.07         42.60         2.68 o                         
   0  17   7       1278.97       1227.20        76.39 o                         
   1  17   7         70.14         60.65         5.98 o                         
   2  17   7        744.09        760.50        56.88 o                         
   3  17   7          0.98          1.38         1.36 o                         
   4  17   7          4.29          4.79         1.36 o                         
  -7  18   7          4.42          7.94         3.79 o                         
  -6  18   7        405.67        507.34        10.60 o                         
  -5  18   7         55.67         60.56         2.74 o                         
  -4  18   7        331.98        318.70        19.63 o                         
  -3  18   7          0.11          2.08         1.17 o                         
  -2  18   7        390.31        388.23        25.43 o                         
  -1  18   7         49.12         42.13         4.25 o                         
   0  18   7        273.98        236.96        19.57 o                         
   1  18   7          9.06         12.58         1.56 o                         
   2  18   7         30.20         40.86         2.26 o                         
   3  18   7         17.79         21.42         2.54 o                         
  -5  19   7         26.27         31.41         2.54 o                         
  -4  19   7          0.00         -0.03         1.31 o                         
  -3  19   7         36.62         35.99         2.74 o                         
  -2  19   7          0.71          2.62         1.24 o                         
  -1  19   7        303.01        324.45         9.25 o                         
   0  19   7        102.06        106.09         3.81 o                         
   1  19   7         22.91         19.96         2.01 o                         
   2  19   7         68.96         60.86         5.58 o                         
 -12   0   8        463.75        441.64        11.27 o                         
 -10   0   8          4.38          8.11         1.90 o                         
  -8   0   8      14785.12      14038.76       412.63 o                         
  -6   0   8       4508.42       4639.21        61.43 o                         
  -4   0   8        210.24        202.85         3.53 o                         
  -2   0   8      11595.88      12155.28       129.25 o                         
   0   0   8      19263.30      19522.94       426.01 o                         
   2   0   8         42.28         74.33         1.89 o                         
   4   0   8          8.61         11.03         1.28 o                         
   6   0   8        754.57        725.53        25.94 o                         
   8   0   8        322.13        326.03         8.91 o                         
 -13   1   8         15.47         11.13         1.47 o                         
 -12   1   8        459.18        458.96         8.30 o                         
 -11   1   8          2.15          2.10         1.12 o                         
 -10   1   8       2905.81       2944.65        49.66 o                         
  -9   1   8        173.51        160.82         4.67 o                         
  -8   1   8        250.84        253.17         6.28 o                         
  -7   1   8          5.54          7.02         0.74 o                         
  -6   1   8          3.88          3.93         0.67 o                         
  -5   1   8        537.71        586.04         7.43 o                         
  -4   1   8        370.40        348.57         3.65 o                         
  -3   1   8          1.18          2.34         0.54 o                         
  -2   1   8       4776.46       5103.85        39.24 o                         
  -1   1   8        575.59        571.66         5.21 o                         
   0   1   8          6.91          9.83         0.59 o                         
   1   1   8          0.00          0.36         0.57 o                         
   2   1   8        403.18        439.19         7.01 o                         
   3   1   8          8.54          7.41         0.83 o                         
   4   1   8        773.52        790.87        12.14 o                         
   5   1   8         91.65         81.81         1.65 o                         
   6   1   8        396.36        416.16         9.61 o                         
   7   1   8         11.38         15.04         1.21 o                         
   8   1   8         26.56         34.26         1.51 o                         
   9   1   8         14.36         16.64         1.52 o                         
 -13   2   8        149.78        138.40        12.29 o                         
 -12   2   8         40.89         48.05         2.22 o                         
 -11   2   8         77.60         79.42         2.13 o                         
 -10   2   8        635.02        598.41        10.53 o                         
  -9   2   8         51.03         45.95         1.34 o                         
  -8   2   8         26.95         33.92         1.08 o                         
  -7   2   8         47.98         46.62         1.15 o                         
  -6   2   8        341.38        379.05         5.06 o                         
  -5   2   8         11.14         10.67         0.66 o                         
  -4   2   8       2557.70       2620.62        29.54 o                         
  -3   2   8        360.33        375.29         3.72 o                         
  -2   2   8        168.08        149.38         2.24 o                         
  -1   2   8          8.33          9.22         0.75 o                         
   0   2   8        602.70        614.36        12.03 o                         
   1   2   8         61.34         56.18         1.40 o                         
   2   2   8       2685.29       2686.89        50.65 o                         
   3   2   8        176.59        181.17         3.41 o                         
   4   2   8       2877.09       2871.80        49.38 o                         
   5   2   8        210.12        190.77         3.21 o                         
   6   2   8         88.55         68.77         2.14 o                         
   7   2   8        241.87        245.02         5.05 o                         
   8   2   8         12.48         16.92         1.40 o                         
   9   2   8         44.09         50.80         2.33 o                         
 -13   3   8         77.78         72.57         4.30 o                         
 -12   3   8         16.53         10.03         1.31 o                         
 -11   3   8          3.05          2.95         1.21 o                         
 -10   3   8        146.14        134.47         3.10 o                         
  -9   3   8        149.26        145.66         3.59 o                         
  -8   3   8       1327.19       1282.11        26.99 o                         
  -7   3   8        270.85        278.44         4.85 o                         
  -6   3   8         95.77        110.93         2.08 o                         
  -5   3   8          2.44          3.58         0.64 o                         
  -4   3   8        676.00        786.83         8.09 o                         
  -3   3   8          5.02          5.00         0.57 o                         
  -2   3   8        895.21        840.48         9.75 o                         
  -1   3   8         39.72         44.14         1.16 o                         
   0   3   8        624.62        657.54        12.11 o                         
   1   3   8         64.20         56.24         1.47 o                         
   2   3   8        875.14        959.67        20.66 o                         
   3   3   8        161.31        160.05         2.92 o                         
   4   3   8       1102.60       1038.51        17.17 o                         
   5   3   8        120.47        126.15         2.89 o                         
   6   3   8        577.93        550.73        12.18 o                         
   7   3   8        359.27        393.26         6.14 o                         
   8   3   8       1459.25       1523.08        19.60 o                         
   9   3   8         74.56         69.38         1.83 o                         
 -13   4   8         11.69         12.24         1.40 o                         
 -12   4   8          0.45          1.41         1.37 o                         
 -11   4   8          0.09         -0.08         1.25 o                         
 -10   4   8        777.54        796.00        18.29 o                         
  -9   4   8          0.88          0.83         0.89 o                         
  -8   4   8        101.33         85.34         2.23 o                         
  -7   4   8         68.84         62.70         1.45 o                         
  -6   4   8         97.40         95.63         2.04 o                         
  -5   4   8          3.36          4.03         0.66 o                         
  -4   4   8       1310.50       1454.20        15.41 o                         
  -3   4   8          0.09          1.81         0.57 o                         
  -2   4   8        377.25        452.25         6.13 o                         
  -1   4   8         23.64         36.43         0.94 o                         
   0   4   8        456.56        391.16         6.40 o                         
   1   4   8         37.63         41.08         1.00 o                         
   2   4   8        795.10        816.38        16.92 o                         
   3   4   8         10.55          9.66         0.89 o                         
   4   4   8        116.50        105.99         2.75 o                         
   5   4   8         52.73         50.05         1.59 o                         
   6   4   8        332.01        319.87         5.71 o                         
   7   4   8         79.43         81.01         2.36 o                         
   8   4   8        354.28        406.13        16.70 o                         
   9   4   8         87.47         91.80         2.29 o                         
 -13   5   8         13.27         11.20         1.42 o                         
 -12   5   8        386.85        345.31         6.43 o                         
 -11   5   8         30.40         29.63         1.48 o                         
 -10   5   8        434.26        429.59         9.82 o                         
  -9   5   8         36.77         33.53         1.31 o                         
  -8   5   8       4585.31       4630.13        67.02 o                         
  -7   5   8          0.36          0.07         0.87 o                         
  -6   5   8        259.55        230.89         4.21 o                         
  -5   5   8         86.64         80.34         1.82 o                         
  -4   5   8         14.81         14.09         0.71 o                         
  -3   5   8        106.98        113.48         1.96 o                         
  -2   5   8        270.88        274.65         3.30 o                         
  -1   5   8          0.07          0.39         0.66 o                         
   0   5   8       2247.72       2126.48        44.13 o                         
   1   5   8         97.16         89.64         2.67 o                         
   2   5   8         91.50        113.82         2.57 o                         
   3   5   8        264.25        273.90         5.56 o                         
   4   5   8        374.24        350.91         6.73 o                         
   5   5   8          5.08          5.86         1.15 o                         
   6   5   8        318.20        372.82         5.97 o                         
   7   5   8         70.32         69.98         2.28 o                         
   8   5   8         50.14         49.91         1.77 o                         
   9   5   8         16.94         15.13         1.06 o                         
 -13   6   8         13.85         12.36         1.47 o                         
 -12   6   8         10.56         15.35         1.23 o                         
 -11   6   8         37.66         33.22         1.63 o                         
 -10   6   8        286.95        311.26         6.12 o                         
  -9   6   8         59.10         56.62         1.51 o                         
  -8   6   8         20.51         29.43         1.29 o                         
  -7   6   8         15.94         18.62         1.04 o                         
  -6   6   8         99.05        109.71         3.20 o                         
  -5   6   8        244.02        236.40         5.73 o                         
  -4   6   8        304.30        262.91         5.73 o                         
  -3   6   8          7.93          8.92         0.69 o                         
  -2   6   8       1284.33       1342.42        23.39 o                         
  -1   6   8         35.19         33.12         0.87 o                         
   0   6   8       1486.86       1421.17        40.85 o                         
   1   6   8          1.94          1.52         0.70 o                         
   2   6   8        607.70        609.60        14.39 o                         
   3   6   8         90.63         88.84         2.61 o                         
   4   6   8       1329.58       1196.24        24.33 o                         
   5   6   8          0.81          1.43         1.12 o                         
   6   6   8        683.14        664.37         9.92 o                         
   7   6   8          2.24          3.55         1.46 o                         
   8   6   8        435.75        469.54         7.66 o                         
   9   6   8         11.62         13.50         1.26 o                         
 -13   7   8         60.71         49.03         3.28 o                         
 -12   7   8          0.07          0.65         1.07 o                         
 -11   7   8          0.02          0.72         1.26 o                         
 -10   7   8        163.21        155.31         5.43 o                         
  -9   7   8         20.50         23.33         1.27 o                         
  -8   7   8        327.59        306.49         4.30 o                         
  -7   7   8          8.59          8.88         1.00 o                         
  -6   7   8        442.91        474.72        12.18 o                         
  -5   7   8        135.81        137.88         3.71 o                         
  -4   7   8        445.75        399.95        10.99 o                         
  -3   7   8         61.18         62.53         1.83 o                         
  -2   7   8        149.06        118.92         3.65 o                         
  -1   7   8        903.13        832.94        27.21 o                         
   0   7   8        329.34        248.01         8.26 o                         
   1   7   8         91.22         80.75         2.71 o                         
   2   7   8        854.51        899.90        24.34 o                         
   3   7   8         62.70         64.57         2.05 o                         
   4   7   8        799.06        706.41        22.85 o                         
   5   7   8        420.60        429.84         6.91 o                         
   6   7   8          6.63          4.22         1.42 o                         
   7   7   8         25.91         24.51         1.92 o                         
   8   7   8        414.00        416.22         8.66 o                         
   9   7   8         64.83         58.37         2.84 o                         
 -12   8   8          1.24          0.91         1.02 o                         
 -11   8   8         91.98         85.37         2.69 o                         
 -10   8   8         23.72         14.98         1.19 o                         
  -9   8   8        210.27        217.04         3.88 o                         
  -8   8   8        418.89        380.09         5.23 o                         
  -7   8   8         45.23         38.30         1.30 o                         
  -6   8   8       1628.40       1639.03        40.96 o                         
  -5   8   8        178.07        176.62         4.03 o                         
  -4   8   8        194.60        172.64         4.36 o                         
  -3   8   8         43.93         40.02         1.11 o                         
  -2   8   8       1570.89       1383.08        42.16 o                         
  -1   8   8        318.01        289.18        10.93 o                         
   0   8   8         14.06         13.77         0.83 o                         
   1   8   8         22.18         24.63         1.13 o                         
   2   8   8        144.30        124.45         4.16 o                         
   3   8   8        175.74        164.08         4.96 o                         
   4   8   8       1499.01       1345.66        44.72 o                         
   5   8   8        239.00        252.29         6.06 o                         
   6   8   8        120.87        111.41         2.93 o                         
   7   8   8        124.87        128.40         3.28 o                         
   8   8   8         20.33         25.72         1.38 o                         
 -12   9   8         11.09         16.30         1.78 o                         
 -11   9   8          2.73          5.35         1.19 o                         
 -10   9   8        524.54        488.31        10.87 o                         
  -9   9   8         90.26         90.97         2.00 o                         
  -8   9   8        190.59        192.06         4.36 o                         
  -7   9   8        197.37        190.75         3.91 o                         
  -6   9   8        446.69        484.03         9.84 o                         
  -5   9   8         30.25         34.82         1.08 o                         
  -4   9   8       1900.15       1791.51        36.27 o                         
  -3   9   8        328.01        344.94         8.92 o                         
  -2   9   8        258.04        228.70         8.08 o                         
  -1   9   8          5.70          5.36         0.76 o                         
   0   9   8        230.60        193.33         9.13 o                         
   1   9   8        139.62        111.71         4.89 o                         
   2   9   8          4.58          7.79         1.05 o                         
   3   9   8         46.09         39.90         1.66 o                         
   4   9   8        123.40        138.10         4.49 o                         
   5   9   8         55.50         61.05         2.25 o                         
   6   9   8        117.12        105.28         3.06 o                         
   7   9   8         25.17         24.75         1.62 o                         
   8   9   8         83.58         83.08         4.07 o                         
 -12  10   8        253.38        253.75         9.03 o                         
 -11  10   8          1.69          1.58         1.18 o                         
 -10  10   8        980.70       1043.47        15.96 o                         
  -9  10   8         23.01         21.64         1.42 o                         
  -8  10   8        102.33         92.46         2.17 o                         
  -7  10   8        167.27        174.34         3.16 o                         
  -6  10   8       1589.62       1566.06        31.66 o                         
  -5  10   8         70.06         65.59         1.92 o                         
  -4  10   8        549.05        492.81        12.32 o                         
  -3  10   8         66.20         59.22         1.73 o                         
  -2  10   8         25.29         25.15         1.28 o                         
  -1  10   8          9.81          8.72         0.95 o                         
   0  10   8        217.29        211.12         8.21 o                         
   1  10   8        160.13        138.64         7.33 o                         
   2  10   8        519.22        480.62        20.27 o                         
   3  10   8        118.14        110.08         3.40 o                         
   4  10   8        425.14        435.85        10.18 o                         
   5  10   8          4.98          4.38         1.41 o                         
   6  10   8        365.56        387.08         7.34 o                         
   7  10   8         20.13         19.02         1.63 o                         
   8  10   8          2.09          3.02         1.80 o                         
 -11  11   8        107.54        107.73         2.50 o                         
 -10  11   8        141.04        134.81         3.26 o                         
  -9  11   8         65.93         67.44         2.46 o                         
  -8  11   8        210.53        229.71         5.11 o                         
  -7  11   8        114.30        119.23         2.84 o                         
  -6  11   8        582.40        583.02        10.32 o                         
  -5  11   8        187.49        190.92         6.03 o                         
  -4  11   8        147.70        122.14         3.61 o                         
  -3  11   8        132.15        121.66         3.73 o                         
  -2  11   8        258.60        225.75         8.89 o                         
  -1  11   8         11.45          7.64         1.16 o                         
   0  11   8        697.31        636.70        19.88 o                         
   1  11   8          9.46          8.59         1.25 o                         
   2  11   8         77.38         68.37         3.24 o                         
   3  11   8         40.44         40.03         1.65 o                         
   4  11   8        121.07        129.34         5.03 o                         
   5  11   8         74.42         75.16         2.43 o                         
   6  11   8        234.84        209.65         4.78 o                         
   7  11   8          1.13          0.16         1.18 o                         
 -11  12   8        125.98        117.79         3.01 o                         
 -10  12   8        185.84        218.09         4.04 o                         
  -9  12   8          0.71          1.90         1.24 o                         
  -8  12   8         28.90         31.86         1.41 o                         
  -7  12   8        113.32        114.53         3.29 o                         
  -6  12   8        379.71        351.33         8.02 o                         
  -5  12   8          4.01          5.18         0.99 o                         
  -4  12   8        588.73        595.35        16.84 o                         
  -3  12   8        154.56        133.12         4.31 o                         
  -2  12   8         60.20         55.13         2.57 o                         
  -1  12   8        215.72        182.07         9.04 o                         
   0  12   8        793.87        694.25        38.16 o                         
   1  12   8         43.34         46.18         3.31 o                         
   2  12   8         21.62         24.95         1.59 o                         
   3  12   8          5.90          5.17         1.21 o                         
   4  12   8       2269.95       2142.24       112.27 o                         
   5  12   8        102.99        107.11         5.49 o                         
   6  12   8         37.50         51.56         2.16 o                         
   7  12   8        116.31        119.63         4.09 o                         
 -10  13   8        154.22        141.40         3.40 o                         
  -9  13   8         27.27         28.91         1.38 o                         
  -8  13   8         62.06         61.86         2.38 o                         
  -7  13   8          6.90          6.55         1.16 o                         
  -6  13   8        537.03        539.59        11.22 o                         
  -5  13   8        197.91        198.21         5.69 o                         
  -4  13   8       1710.10       1585.05        49.64 o                         
  -3  13   8        161.60        139.48         5.12 o                         
  -2  13   8        242.11        194.22         8.07 o                         
  -1  13   8        198.56        162.68         8.78 o                         
   0  13   8         28.51         23.25         1.81 o                         
   1  13   8        287.20        247.38        13.57 o                         
   2  13   8        813.60        708.24        39.71 o                         
   3  13   8        153.20        130.56         8.91 o                         
   4  13   8         20.88         13.46         1.53 o                         
   5  13   8          2.44          3.78         1.43 o                         
   6  13   8        354.97        355.20        13.23 o                         
 -10  14   8        129.09        132.09         5.49 o                         
  -9  14   8         63.72         60.46         2.72 o                         
  -8  14   8        176.90        172.73         3.14 o                         
  -7  14   8         14.61         15.53         1.57 o                         
  -6  14   8         35.91         32.36         1.62 o                         
  -5  14   8         27.03         27.85         1.50 o                         
  -4  14   8         50.00         45.75         2.02 o                         
  -3  14   8          1.91          1.08         1.22 o                         
  -2  14   8        427.89        341.25        22.45 o                         
  -1  14   8         44.38         37.56         2.76 o                         
   0  14   8       1003.89        866.05        68.75 o                         
   1  14   8        141.10        108.04         6.06 o                         
   2  14   8        317.84        316.67        23.20 o                         
   3  14   8         91.93         78.25         6.08 o                         
   4  14   8         18.23         22.17         2.62 o                         
   5  14   8        147.01        153.49         4.23 o                         
   6  14   8          0.02          1.46         1.87 o                         
  -9  15   8          3.52          6.19         1.18 o                         
  -8  15   8        405.84        451.02         7.54 o                         
  -7  15   8         22.74         23.84         1.49 o                         
  -6  15   8         56.28         63.14         4.12 o                         
  -5  15   8          0.57          1.62         1.42 o                         
  -4  15   8          0.00          0.20         1.29 o                         
  -3  15   8         85.05         79.32         4.62 o                         
  -2  15   8        577.23        502.45        26.86 o                         
  -1  15   8        340.59        307.30        18.73 o                         
   0  15   8        290.96        281.53        21.76 o                         
   1  15   8         54.57         50.54         3.76 o                         
   2  15   8        132.99        157.30        10.57 o                         
   3  15   8          2.33          2.76         1.22 o                         
   4  15   8        371.00        457.39        11.21 o                         
   5  15   8          0.75          0.68         1.12 o                         
  -8  16   8         10.77         10.76         1.28 o                         
  -7  16   8         42.83         47.55         2.01 o                         
  -6  16   8        510.98        585.00        12.56 o                         
  -5  16   8          0.05          0.54         1.29 o                         
  -4  16   8        116.92        131.89        10.33 o                         
  -3  16   8         76.44         68.38         5.15 o                         
  -2  16   8          0.43          2.61         1.48 o                         
  -1  16   8          0.07          0.73         1.49 o                         
   0  16   8        116.01         86.96         8.40 o                         
   1  16   8         23.84         21.77         2.08 o                         
   2  16   8          5.00         14.44         1.49 o                         
   3  16   8         30.08         27.35         2.94 o                         
   4  16   8        630.94        631.63        16.36 o                         
  -7  17   8          8.78         11.31         1.72 o                         
  -6  17   8       1502.51       1550.21        40.05 o                         
  -5  17   8          2.12          3.98         1.55 o                         
  -4  17   8        399.77        372.11        32.00 o                         
  -3  17   8          2.94          3.85         1.15 o                         
  -2  17   8         17.27         11.75         1.55 o                         
  -1  17   8         57.46         54.93         4.61 o                         
   0  17   8        189.38        167.54        12.21 o                         
   1  17   8         67.04         61.74         6.58 o                         
   2  17   8          2.78          4.14         1.19 o                         
   3  17   8          0.47          2.45         1.61 o                         
  -6  18   8        102.79         96.49         3.63 o                         
  -5  18   8         11.14         14.04         1.63 o                         
  -4  18   8        557.99        611.86        46.45 o                         
  -3  18   8        240.17        265.59         7.56 o                         
  -2  18   8        435.64        361.96        35.13 o                         
  -1  18   8          1.89          1.21         1.17 o                         
   0  18   8         27.78         29.14         2.68 o                         
   1  18   8          0.01         -0.01         1.60 o                         
   2  18   8          4.86         10.28         2.40 o                         
  -4  19   8         19.14         16.81         3.43 o                         
  -3  19   8         23.90         28.68         3.00 o                         
  -2  19   8        149.05        140.47         7.87 o                         
  -1  19   8         56.84         52.14         5.08 o                         
 -13   0   9         11.55          9.87         2.36 o                         
 -11   0   9         49.95         47.86         2.54 o                         
  -9   0   9         33.55         39.30         1.84 o                         
  -7   0   9        559.25        555.67        15.86 o                         
  -5   0   9         23.36         25.92         1.31 o                         
  -3   0   9          0.27          1.18         0.92 o                         
  -1   0   9        108.52        113.32         3.03 o                         
   1   0   9        225.29        229.14         5.66 o                         
   3   0   9        282.97        287.28         7.52 o                         
   5   0   9         18.57         16.04         1.66 o                         
   7   0   9          9.63          7.70         1.76 o                         
   9   0   9         25.57         24.60         4.08 o                         
 -13   1   9         75.91         84.59         2.29 o                         
 -12   1   9        279.57        252.93         5.38 o                         
 -11   1   9        120.31        125.73         2.87 o                         
 -10   1   9        185.78        178.22         4.81 o                         
  -9   1   9         61.57         59.94         1.61 o                         
  -8   1   9       2491.38       2439.75        55.46 o                         
  -7   1   9         59.86         61.06         1.26 o                         
  -6   1   9       2951.05       2979.66        38.53 o                         
  -5   1   9         37.77         43.65         1.02 o                         
  -4   1   9        659.81        711.01         7.55 o                         
  -3   1   9          0.00          1.34         0.65 o                         
  -2   1   9         50.54         42.71         1.06 o                         
  -1   1   9        240.48        245.95         2.85 o                         
   0   1   9        843.37        895.99         8.99 o                         
   1   1   9          1.79          2.16         0.82 o                         
   2   1   9         60.73         52.47         1.25 o                         
   3   1   9          0.87          0.90         0.92 o                         
   4   1   9        675.03        697.07         7.89 o                         
   5   1   9         52.25         61.80         1.58 o                         
   6   1   9         50.24         39.56         1.60 o                         
   7   1   9        155.62        161.63         3.63 o                         
   8   1   9        301.87        330.82         5.12 o                         
   9   1   9          1.91          2.62         1.67 o                         
 -13   2   9         11.38         11.08         1.15 o                         
 -12   2   9        437.01        444.69         8.43 o                         
 -11   2   9        125.65        127.25         2.99 o                         
 -10   2   9         62.91         69.52         2.77 o                         
  -9   2   9          3.61          3.56         1.01 o                         
  -8   2   9       3321.04       3259.77        84.94 o                         
  -7   2   9          1.85          2.42         0.77 o                         
  -6   2   9         29.59         35.00         0.96 o                         
  -5   2   9        255.36        252.69         3.33 o                         
  -4   2   9        432.81        451.94         5.02 o                         
  -3   2   9        158.49        152.97         2.92 o                         
  -2   2   9         60.63         71.64         1.27 o                         
  -1   2   9         82.70         80.64         1.41 o                         
   0   2   9       3625.08       3834.61        38.55 o                         
   1   2   9         47.56         55.70         1.22 o                         
   2   2   9        647.97        747.09        10.95 o                         
   3   2   9         31.00         33.40         1.23 o                         
   4   2   9        540.59        587.97         6.58 o                         
   5   2   9         21.09         21.35         1.25 o                         
   6   2   9         35.70         43.19         1.59 o                         
   7   2   9         30.37         31.31         1.62 o                         
   8   2   9        201.73        198.35         7.28 o                         
   9   2   9         73.33         69.93         2.33 o                         
 -13   3   9         44.79         41.80         1.54 o                         
 -12   3   9         87.46        104.65         3.06 o                         
 -11   3   9        110.58        107.50         2.64 o                         
 -10   3   9        990.44        993.33        21.49 o                         
  -9   3   9        100.95         99.31         3.15 o                         
  -8   3   9         41.50         42.68         1.28 o                         
  -7   3   9          0.84          0.79         0.84 o                         
  -6   3   9        865.86        890.89        11.03 o                         
  -5   3   9         42.65         44.83         0.97 o                         
  -4   3   9        355.78        341.65         4.56 o                         
  -3   3   9         13.12         10.48         0.75 o                         
  -2   3   9       1294.39       1236.97        12.31 o                         
  -1   3   9         17.18         15.21         0.92 o                         
   0   3   9        956.07       1051.69        12.88 o                         
   1   3   9         33.15         34.88         1.09 o                         
   2   3   9       1547.72       1532.78        27.48 o                         
   3   3   9         67.10         62.12         1.83 o                         
   4   3   9        875.19        958.49        10.15 o                         
   5   3   9          1.63          1.65         1.13 o                         
   6   3   9         74.80         51.65         1.74 o                         
   7   3   9         51.91         54.85         2.16 o                         
   8   3   9        134.19        137.79         2.90 o                         
   9   3   9         69.77         69.09         2.80 o                         
 -13   4   9          0.60          0.53         1.00 o                         
 -12   4   9         75.63         73.60         4.07 o                         
 -11   4   9          1.36          2.09         1.53 o                         
 -10   4   9        198.29        197.87         6.92 o                         
  -9   4   9          0.46          0.12         0.96 o                         
  -8   4   9       3402.16       3283.74        66.85 o                         
  -7   4   9         37.50         38.84         1.18 o                         
  -6   4   9         60.14         57.46         1.35 o                         
  -5   4   9         30.58         34.14         0.96 o                         
  -4   4   9        704.99        635.41         9.94 o                         
  -3   4   9        308.24        315.67         5.13 o                         
  -2   4   9       2408.26       2454.33        31.77 o                         
  -1   4   9         39.23         36.69         1.08 o                         
   0   4   9        603.74        676.51        11.59 o                         
   1   4   9        569.22        566.07        11.32 o                         
   2   4   9       2232.43       2282.09        36.31 o                         
   3   4   9         92.52         91.76         1.92 o                         
   4   4   9        128.19        131.43         2.42 o                         
   5   4   9         13.67         11.13         1.31 o                         
   6   4   9         83.55        112.68         3.04 o                         
   7   4   9         17.05         17.67         1.44 o                         
   8   4   9         78.19         88.77         2.45 o                         
 -13   5   9         34.88         33.56         1.74 o                         
 -12   5   9          5.60         10.61         1.24 o                         
 -11   5   9         15.59         15.82         1.32 o                         
 -10   5   9        179.60        180.69         4.51 o                         
  -9   5   9        144.85        134.39         3.65 o                         
  -8   5   9        979.20        970.15        17.71 o                         
  -7   5   9         63.16         63.60         1.45 o                         
  -6   5   9        558.41        578.34        12.04 o                         
  -5   5   9        166.12        161.01         3.11 o                         
  -4   5   9         97.61        113.62         2.10 o                         
  -3   5   9          4.14          4.32         0.75 o                         
  -2   5   9         54.36         68.59         1.62 o                         
  -1   5   9         68.51         67.48         1.61 o                         
   0   5   9          5.72          4.57         0.74 o                         
   1   5   9        143.43        136.92         3.86 o                         
   2   5   9        219.59        241.06         5.02 o                         
   3   5   9        230.09        217.53         5.41 o                         
   4   5   9        146.07        102.40         2.20 o                         
   5   5   9          0.02          0.76         1.18 o                         
   6   5   9         15.90         21.01         1.47 o                         
   7   5   9          0.00          1.86         1.48 o                         
   8   5   9        230.81        228.47         4.10 o                         
 -13   6   9         13.05         12.63         2.65 o                         
 -12   6   9         33.21         37.66         1.62 o                         
 -11   6   9          4.61          5.34         1.16 o                         
 -10   6   9        245.71        238.46         7.07 o                         
  -9   6   9         27.10         24.54         1.23 o                         
  -8   6   9       1081.79       1223.09        11.43 o                         
  -7   6   9          0.11          0.82         0.93 o                         
  -6   6   9        234.52        271.70         6.51 o                         
  -5   6   9          7.96          7.97         0.83 o                         
  -4   6   9       3362.45       3362.44        76.05 o                         
  -3   6   9          8.78          9.27         0.78 o                         
  -2   6   9       1090.43       1128.58        22.28 o                         
  -1   6   9        191.02        174.27         6.19 o                         
   0   6   9        600.11        619.75        16.25 o                         
   1   6   9         49.03         50.31         1.63 o                         
   2   6   9       2300.41       2188.73        53.02 o                         
   3   6   9         24.15         20.16         1.28 o                         
   4   6   9         34.95         35.39         1.53 o                         
   5   6   9         87.25         90.39         2.10 o                         
   6   6   9          0.42          1.84         1.32 o                         
   7   6   9         23.01         24.19         1.80 o                         
   8   6   9         11.42         11.76         1.24 o                         
 -12   7   9         65.88         62.43         1.83 o                         
 -11   7   9         75.87         73.46         2.33 o                         
 -10   7   9       1929.99       1877.78        53.59 o                         
  -9   7   9        161.66        163.69         2.88 o                         
  -8   7   9         43.73         56.77         1.51 o                         
  -7   7   9        161.63        160.87         3.89 o                         
  -6   7   9        270.38        327.21         8.02 o                         
  -5   7   9         32.73         28.36         1.09 o                         
  -4   7   9         42.63         35.97         1.51 o                         
  -3   7   9          1.52          2.12         0.80 o                         
  -2   7   9        301.21        312.90        10.43 o                         
  -1   7   9         55.86         52.24         1.97 o                         
   0   7   9        222.34        205.70         6.81 o                         
   1   7   9         42.49         42.74         1.82 o                         
   2   7   9       2748.71       2417.10        59.08 o                         
   3   7   9        119.52        106.49         2.86 o                         
   4   7   9       1483.44       1350.17        48.89 o                         
   5   7   9        360.74        353.49         5.80 o                         
   6   7   9        366.34        343.42         7.06 o                         
   7   7   9         71.43         73.48         2.21 o                         
   8   7   9         46.54         48.57         1.90 o                         
 -12   8   9        124.02        110.16         4.72 o                         
 -11   8   9          2.65          1.86         1.20 o                         
 -10   8   9         37.24         27.31         1.32 o                         
  -9   8   9        138.20        139.54         2.69 o                         
  -8   8   9          2.33          5.08         1.14 o                         
  -7   8   9         40.91         42.42         1.38 o                         
  -6   8   9       1004.55        984.46        22.10 o                         
  -5   8   9         45.10         51.32         1.46 o                         
  -4   8   9          2.74          4.79         0.93 o                         
  -3   8   9        191.91        194.41         4.37 o                         
  -2   8   9          2.91          3.07         0.87 o                         
  -1   8   9        287.93        258.52         9.97 o                         
   0   8   9        432.59        399.16        14.85 o                         
   1   8   9        154.26        128.19         5.64 o                         
   2   8   9        808.18        745.18        28.82 o                         
   3   8   9         62.41         57.92         2.61 o                         
   4   8   9       1212.33       1140.73        43.38 o                         
   5   8   9        191.99        175.44         7.63 o                         
   6   8   9         53.93         41.62         2.26 o                         
   7   8   9         84.52         86.30         2.81 o                         
   8   8   9        217.74        222.69         9.65 o                         
 -12   9   9         14.11         12.63         1.30 o                         
 -11   9   9          1.13          1.26         1.11 o                         
 -10   9   9        252.15        279.11         4.85 o                         
  -9   9   9         26.87         26.13         1.36 o                         
  -8   9   9        477.81        483.52         7.97 o                         
  -7   9   9        323.96        322.46         7.40 o                         
  -6   9   9       1919.33       1829.65        41.32 o                         
  -5   9   9        134.82        120.82         3.71 o                         
  -4   9   9          5.80          3.34         0.99 o                         
  -3   9   9         16.29         15.38         1.20 o                         
  -2   9   9        148.51        112.09         4.32 o                         
  -1   9   9        706.19        635.67        26.94 o                         
   0   9   9       3473.08       3096.10       136.76 o                         
   1   9   9        368.42        323.66        15.05 o                         
   2   9   9         87.95         70.76         2.79 o                         
   3   9   9          3.18          2.54         1.12 o                         
   4   9   9         93.28         84.64         2.32 o                         
   5   9   9          5.09          5.87         1.44 o                         
   6   9   9          0.75          1.99         1.69 o                         
   7   9   9          0.57          1.18         1.16 o                         
 -11  10   9          1.40          0.69         1.11 o                         
 -10  10   9          6.45         10.71         1.18 o                         
  -9  10   9         16.52         17.29         1.40 o                         
  -8  10   9         43.94         35.33         1.35 o                         
  -7  10   9          6.48          8.32         1.12 o                         
  -6  10   9       1278.74       1343.60        34.97 o                         
  -5  10   9         14.14         15.61         1.24 o                         
  -4  10   9         64.59         61.15         1.93 o                         
  -3  10   9          2.18          2.89         1.08 o                         
  -2  10   9        307.92        258.68         9.71 o                         
  -1  10   9        351.08        329.49        17.56 o                         
   0  10   9       2608.80       2511.49        89.27 o                         
   1  10   9        289.59        265.06        15.58 o                         
   2  10   9        136.31         96.46         4.80 o                         
   3  10   9          0.02          0.15         1.10 o                         
   4  10   9          6.15          7.20         1.17 o                         
   5  10   9         16.02         16.90         2.26 o                         
   6  10   9        131.67        116.23         7.29 o                         
   7  10   9        204.92        217.47         8.69 o                         
 -11  11   9          1.54          0.94         1.16 o                         
 -10  11   9          1.33          1.91         1.19 o                         
  -9  11   9          0.01          1.62         1.33 o                         
  -8  11   9          0.48          1.75         1.07 o                         
  -7  11   9         35.01         30.27         1.40 o                         
  -6  11   9          3.00          1.13         1.18 o                         
  -5  11   9          6.07          3.89         1.13 o                         
  -4  11   9        449.18        407.10        14.34 o                         
  -3  11   9        523.85        471.55        19.59 o                         
  -2  11   9       1621.68       1566.82        64.82 o                         
  -1  11   9        283.22        271.10        12.88 o                         
   0  11   9       2624.66       2513.65        80.23 o                         
   1  11   9        142.92        147.91         4.69 o                         
   2  11   9        269.70        204.58        10.30 o                         
   3  11   9          2.45          3.41         1.09 o                         
   4  11   9       1130.93       1102.61        64.39 o                         
   5  11   9          1.83          2.44         1.26 o                         
   6  11   9         26.72         29.18         2.27 o                         
   7  11   9         62.88         50.39        10.51 o                         
 -11  12   9        141.08        114.23        10.41 o                         
 -10  12   9          0.00          1.97         1.22 o                         
  -9  12   9          7.38          8.27         1.10 o                         
  -8  12   9        197.46        198.36         4.51 o                         
  -7  12   9        185.87        187.46         5.40 o                         
  -6  12   9        258.75        245.87         8.19 o                         
  -5  12   9         86.42         83.55         3.01 o                         
  -4  12   9        917.43        824.53        34.49 o                         
  -3  12   9        337.92        320.65        16.04 o                         
  -2  12   9       1908.99       1744.24        81.39 o                         
  -1  12   9        240.49        216.88        16.87 o                         
   0  12   9       1141.01       1025.59        50.34 o                         
   1  12   9          1.57          3.71         1.69 o                         
   2  12   9         64.50         45.39         2.12 o                         
   3  12   9        136.14        122.60         6.28 o                         
   4  12   9        204.85        189.71        15.22 o                         
   5  12   9         14.65         19.50         1.88 o                         
   6  12   9        469.25        496.44        12.65 o                         
 -10  13   9         10.73         11.43         1.54 o                         
  -9  13   9         15.06         13.09         1.02 o                         
  -8  13   9        298.43        286.16         7.95 o                         
  -7  13   9         91.89         94.11         2.58 o                         
  -6  13   9       2688.61       2873.11        35.59 o                         
  -5  13   9        264.65        273.31        12.12 o                         
  -4  13   9        389.87        347.63        16.65 o                         
  -3  13   9         93.27         87.43         5.11 o                         
  -2  13   9          0.68          3.99         1.82 o                         
  -1  13   9        516.27        462.87        42.27 o                         
   0  13   9         35.30         31.78         2.10 o                         
   1  13   9         21.93         22.11         1.88 o                         
   2  13   9         24.40         21.56         1.47 o                         
   3  13   9         91.62         78.47         5.90 o                         
   4  13   9         58.81         64.94         6.99 o                         
   5  13   9         16.24         18.78         1.47 o                         
  -9  14   9         17.42         21.48         1.44 o                         
  -8  14   9          8.41         10.13         1.23 o                         
  -7  14   9         51.78         50.51         2.09 o                         
  -6  14   9        146.26        169.29         4.60 o                         
  -5  14   9        175.34        175.49         8.26 o                         
  -4  14   9        305.70        257.06        13.28 o                         
  -3  14   9          7.28          6.85         1.50 o                         
  -2  14   9        291.30        274.29         9.12 o                         
  -1  14   9        183.05        188.27         6.28 o                         
   0  14   9          1.77          0.71         1.92 o                         
   1  14   9        110.17        107.38         4.11 o                         
   2  14   9         51.82         60.39         4.58 o                         
   3  14   9          7.14          5.82         1.35 o                         
   4  14   9         61.70         62.84         4.80 o                         
   5  14   9          7.86          9.15         3.22 o                         
  -9  15   9          4.29          3.87         1.80 o                         
  -8  15   9        258.51        296.31         5.99 o                         
  -7  15   9         18.71         20.17         1.56 o                         
  -6  15   9          3.35          6.62         1.51 o                         
  -5  15   9         19.04         21.10         1.58 o                         
  -4  15   9       2145.31       1955.37       119.47 o                         
  -3  15   9         41.44         35.40         2.60 o                         
  -2  15   9         18.87         23.24         2.37 o                         
  -1  15   9         11.22         11.14         1.86 o                         
   0  15   9         29.72         31.68         4.47 o                         
   1  15   9         82.84         91.39         4.21 o                         
   2  15   9        532.27        509.90        38.86 o                         
   3  15   9        170.89        156.27        15.46 o                         
   4  15   9        141.02        148.23         5.84 o                         
  -8  16   9         80.61         90.46         4.52 o                         
  -7  16   9         76.18         91.60         3.51 o                         
  -6  16   9        605.66        655.80        12.35 o                         
  -5  16   9          0.83          0.82         1.32 o                         
  -4  16   9         82.14         75.12         4.69 o                         
  -3  16   9        151.58        130.58        11.11 o                         
  -2  16   9         22.50         20.09         2.13 o                         
  -1  16   9        125.06        118.90        12.44 o                         
   0  16   9         22.79         23.37         2.14 o                         
   1  16   9        559.12        577.51        18.40 o                         
   2  16   9         14.57         11.23         2.22 o                         
   3  16   9         10.28         13.18         2.10 o                         
  -6  17   9          7.72         10.64         2.72 o                         
  -5  17   9         41.63         48.43         2.42 o                         
  -4  17   9         14.34         10.45         1.52 o                         
  -3  17   9          0.00         -0.70         1.28 o                         
  -2  17   9        132.96        107.47        14.44 o                         
  -1  17   9          1.02          2.77         1.59 o                         
   0  17   9        135.19        155.98         4.92 o                         
   1  17   9          2.15          2.61         1.89 o                         
   2  17   9         92.42         95.85         3.54 o                         
  -5  18   9         81.21         98.77         6.37 o                         
  -4  18   9          2.46          4.15         2.65 o                         
  -3  18   9         98.53         96.65         4.32 o                         
  -2  18   9          2.38         -1.89         1.89 o                         
  -1  18   9         51.66         47.64         2.77 o                         
   0  18   9        549.58        593.89        19.22 o                         
 -12   0  10        767.41        832.18        27.40 o                         
 -10   0  10        703.80        651.83        26.38 o                         
  -8   0  10          0.53          2.62         1.17 o                         
  -6   0  10       2254.52       2351.53        37.55 o                         
  -4   0  10         32.21         45.63         1.42 o                         
  -2   0  10        572.69        610.68        12.17 o                         
   0   0  10       6285.71       6648.91        77.48 o                         
   2   0  10          5.54          9.35         1.62 o                         
   4   0  10       1545.87       1823.73        50.35 o                         
   6   0  10         52.11         53.16         2.33 o                         
   8   0  10          7.12          4.03         2.10 o                         
 -13   1  10         29.10         28.70         1.30 o                         
 -12   1  10         24.53         25.13         2.10 o                         
 -11   1  10         25.33         26.51         1.75 o                         
 -10   1  10        398.82        395.39        10.91 o                         
  -9   1  10         17.03         15.60         1.12 o                         
  -8   1  10         16.40         18.66         1.00 o                         
  -7   1  10          4.22          4.69         0.84 o                         
  -6   1  10       1052.15       1127.39        15.43 o                         
  -5   1  10          0.84          1.04         0.75 o                         
  -4   1  10          2.85         10.68         0.80 o                         
  -3   1  10         36.55         37.82         1.07 o                         
  -2   1  10        298.32        298.69         4.44 o                         
  -1   1  10          0.85          1.30         0.78 o                         
   0   1  10       1735.48       1927.49        16.26 o                         
   1   1  10        103.24         98.55         1.79 o                         
   2   1  10        108.31        103.12         2.21 o                         
   3   1  10          1.55          3.03         1.07 o                         
   4   1  10         84.25         86.91         2.05 o                         
   5   1  10        207.42        206.24         5.16 o                         
   6   1  10          1.22          8.83         1.13 o                         
   7   1  10          1.00          1.62         1.09 o                         
   8   1  10        113.92         93.81         2.57 o                         
 -13   2  10        227.59        224.26         4.07 o                         
 -12   2  10        911.41        962.49        16.52 o                         
 -11   2  10         68.23         62.43         3.61 o                         
 -10   2  10       1689.54       1644.83        52.97 o                         
  -9   2  10          0.97          1.52         1.01 o                         
  -8   2  10        869.32        894.47        18.08 o                         
  -7   2  10        160.22        160.88         2.81 o                         
  -6   2  10        664.70        723.12         8.34 o                         
  -5   2  10         25.54         27.00         0.94 o                         
  -4   2  10         80.16         92.15         1.45 o                         
  -3   2  10         12.80         10.13         0.84 o                         
  -2   2  10       5107.25       5527.81        54.15 o                         
  -1   2  10         36.31         41.04         1.12 o                         
   0   2  10       1828.73       1896.94        16.32 o                         
   1   2  10         30.29         31.62         1.21 o                         
   2   2  10        433.76        459.75         6.43 o                         
   3   2  10         17.90         16.42         1.21 o                         
   4   2  10        168.87        130.55         2.49 o                         
   5   2  10          7.81          4.67         1.15 o                         
   6   2  10        174.59        189.88         4.38 o                         
   7   2  10          0.51          1.65         1.17 o                         
   8   2  10         93.07         94.02         3.72 o                         
 -13   3  10         27.55         29.25         1.55 o                         
 -12   3  10          6.52          9.01         1.46 o                         
 -11   3  10          1.67          0.40         1.22 o                         
 -10   3  10        454.76        454.97        16.63 o                         
  -9   3  10         11.15         12.86         1.03 o                         
  -8   3  10        123.30        122.32         2.70 o                         
  -7   3  10        109.63        108.09         2.26 o                         
  -6   3  10         24.47         23.19         0.99 o                         
  -5   3  10        473.11        501.60         8.24 o                         
  -4   3  10        100.32        104.41         1.92 o                         
  -3   3  10         59.88         66.72         1.38 o                         
  -2   3  10          1.20          2.20         0.85 o                         
  -1   3  10          0.98          1.59         0.85 o                         
   0   3  10       1544.81       1483.80        23.32 o                         
   1   3  10        154.69        157.17         2.41 o                         
   2   3  10       7355.87       7350.09       111.83 o                         
   3   3  10          8.92          8.25         1.20 o                         
   4   3  10         90.69         72.27         1.77 o                         
   5   3  10          5.89          7.00         1.12 o                         
   6   3  10        140.16        147.27         3.07 o                         
   7   3  10          0.13          0.61         1.02 o                         
   8   3  10        372.01        384.51        14.13 o                         
 -13   4  10          7.00          4.70         1.59 o                         
 -12   4  10         34.92         30.33         1.64 o                         
 -11   4  10          4.94          4.26         1.25 o                         
 -10   4  10         65.53         68.34         2.40 o                         
  -9   4  10         84.28         76.29         2.39 o                         
  -8   4  10        236.60        257.45         4.92 o                         
  -7   4  10        156.05        160.43         3.16 o                         
  -6   4  10       1200.06       1182.27        23.51 o                         
  -5   4  10          2.23          2.90         0.77 o                         
  -4   4  10          0.26          0.57         0.77 o                         
  -3   4  10        121.13        118.35         2.26 o                         
  -2   4  10         79.81         85.03         1.85 o                         
  -1   4  10        128.70        132.67         2.65 o                         
   0   4  10        103.14        100.85         1.95 o                         
   1   4  10        162.20        155.01         2.94 o                         
   2   4  10       1227.09       1219.31        22.61 o                         
   3   4  10        322.26        310.51         6.65 o                         
   4   4  10        337.19        291.54         4.63 o                         
   5   4  10          0.23          0.26         1.18 o                         
   6   4  10          1.94          1.04         1.27 o                         
   7   4  10         54.08         52.71         2.90 o                         
   8   4  10          0.40          2.36         1.96 o                         
 -13   5  10          0.12          0.43         3.36 o                         
 -12   5  10         67.67         70.22         2.04 o                         
 -11   5  10          1.51          1.78         1.07 o                         
 -10   5  10         67.40         70.85         2.43 o                         
  -9   5  10         20.26         19.00         1.25 o                         
  -8   5  10        521.52        523.53         9.32 o                         
  -7   5  10        162.48        158.93         3.37 o                         
  -6   5  10        196.59        164.89         3.62 o                         
  -5   5  10         31.93         34.17         1.13 o                         
  -4   5  10          1.92          2.61         0.83 o                         
  -3   5  10         10.26         11.15         0.97 o                         
  -2   5  10       3961.76       4244.51        56.30 o                         
  -1   5  10         16.63         14.51         0.94 o                         
   0   5  10          8.30          6.34         0.96 o                         
   1   5  10         16.01         17.26         1.08 o                         
   2   5  10       2965.15       2835.60        56.40 o                         
   3   5  10         48.01         52.56         1.66 o                         
   4   5  10          6.24         16.27         1.31 o                         
   5   5  10         41.28         42.52         1.58 o                         
   6   5  10        283.33        320.16        14.24 o                         
   7   5  10          0.61          0.83         1.18 o                         
   8   5  10        256.97        229.03        14.98 o                         
 -12   6  10         11.62         15.40         1.33 o                         
 -11   6  10         26.74         25.84         1.50 o                         
 -10   6  10        434.27        434.05        12.47 o                         
  -9   6  10          3.00          2.33         1.12 o                         
  -8   6  10        822.35        890.91        11.90 o                         
  -7   6  10         10.95         11.46         1.08 o                         
  -6   6  10       1113.49       1066.18        23.75 o                         
  -5   6  10         79.57         77.40         1.89 o                         
  -4   6  10         69.33         76.81         2.60 o                         
  -3   6  10          0.30          1.67         0.90 o                         
  -2   6  10        170.72        167.29         4.26 o                         
  -1   6  10        114.27        107.37         3.60 o                         
   0   6  10        139.16        122.38         3.63 o                         
   1   6  10         12.79         12.43         1.06 o                         
   2   6  10        933.35        871.28        19.00 o                         
   3   6  10          3.03          2.35         1.13 o                         
   4   6  10          3.80          1.85         1.24 o                         
   5   6  10          0.04          2.34         1.17 o                         
   6   6  10        130.06        152.09         3.21 o                         
   7   6  10         68.03         72.79         3.71 o                         
 -12   7  10          9.23         12.15         1.14 o                         
 -11   7  10         43.09         40.07         1.76 o                         
 -10   7  10        610.94        551.44        17.30 o                         
  -9   7  10         15.71         19.69         1.16 o                         
  -8   7  10        191.40        227.73         3.60 o                         
  -7   7  10          1.40          1.17         1.01 o                         
  -6   7  10        249.61        252.51         6.94 o                         
  -5   7  10          1.40          2.62         0.90 o                         
  -4   7  10        105.46        100.80         2.11 o                         
  -3   7  10          0.07          0.46         0.97 o                         
  -2   7  10        384.37        330.19        10.43 o                         
  -1   7  10         25.47         23.52         1.14 o                         
   0   7  10          1.41          1.62         0.95 o                         
   1   7  10         46.01         41.59         1.91 o                         
   2   7  10         86.60         83.37         2.22 o                         
   3   7  10         98.94         88.73         2.98 o                         
   4   7  10        148.16        132.89         4.93 o                         
   5   7  10         68.00         69.28         2.90 o                         
   6   7  10         35.17         51.50         1.90 o                         
   7   7  10          2.05          3.68         1.02 o                         
 -12   8  10        127.70        108.22         3.89 o                         
 -11   8  10         55.36         47.23         3.14 o                         
 -10   8  10        149.31        141.18         2.85 o                         
  -9   8  10         95.79         96.23         1.96 o                         
  -8   8  10        145.55        165.15         3.07 o                         
  -7   8  10        123.48        134.44         3.63 o                         
  -6   8  10        477.45        433.79        11.83 o                         
  -5   8  10         16.39         14.41         1.21 o                         
  -4   8  10         35.60         26.52         1.18 o                         
  -3   8  10         25.52         24.19         1.21 o                         
  -2   8  10         25.74         21.58         1.18 o                         
  -1   8  10          2.87          4.64         1.06 o                         
   0   8  10        283.09        254.04        10.86 o                         
   1   8  10          0.08          2.10         1.10 o                         
   2   8  10        256.54        247.99         9.85 o                         
   3   8  10         37.54         33.87         1.47 o                         
   4   8  10        470.86        423.76        17.66 o                         
   5   8  10         55.75         48.09         3.98 o                         
   6   8  10          3.26          3.93         1.32 o                         
   7   8  10          0.58         -0.22         1.23 o                         
 -11   9  10         26.76         26.94         1.37 o                         
 -10   9  10         35.60         46.57         1.86 o                         
  -9   9  10         75.40         78.15         2.14 o                         
  -8   9  10        479.41        476.37         7.13 o                         
  -7   9  10         11.48         14.07         1.21 o                         
  -6   9  10         54.06         56.86         2.00 o                         
  -5   9  10         37.80         34.65         1.55 o                         
  -4   9  10       1636.71       1588.02        34.06 o                         
  -3   9  10        225.68        199.53         9.27 o                         
  -2   9  10        236.98        195.36         7.95 o                         
  -1   9  10        182.85        160.04         8.59 o                         
   0   9  10       1079.86        952.23        39.92 o                         
   1   9  10         10.66          9.77         1.24 o                         
   2   9  10         76.65         50.25         2.10 o                         
   3   9  10         39.72         37.79         2.16 o                         
   4   9  10        147.80        189.09         5.14 o                         
   5   9  10          0.07          1.82         1.36 o                         
   6   9  10        243.06        248.67        15.24 o                         
   7   9  10          7.66          2.98         2.63 o                         
 -11  10  10         31.02         29.32         1.59 o                         
 -10  10  10        454.87        479.32         7.39 o                         
  -9  10  10         75.92         74.45         2.41 o                         
  -8  10  10         46.82         40.95         1.59 o                         
  -7  10  10         22.67         22.32         1.43 o                         
  -6  10  10        212.15        183.37         6.65 o                         
  -5  10  10          0.36          0.47         1.09 o                         
  -4  10  10         82.39         74.60         1.84 o                         
  -3  10  10         28.50         22.00         1.38 o                         
  -2  10  10        833.93        676.94        38.55 o                         
  -1  10  10         95.83         90.99         3.62 o                         
   0  10  10        556.37        464.12        17.05 o                         
   1  10  10        164.30        135.61         8.58 o                         
   2  10  10         17.13         18.28         1.40 o                         
   3  10  10        101.40         87.66         4.30 o                         
   4  10  10        171.20        160.63         8.53 o                         
   5  10  10          0.40          1.18         1.24 o                         
   6  10  10         27.22         36.84         2.00 o                         
 -11  11  10         14.92         13.02         1.60 o                         
 -10  11  10          4.15          4.12         1.23 o                         
  -9  11  10          4.74          2.69         1.30 o                         
  -8  11  10        301.81        321.15         5.42 o                         
  -7  11  10         14.52         12.98         1.24 o                         
  -6  11  10        406.94        395.23        13.26 o                         
  -5  11  10         70.11         75.18         2.20 o                         
  -4  11  10         11.87         18.97         1.29 o                         
  -3  11  10          0.04          0.28         1.16 o                         
  -2  11  10        376.55        353.33        22.26 o                         
  -1  11  10         14.58          9.65         1.52 o                         
   0  11  10         68.73         54.62         2.65 o                         
   1  11  10          3.74          5.94         1.75 o                         
   2  11  10          4.82          3.45         1.26 o                         
   3  11  10          0.01          1.10         1.26 o                         
   4  11  10        254.99        224.38        14.46 o                         
   5  11  10         72.56         74.45         2.54 o                         
   6  11  10         54.28         48.13         4.03 o                         
 -10  12  10         16.33         15.89         1.52 o                         
  -9  12  10         28.64         28.77         1.65 o                         
  -8  12  10          8.64         12.55         1.41 o                         
  -7  12  10         14.14         14.00         1.41 o                         
  -6  12  10        238.90        241.69         6.16 o                         
  -5  12  10         36.57         34.56         1.41 o                         
  -4  12  10         32.17         28.38         2.00 o                         
  -3  12  10          1.18          1.37         1.44 o                         
  -2  12  10         11.52          8.67         1.70 o                         
  -1  12  10        114.39        112.99         9.16 o                         
   0  12  10        121.48        104.06         6.55 o                         
   1  12  10         79.86         74.79         6.04 o                         
   2  12  10          4.65          3.38         1.34 o                         
   3  12  10         44.13         38.88         2.18 o                         
   4  12  10         75.52         61.99         5.30 o                         
   5  12  10         16.87         17.32         1.34 o                         
 -10  13  10         27.16         28.98         3.01 o                         
  -9  13  10         21.19         26.75         1.62 o                         
  -8  13  10         95.91        105.63         2.70 o                         
  -7  13  10          0.57          1.37         1.28 o                         
  -6  13  10        226.64        220.64         7.67 o                         
  -5  13  10          0.02          0.50         1.28 o                         
  -4  13  10         10.14          9.48         1.35 o                         
  -3  13  10          8.10          9.42         1.81 o                         
  -2  13  10        376.50        400.93         9.51 o                         
  -1  13  10        407.06        417.95        12.70 o                         
   0  13  10        379.87        382.55        30.64 o                         
   1  13  10         25.29         22.51         2.06 o                         
   2  13  10         56.50         69.64         3.60 o                         
   3  13  10         35.46         28.78         3.44 o                         
   4  13  10          1.29          1.80         1.11 o                         
  -9  14  10          5.91          6.61         1.49 o                         
  -8  14  10        446.73        475.72         8.87 o                         
  -7  14  10          8.37          8.90         1.60 o                         
  -6  14  10        500.87        539.51         8.69 o                         
  -5  14  10         47.76         50.18         3.36 o                         
  -4  14  10          0.01          1.17         1.44 o                         
  -3  14  10          0.02          0.68         1.60 o                         
  -2  14  10        810.55        824.62        19.51 o                         
  -1  14  10          0.28          1.41         2.29 o                         
   0  14  10        273.13        317.65         9.05 o                         
   1  14  10         19.89         19.40         2.12 o                         
   2  14  10        363.72        394.38        10.21 o                         
   3  14  10        117.16        125.28         5.50 o                         
   4  14  10          6.11         17.59         2.72 o                         
  -8  15  10         21.12         20.34         1.96 o                         
  -7  15  10        169.22        177.78         5.73 o                         
  -6  15  10         88.62        100.91         2.88 o                         
  -5  15  10        380.51        421.40         9.80 o                         
  -4  15  10        302.06        305.03        23.46 o                         
  -3  15  10         14.70         11.47         1.85 o                         
  -2  15  10        307.09        304.52        11.60 o                         
  -1  15  10          4.35          7.53         2.46 o                         
   0  15  10         98.24         96.44         4.98 o                         
   1  15  10         32.74         29.02         2.37 o                         
   2  15  10         83.91         92.12         5.31 o                         
   3  15  10        220.85        204.50         7.30 o                         
  -7  16  10          6.71          8.72         2.38 o                         
  -6  16  10        293.11        289.43         7.12 o                         
  -5  16  10         63.00         72.46         5.22 o                         
  -4  16  10         15.65         13.80         1.87 o                         
  -3  16  10          7.12          6.98         1.70 o                         
  -2  16  10         51.07         53.63         3.70 o                         
  -1  16  10         24.43         22.93         3.01 o                         
   0  16  10         96.36         84.12         4.07 o                         
   1  16  10          6.11          6.49         1.54 o                         
   2  16  10          1.50          6.01         3.93 o                         
  -5  17  10         11.75         14.80         3.65 o                         
  -4  17  10        448.09        436.58        14.46 o                         
  -3  17  10        103.29        110.30         7.40 o                         
  -2  17  10         24.72         17.95         2.22 o                         
  -1  17  10          7.56         10.24         1.75 o                         
   0  17  10        140.45        132.09         5.74 o                         
 -13   0  11        287.29        241.55        11.55 o                         
 -11   0  11         14.93         17.38         2.23 o                         
  -9   0  11         37.34         34.80         1.73 o                         
  -7   0  11        167.33        163.02         3.87 o                         
  -5   0  11        686.27        694.68        17.45 o                         
  -3   0  11          7.65          7.45         1.31 o                         
  -1   0  11       1054.30       1070.94        18.71 o                         
   1   0  11          8.01          9.33         1.61 o                         
   3   0  11          8.98          9.84         1.60 o                         
   5   0  11         58.61         53.57         2.37 o                         
   7   0  11        111.23        104.53         2.99 o                         
 -13   1  11        113.73        100.75         3.52 o                         
 -12   1  11        661.11        694.72        17.62 o                         
 -11   1  11          2.59          2.43         1.15 o                         
 -10   1  11         51.15         50.61         1.62 o                         
  -9   1  11          0.57          1.19         0.92 o                         
  -8   1  11         30.73         31.34         1.06 o                         
  -7   1  11         78.76         77.53         1.47 o                         
  -6   1  11         33.73         42.56         1.17 o                         
  -5   1  11         49.36         47.49         1.32 o                         
  -4   1  11         17.89         21.10         1.10 o                         
  -3   1  11        158.43        161.87         3.15 o                         
  -2   1  11       1906.13       1904.09        26.68 o                         
  -1   1  11        208.27        206.58         3.11 o                         
   0   1  11       3649.91       3810.96        32.52 o                         
   1   1  11        250.84        255.38         3.94 o                         
   2   1  11       2511.09       2589.23        27.93 o                         
   3   1  11          0.46          2.39         1.05 o                         
   4   1  11        494.08        503.52         8.09 o                         
   5   1  11        191.27        193.72         4.13 o                         
   6   1  11         11.92         14.84         1.29 o                         
   7   1  11          5.61          5.53         0.95 o                         
 -13   2  11         72.83         68.34         3.99 o                         
 -12   2  11        292.62        298.89         5.77 o                         
 -11   2  11         34.39         32.31         1.46 o                         
 -10   2  11       1681.06       1632.88        37.91 o                         
  -9   2  11         66.65         63.67         2.09 o                         
  -8   2  11         53.55         47.78         1.59 o                         
  -7   2  11         15.83         12.90         0.95 o                         
  -6   2  11        163.02        160.15         2.93 o                         
  -5   2  11          4.77          4.81         0.93 o                         
  -4   2  11       2189.48       2302.36        28.30 o                         
  -3   2  11         86.40         76.86         2.05 o                         
  -2   2  11         54.92         47.53         1.36 o                         
  -1   2  11         30.72         29.00         1.17 o                         
   0   2  11        688.32        687.81         8.70 o                         
   1   2  11        329.90        341.67         4.52 o                         
   2   2  11         34.23         41.48         1.51 o                         
   3   2  11          0.61          0.62         1.10 o                         
   4   2  11          3.02          1.59         1.04 o                         
   5   2  11          0.41          0.76         1.17 o                         
   6   2  11          0.00          1.73         1.16 o                         
   7   2  11         60.00         56.88         1.49 o                         
 -12   3  11        101.69        122.46         2.95 o                         
 -11   3  11          6.21          6.56         1.14 o                         
 -10   3  11         21.55         18.54         1.20 o                         
  -9   3  11        177.32        176.75         3.94 o                         
  -8   3  11         65.93         64.96         1.71 o                         
  -7   3  11         12.01         13.03         1.01 o                         
  -6   3  11        948.36        949.21        15.64 o                         
  -5   3  11         16.72         16.91         1.02 o                         
  -4   3  11       2060.63       2047.21        34.03 o                         
  -3   3  11        230.01        220.00         3.30 o                         
  -2   3  11       4843.97       5107.99        71.94 o                         
  -1   3  11          3.30          2.91         0.92 o                         
   0   3  11         14.45         19.51         1.22 o                         
   1   3  11        123.63        124.86         2.23 o                         
   2   3  11        148.39        127.91         2.28 o                         
   3   3  11         25.87         27.39         1.38 o                         
   4   3  11        691.96        771.38        16.65 o                         
   5   3  11          9.88         10.92         1.21 o                         
   6   3  11         46.19         46.97         1.75 o                         
   7   3  11          1.36          0.85         0.96 o                         
 -12   4  11        268.44        263.90         6.41 o                         
 -11   4  11         16.42         17.68         1.29 o                         
 -10   4  11        192.02        190.52         5.36 o                         
  -9   4  11         42.78         42.29         1.49 o                         
  -8   4  11       1082.72       1051.47        22.90 o                         
  -7   4  11         16.62         18.10         1.14 o                         
  -6   4  11       2545.82       2674.31        46.00 o                         
  -5   4  11         14.10         16.54         0.97 o                         
  -4   4  11         61.80         71.37         1.74 o                         
  -3   4  11        159.08        154.11         3.88 o                         
  -2   4  11        283.57        277.47         3.96 o                         
  -1   4  11         35.97         34.67         1.18 o                         
   0   4  11         15.99         12.84         1.20 o                         
   1   4  11        150.83        142.61         3.12 o                         
   2   4  11        671.51        648.32        10.47 o                         
   3   4  11        193.04        195.25         4.27 o                         
   4   4  11        418.59        452.55         8.82 o                         
   5   4  11         10.27         15.50         1.34 o                         
   6   4  11          0.79          2.12         0.99 o                         
   7   4  11         22.77         20.46         1.23 o                         
 -12   5  11        363.03        381.83         6.81 o                         
 -11   5  11         30.50         28.64         1.48 o                         
 -10   5  11        737.33        744.28        21.43 o                         
  -9   5  11         16.15         15.98         1.07 o                         
  -8   5  11          4.40          2.15         1.06 o                         
  -7   5  11          0.32          1.44         1.00 o                         
  -6   5  11         16.40         18.48         1.06 o                         
  -5   5  11        195.24        186.05         4.56 o                         
  -4   5  11        271.28        242.85         6.66 o                         
  -3   5  11        169.92        158.67         4.46 o                         
  -2   5  11          8.22          7.26         0.99 o                         
  -1   5  11         68.80         75.72         1.80 o                         
   0   5  11        618.18        655.96        16.02 o                         
   1   5  11         83.00         77.95         2.08 o                         
   2   5  11       1047.73       1049.42        23.32 o                         
   3   5  11         54.22         53.33         1.62 o                         
   4   5  11          6.46          5.47         1.24 o                         
   5   5  11         27.90         27.39         1.66 o                         
   6   5  11        284.22        272.40        15.39 o                         
   7   5  11          4.62          4.31         1.34 o                         
 -12   6  11        355.51        333.77         6.53 o                         
 -11   6  11         16.76         14.67         1.06 o                         
 -10   6  11        102.38        114.31         3.46 o                         
  -9   6  11         54.31         56.25         1.92 o                         
  -8   6  11         69.32         78.66         1.93 o                         
  -7   6  11          3.56          3.09         0.99 o                         
  -6   6  11        180.39        146.28         4.92 o                         
  -5   6  11        157.70        165.11         5.06 o                         
  -4   6  11        553.02        444.35        13.32 o                         
  -3   6  11        297.97        305.23         6.49 o                         
  -2   6  11        269.98        275.77         6.58 o                         
  -1   6  11        238.97        233.69         5.71 o                         
   0   6  11        334.13        347.09        10.47 o                         
   1   6  11         85.43         77.15         2.80 o                         
   2   6  11        736.26        654.59        17.88 o                         
   3   6  11         81.03         72.25         1.82 o                         
   4   6  11        598.90        551.63        12.29 o                         
   5   6  11         14.37         14.26         1.31 o                         
   6   6  11          3.59          3.67         1.00 o                         
   7   6  11          0.02          2.43         3.43 o                         
 -12   7  11          2.53          4.16         2.02 o                         
 -11   7  11         32.57         30.27         1.41 o                         
 -10   7  11         83.56         94.63         3.50 o                         
  -9   7  11          1.86          1.31         1.06 o                         
  -8   7  11        275.72        290.60         5.66 o                         
  -7   7  11        142.77        143.80         5.07 o                         
  -6   7  11       1169.25       1145.85        33.22 o                         
  -5   7  11         71.45         67.14         2.59 o                         
  -4   7  11        298.54        277.13         8.33 o                         
  -3   7  11         29.16         29.43         1.38 o                         
  -2   7  11       2362.59       2253.47        69.32 o                         
  -1   7  11         23.20         27.16         1.36 o                         
   0   7  11        619.97        541.58        19.55 o                         
   1   7  11         54.28         55.51         1.90 o                         
   2   7  11        265.77        256.54         9.13 o                         
   3   7  11          0.07          1.68         1.06 o                         
   4   7  11        212.25        172.54         8.33 o                         
   5   7  11          0.00          1.20         1.29 o                         
   6   7  11          1.84          2.67         1.15 o                         
 -11   8  11         19.66         19.02         1.37 o                         
 -10   8  11        149.41        169.01         3.45 o                         
  -9   8  11          0.02          1.39         1.14 o                         
  -8   8  11         25.97         25.96         1.40 o                         
  -7   8  11          0.03          1.63         1.31 o                         
  -6   8  11        672.95        698.56        17.82 o                         
  -5   8  11        169.79        156.41         4.87 o                         
  -4   8  11        291.74        316.68         6.02 o                         
  -3   8  11         27.45         23.74         1.38 o                         
  -2   8  11        833.01        833.41        29.95 o                         
  -1   8  11        121.89        114.60         3.72 o                         
   0   8  11       2634.93       2478.68        96.70 o                         
   1   8  11         17.43         14.23         1.28 o                         
   2   8  11        354.73        313.06        12.73 o                         
   3   8  11        137.15        135.35         5.32 o                         
   4   8  11        229.30        210.70        12.55 o                         
   5   8  11         34.08         38.12         3.85 o                         
   6   8  11          4.40          4.74         1.19 o                         
 -11   9  11         25.58         26.34         1.50 o                         
 -10   9  11        693.60        759.01        12.75 o                         
  -9   9  11          3.63          5.33         1.39 o                         
  -8   9  11          0.60          2.18         1.23 o                         
  -7   9  11          5.49          6.95         1.07 o                         
  -6   9  11         64.32         56.98         2.53 o                         
  -5   9  11          6.86          4.19         1.13 o                         
  -4   9  11         14.17         27.08         1.49 o                         
  -3   9  11          4.50          5.26         1.26 o                         
  -2   9  11        772.80        741.71        31.80 o                         
  -1   9  11         27.97         31.66         1.62 o                         
   0   9  11       1171.44       1014.43        41.40 o                         
   1   9  11          0.27         -0.04         1.19 o                         
   2   9  11         13.11         10.35         1.23 o                         
   3   9  11         85.68         78.86         5.30 o                         
   4   9  11        906.46        928.48        53.36 o                         
   5   9  11        269.68        262.14        21.50 o                         
   6   9  11        337.19        306.54        15.02 o                         
 -11  10  11          2.65          4.17         2.32 o                         
 -10  10  11        242.53        272.26         5.05 o                         
  -9  10  11         60.62         65.59         2.68 o                         
  -8  10  11        299.66        307.07         5.55 o                         
  -7  10  11          0.61          1.15         1.17 o                         
  -6  10  11        917.82        882.83        39.23 o                         
  -5  10  11         51.98         49.53         1.67 o                         
  -4  10  11        984.06        894.50        24.50 o                         
  -3  10  11        184.83        162.78         7.01 o                         
  -2  10  11          0.54          1.08         1.32 o                         
  -1  10  11         13.99         10.74         1.49 o                         
   0  10  11        201.34        207.48         5.71 o                         
   1  10  11          1.51          1.84         1.42 o                         
   2  10  11        876.61        860.35        57.29 o                         
   3  10  11         27.55         27.88         2.71 o                         
   4  10  11         96.31        121.42         3.35 o                         
   5  10  11          1.78          2.24         1.36 o                         
 -10  11  11        106.15        109.81         2.67 o                         
  -9  11  11          4.94          6.01         1.53 o                         
  -8  11  11         36.05         38.46         1.97 o                         
  -7  11  11        146.78        144.75         6.16 o                         
  -6  11  11          8.88          9.14         1.28 o                         
  -5  11  11         84.82         79.09         2.49 o                         
  -4  11  11       1614.94       1392.31        72.56 o                         
  -3  11  11          4.89          3.05         1.51 o                         
  -2  11  11        342.01        288.99        19.86 o                         
  -1  11  11         24.32         18.87         1.93 o                         
   0  11  11          0.39          0.79         1.60 o                         
   1  11  11         54.24         51.39         3.82 o                         
   2  11  11        127.07        123.27        10.13 o                         
   3  11  11        117.31        105.43         7.91 o                         
   4  11  11        264.99        305.55         7.98 o                         
 -10  12  11          1.34          2.74         3.04 o                         
  -9  12  11         58.55         60.00         2.21 o                         
  -8  12  11          0.41          3.26         1.14 o                         
  -7  12  11        123.90        121.17         5.99 o                         
  -6  12  11        317.41        309.09        11.68 o                         
  -5  12  11          5.13          4.77         1.15 o                         
  -4  12  11        153.16        140.39        10.98 o                         
  -3  12  11          9.17          7.38         1.68 o                         
  -2  12  11        476.24        506.76        12.79 o                         
  -1  12  11         15.42         13.04         1.83 o                         
   0  12  11        328.35        313.76         8.67 o                         
   1  12  11          5.21          7.81         1.90 o                         
   2  12  11        425.48        381.00        39.04 o                         
   3  12  11          3.41          4.02         1.27 o                         
   4  12  11         69.51         93.84         5.65 o                         
  -9  13  11          0.96          0.56         1.31 o                         
  -8  13  11         75.74         68.39         4.72 o                         
  -7  13  11          3.14          2.98         1.22 o                         
  -6  13  11          6.71          8.46         1.40 o                         
  -5  13  11          0.13          0.77         1.61 o                         
  -4  13  11         97.20         91.11         6.03 o                         
  -3  13  11         70.74         63.31         3.24 o                         
  -2  13  11        728.12        754.87        16.02 o                         
  -1  13  11         51.61         48.21         3.40 o                         
   0  13  11        341.63        317.55         9.92 o                         
   1  13  11          1.53          0.71         1.70 o                         
   2  13  11        754.62        838.39        22.88 o                         
   3  13  11          2.36          3.78         1.68 o                         
  -8  14  11         50.00         51.62         2.97 o                         
  -7  14  11         15.37         17.66         1.65 o                         
  -6  14  11        180.04        200.24         5.66 o                         
  -5  14  11          0.58         -0.67         1.68 o                         
  -4  14  11        142.14        130.78        11.78 o                         
  -3  14  11          0.42          2.42         1.76 o                         
  -2  14  11        825.98        879.16        23.56 o                         
  -1  14  11          8.07          7.12         2.97 o                         
   0  14  11         27.90         25.38         2.67 o                         
   1  14  11          3.59          4.38         1.43 o                         
   2  14  11        101.73        102.17         3.64 o                         
  -7  15  11         37.37         44.10         2.33 o                         
  -6  15  11         43.02         40.36         2.48 o                         
  -5  15  11         20.40         23.33         2.18 o                         
  -4  15  11        147.87        153.74         6.02 o                         
  -3  15  11         77.03         69.28        11.87 o                         
  -2  15  11        170.06        164.92         5.78 o                         
  -1  15  11         23.35         22.63         2.45 o                         
   0  15  11         61.59         56.12         3.05 o                         
   1  15  11        234.87        243.94         7.13 o                         
   2  15  11          9.74         16.59         3.93 o                         
  -6  16  11        736.87        693.47        30.90 o                         
  -4  16  11         27.23         28.02         2.63 o                         
  -3  16  11          7.48          8.81         1.70 o                         
  -2  16  11         13.06         13.68         1.94 o                         
  -1  16  11         54.63         53.55         2.71 o                         
   0  16  11        170.53        180.02         9.80 o                         
  -3  17  11        171.32        141.04         8.01 o                         
 -12   0  12        203.63        200.08         5.38 o                         
 -10   0  12        244.13        253.37        10.81 o                         
  -8   0  12       1779.01       1764.89        71.13 o                         
  -6   0  12        433.26        458.71        10.41 o                         
  -4   0  12       2553.77       2770.72        36.03 o                         
  -2   0  12         14.15         19.43         1.47 o                         
   0   0  12       2431.12       2535.71        35.59 o                         
   2   0  12          1.13          5.23         1.82 o                         
   4   0  12          0.45          1.67         1.66 o                         
   6   0  12        654.96        756.01        17.08 o                         
 -12   1  12          0.21          0.40         1.05 o                         
 -11   1  12         82.50         72.84         3.06 o                         
 -10   1  12          4.72          9.26         1.21 o                         
  -9   1  12          7.66          6.76         0.99 o                         
  -8   1  12       1443.21       1385.26        42.74 o                         
  -7   1  12        334.47        327.73         6.71 o                         
  -6   1  12       1541.68       1545.49        28.71 o                         
  -5   1  12          6.18          6.98         1.08 o                         
  -4   1  12        171.62        166.72         2.58 o                         
  -3   1  12          7.94          8.77         1.03 o                         
  -2   1  12         17.60         11.48         1.06 o                         
  -1   1  12        113.26        102.75         2.31 o                         
   0   1  12        207.35        224.50         3.16 o                         
   1   1  12         73.75         72.40         1.91 o                         
   2   1  12        115.46         92.20         2.16 o                         
   3   1  12         19.87         22.09         1.40 o                         
   4   1  12         94.78        109.05         2.30 o                         
   5   1  12         60.65         64.30         2.06 o                         
   6   1  12         40.03         40.26         1.30 o                         
 -12   2  12        108.23         95.09         2.44 o                         
 -11   2  12        118.46        114.72         3.90 o                         
 -10   2  12       1089.51       1088.60        30.74 o                         
  -9   2  12         20.55         21.06         1.24 o                         
  -8   2  12         10.24         11.64         1.13 o                         
  -7   2  12          1.23          0.59         0.98 o                         
  -6   2  12        759.65        729.73        14.53 o                         
  -5   2  12          8.06          8.73         1.04 o                         
  -4   2  12         27.35         31.86         1.26 o                         
  -3   2  12          7.11          5.90         1.11 o                         
  -2   2  12       1402.15       1342.54        19.96 o                         
  -1   2  12         17.90         19.09         1.18 o                         
   0   2  12         76.86         83.49         1.91 o                         
   1   2  12        319.60        317.82         5.83 o                         
   2   2  12         92.72         92.50         2.07 o                         
   3   2  12          3.29          4.64         1.23 o                         
   4   2  12         22.38         28.86         1.39 o                         
   5   2  12          1.46          1.51         1.05 o                         
   6   2  12         29.00         28.99         1.13 o                         
 -12   3  12       1441.46       1434.19        30.33 o                         
 -11   3  12         22.39         21.16         1.20 o                         
 -10   3  12        235.08        230.79         6.78 o                         
  -9   3  12         32.56         34.05         1.26 o                         
  -8   3  12        109.75        101.43         2.69 o                         
  -7   3  12         35.61         33.15         1.27 o                         
  -6   3  12          8.10         16.50         1.11 o                         
  -5   3  12          8.86         10.80         1.10 o                         
  -4   3  12        188.37        178.49         3.81 o                         
  -3   3  12        291.33        290.37         5.00 o                         
  -2   3  12        143.02        143.26         2.75 o                         
  -1   3  12         74.32         75.71         1.99 o                         
   0   3  12       1234.39       1234.97        17.11 o                         
   1   3  12        106.54        108.24         2.29 o                         
   2   3  12        109.15        100.75         2.11 o                         
   3   3  12         52.36         51.00         1.68 o                         
   4   3  12         17.90         19.59         1.34 o                         
   5   3  12         74.90         72.35         2.89 o                         
   6   3  12          0.65          1.21         0.85 o                         
 -12   4  12        805.29        789.24        15.68 o                         
 -11   4  12         22.00         24.18         1.18 o                         
 -10   4  12        170.59        166.99         3.07 o                         
  -9   4  12         56.91         59.84         1.63 o                         
  -8   4  12          1.29          1.70         1.06 o                         
  -7   4  12        198.46        204.83         4.65 o                         
  -6   4  12       1055.58       1052.72        17.91 o                         
  -5   4  12         58.15         58.64         1.53 o                         
  -4   4  12        643.94        616.25        16.33 o                         
  -3   4  12         17.61         17.50         1.16 o                         
  -2   4  12       1538.82       1588.77        16.54 o                         
  -1   4  12         29.19         29.58         1.29 o                         
   0   4  12       6411.82       6513.71        75.27 o                         
   1   4  12        273.26        256.67         8.36 o                         
   2   4  12         19.05         13.56         1.30 o                         
   3   4  12         87.61         91.45         2.28 o                         
   4   4  12         15.77         15.09         1.47 o                         
   5   4  12          1.06          0.94         1.19 o                         
   6   4  12        469.11        488.65        14.59 o                         
 -12   5  12         93.65         90.20         3.78 o                         
 -11   5  12         38.03         33.36         1.67 o                         
 -10   5  12        429.63        478.53        15.03 o                         
  -9   5  12         11.62         13.06         1.13 o                         
  -8   5  12          0.03          1.76         1.14 o                         
  -7   5  12         12.63         16.20         1.25 o                         
  -6   5  12        129.79        122.44         2.47 o                         
  -5   5  12         40.83         37.86         1.43 o                         
  -4   5  12          9.88          6.95         1.10 o                         
  -3   5  12         12.82         13.05         1.09 o                         
  -2   5  12        600.22        627.20        10.44 o                         
  -1   5  12         73.87         70.62         2.20 o                         
   0   5  12          3.03          6.85         1.08 o                         
   1   5  12        200.03        187.98         5.88 o                         
   2   5  12       1711.26       1676.97        29.81 o                         
   3   5  12         94.32        103.26         2.37 o                         
   4   5  12        166.11        179.87         8.65 o                         
   5   5  12         16.10         13.62         1.26 o                         
   6   5  12         76.24         53.73         2.95 o                         
 -12   6  12         20.62         16.54         2.68 o                         
 -11   6  12         21.41         23.26         1.45 o                         
 -10   6  12          4.11          4.94         1.09 o                         
  -9   6  12         11.87         14.40         1.30 o                         
  -8   6  12         79.69         97.13         2.49 o                         
  -7   6  12         57.49         61.83         1.96 o                         
  -6   6  12        791.55        726.46        15.66 o                         
  -5   6  12         34.87         26.95         1.34 o                         
  -4   6  12        312.86        299.91         9.51 o                         
  -3   6  12        292.94        272.86         7.25 o                         
  -2   6  12          6.67          4.01         1.08 o                         
  -1   6  12        288.33        288.85         9.42 o                         
   0   6  12        115.46        104.05         3.54 o                         
   1   6  12          4.68          4.23         1.15 o                         
   2   6  12        364.03        389.48        13.86 o                         
   3   6  12          6.87          4.31         1.21 o                         
   4   6  12        113.86         98.82         5.98 o                         
   5   6  12         28.42         25.65         1.55 o                         
   6   6  12         95.22         81.10         5.70 o                         
 -11   7  12          0.66          2.50         1.20 o                         
 -10   7  12        221.78        238.63         4.33 o                         
  -9   7  12        201.32        205.11         4.25 o                         
  -8   7  12          1.64          1.64         1.15 o                         
  -7   7  12          0.02          0.70         1.19 o                         
  -6   7  12         83.72        100.18         2.74 o                         
  -5   7  12          4.80          5.77         1.29 o                         
  -4   7  12          6.44         19.04         1.21 o                         
  -3   7  12         22.58         24.06         1.24 o                         
  -2   7  12          0.43          1.76         1.15 o                         
  -1   7  12         74.58         69.16         3.70 o                         
   0   7  12        915.33        922.97        29.41 o                         
   1   7  12          0.11          2.27         1.15 o                         
   2   7  12         26.77         33.84         1.47 o                         
   3   7  12        110.68        112.79         6.86 o                         
   4   7  12        273.31        278.85        16.36 o                         
   5   7  12        132.45        136.85         4.42 o                         
 -11   8  12        156.61        153.72         4.45 o                         
 -10   8  12          5.20          3.35         1.15 o                         
  -9   8  12          1.18          1.46         1.28 o                         
  -8   8  12         23.69         26.33         1.64 o                         
  -7   8  12        119.43        118.93         5.38 o                         
  -6   8  12        859.38        847.84        30.96 o                         
  -5   8  12        184.37        172.55         7.68 o                         
  -4   8  12       1336.03       1394.40        31.47 o                         
  -3   8  12          8.65         11.24         1.25 o                         
  -2   8  12        580.11        518.90        23.24 o                         
  -1   8  12         78.57         69.72         3.34 o                         
   0   8  12        133.38        108.48         4.82 o                         
   1   8  12         27.39         22.78         1.40 o                         
   2   8  12         18.22         11.68         1.34 o                         
   3   8  12          4.58          5.57         1.35 o                         
   4   8  12        526.96        553.39        41.61 o                         
   5   8  12         11.04         13.76         2.38 o                         
 -11   9  12          2.27          2.55         2.85 o                         
 -10   9  12        732.37        791.47        14.91 o                         
  -9   9  12          1.80          2.04         1.23 o                         
  -8   9  12        632.69        628.50        10.73 o                         
  -7   9  12         46.79         43.21         1.95 o                         
  -6   9  12        699.44        662.59        27.81 o                         
  -5   9  12         80.08         86.01         5.10 o                         
  -4   9  12         72.68         75.01         3.11 o                         
  -3   9  12        101.54         95.59         4.04 o                         
  -2   9  12         67.06         66.69         2.99 o                         
  -1   9  12        130.48        124.11         6.26 o                         
   0   9  12         97.31        101.84         5.06 o                         
   1   9  12         15.36         13.44         1.33 o                         
   2   9  12         76.22         61.79         4.35 o                         
   3   9  12         25.24         23.34         2.63 o                         
   4   9  12        210.31        209.51        18.59 o                         
   5   9  12         21.50         17.74         4.51 o                         
 -10  10  12        205.57        198.55         4.36 o                         
  -9  10  12          7.10          8.94         1.25 o                         
  -8  10  12        335.97        327.36        15.24 o                         
  -7  10  12         94.30         92.87         5.76 o                         
  -6  10  12         13.22         10.40         1.20 o                         
  -5  10  12         20.13         16.44         1.37 o                         
  -4  10  12        521.61        522.61        20.16 o                         
  -3  10  12        254.98        280.56        14.76 o                         
  -2  10  12        101.66        111.40         8.84 o                         
  -1  10  12        119.32        109.96         4.95 o                         
   0  10  12          8.77          8.29         1.80 o                         
   1  10  12          0.93          0.02         1.79 o                         
   2  10  12        406.02        321.96        26.33 o                         
   3  10  12         46.40         43.87         3.91 o                         
   4  10  12         77.28         82.84         4.08 o                         
 -10  11  12         53.77         37.47         7.33 o                         
  -9  11  12          1.34          3.10         1.34 o                         
  -8  11  12         89.87        112.03         2.88 o                         
  -7  11  12        177.33        171.62         9.21 o                         
  -6  11  12         84.93         96.19         6.15 o                         
  -5  11  12         36.96         40.64         1.71 o                         
  -4  11  12          0.25          2.20         1.27 o                         
  -3  11  12        130.55        154.25         8.01 o                         
  -2  11  12        142.72        138.12         5.70 o                         
  -1  11  12         24.46         22.34         2.23 o                         
   0  11  12          0.72          0.55         1.94 o                         
   1  11  12        129.56        127.82         4.81 o                         
   2  11  12        191.13        179.90        21.75 o                         
   3  11  12         79.41         72.86         8.43 o                         
  -9  12  12         82.67         75.33         3.00 o                         
  -8  12  12        471.81        525.49        11.07 o                         
  -7  12  12         29.38         28.04         2.61 o                         
  -6  12  12          0.44          1.66         1.26 o                         
  -5  12  12         10.08         10.79         1.71 o                         
  -4  12  12         39.70         48.20         5.78 o                         
  -3  12  12         55.17         53.60         3.10 o                         
  -2  12  12       1472.55       1581.11        40.73 o                         
  -1  12  12         58.74         58.45         3.04 o                         
   0  12  12        234.82        264.44         8.48 o                         
   1  12  12         30.13         33.49         2.63 o                         
   2  12  12        411.23        488.52        16.26 o                         
  -8  13  12        122.23        135.49         4.63 o                         
  -7  13  12        128.93         98.11         9.19 o                         
  -6  13  12        228.84        239.97         8.85 o                         
  -5  13  12          1.62          2.00         1.70 o                         
  -4  13  12          7.94          7.73         1.74 o                         
  -3  13  12         13.09         10.42         1.77 o                         
  -2  13  12          0.00          1.17         1.82 o                         
  -1  13  12          1.54          0.26         2.21 o                         
   0  13  12          0.06         -0.57         2.02 o                         
   1  13  12          0.29          1.05         1.74 o                         
   2  13  12        181.65        194.11        10.30 o                         
  -7  14  12         45.46         41.42         3.12 o                         
  -6  14  12        188.48        214.77         5.61 o                         
  -5  14  12         56.13         62.39         2.70 o                         
  -4  14  12         84.70         71.62         7.97 o                         
  -3  14  12          2.33          5.91         2.10 o                         
  -2  14  12        121.45        133.07         5.01 o                         
  -1  14  12          1.59          4.02         2.43 o                         
   0  14  12          6.51          5.59         1.77 o                         
   1  14  12          0.26          2.45         1.86 o                         
  -5  15  12         47.98         53.88         3.10 o                         
  -4  15  12         67.12         72.17         5.44 o                         
  -3  15  12         10.75         11.98         2.12 o                         
  -2  15  12         31.37         29.33         2.22 o                         
  -1  15  12          0.55          0.11         1.87 o                         
   0  15  12        177.85        173.73         9.87 o                         
  -3  16  12          0.56          3.15         3.22 o                         
 -11   0  13          2.11         -0.11         2.05 o                         
  -9   0  13          0.48         -0.37         1.38 o                         
  -7   0  13          9.54         12.97         1.68 o                         
  -5   0  13         41.66         39.65         1.92 o                         
  -3   0  13         49.14         49.10         2.39 o                         
  -1   0  13        226.10        227.80         6.06 o                         
   1   0  13         31.85         38.42         2.16 o                         
   3   0  13          1.03          1.79         1.72 o                         
   5   0  13         11.37          9.85         1.63 o                         
 -12   1  13         45.44         40.10         3.33 o                         
 -11   1  13        101.91        101.42         3.42 o                         
 -10   1  13        150.46        136.62         5.57 o                         
  -9   1  13          6.09          8.14         1.14 o                         
  -8   1  13        898.19        928.18        24.38 o                         
  -7   1  13         91.60         94.25         2.45 o                         
  -6   1  13        451.92        470.90         9.37 o                         
  -5   1  13         95.55         91.39         2.09 o                         
  -4   1  13        259.03        258.89         3.69 o                         
  -3   1  13         92.81         91.60         2.07 o                         
  -2   1  13          6.24          5.81         1.05 o                         
  -1   1  13        214.81        204.73         3.67 o                         
   0   1  13        161.70        153.74         2.56 o                         
   1   1  13          0.13          1.54         1.09 o                         
   2   1  13        496.94        563.84         6.76 o                         
   3   1  13         81.55         89.70         2.13 o                         
   4   1  13         16.46         21.25         1.18 o                         
   5   1  13          1.36          2.05         1.07 o                         
 -12   2  13         65.77         67.31         2.49 o                         
 -11   2  13         11.67         11.23         1.11 o                         
 -10   2  13         19.10         23.01         1.46 o                         
  -9   2  13          1.29          1.55         1.20 o                         
  -8   2  13         48.61         37.42         1.53 o                         
  -7   2  13          2.33          2.60         0.96 o                         
  -6   2  13         38.96         32.21         1.28 o                         
  -5   2  13        110.74        118.08         3.17 o                         
  -4   2  13       1684.75       1740.35        15.89 o                         
  -3   2  13         18.19         19.52         1.29 o                         
  -2   2  13       2529.37       2490.48        35.60 o                         
  -1   2  13          9.16          8.97         1.12 o                         
   0   2  13        982.66        962.28        10.86 o                         
   1   2  13         24.12         23.63         1.33 o                         
   2   2  13          5.86          4.22         1.16 o                         
   3   2  13         11.12         14.47         1.39 o                         
   4   2  13          0.11          1.11         1.12 o                         
   5   2  13          3.84          3.75         1.04 o                         
 -12   3  13        298.22        277.93        12.14 o                         
 -11   3  13          0.36          0.68         1.17 o                         
 -10   3  13         30.25         27.48         1.42 o                         
  -9   3  13         19.50         19.11         1.31 o                         
  -8   3  13          7.66          4.83         1.02 o                         
  -7   3  13        165.82        163.97         3.65 o                         
  -6   3  13        984.96        973.39        15.71 o                         
  -5   3  13         30.05         26.38         1.38 o                         
  -4   3  13        591.41        561.06         9.13 o                         
  -3   3  13         21.68         21.14         1.19 o                         
  -2   3  13        427.64        447.84         6.91 o                         
  -1   3  13          1.56          1.01         1.08 o                         
   0   3  13         57.52         48.29         2.00 o                         
   1   3  13         16.08         17.13         1.23 o                         
   2   3  13         17.36         19.45         1.33 o                         
   3   3  13         68.92         68.04         2.08 o                         
   4   3  13          7.27          6.76         1.21 o                         
   5   3  13          8.03          8.77         1.20 o                         
 -11   4  13         44.83         44.71         2.02 o                         
 -10   4  13         32.98         30.76         1.40 o                         
  -9   4  13         13.67         15.35         1.25 o                         
  -8   4  13          3.36          7.71         1.08 o                         
  -7   4  13         36.92         36.57         1.48 o                         
  -6   4  13       1438.20       1449.96        32.20 o                         
  -5   4  13         82.41         81.10         2.69 o                         
  -4   4  13         59.10         55.91         1.76 o                         
  -3   4  13          2.32          2.90         0.96 o                         
  -2   4  13        104.93         96.86         2.25 o                         
  -1   4  13          0.05          0.81         1.09 o                         
   0   4  13         39.72         39.47         1.46 o                         
   1   4  13          2.40          3.85         1.27 o                         
   2   4  13        117.33        121.31         2.39 o                         
   3   4  13          4.53          5.59         1.42 o                         
   4   4  13        336.53        348.90         7.74 o                         
   5   4  13         11.09          9.09         1.51 o                         
 -11   5  13         17.51         15.53         1.52 o                         
 -10   5  13         95.15        106.82         3.79 o                         
  -9   5  13         77.67         73.95         2.69 o                         
  -8   5  13         72.81         70.36         3.31 o                         
  -7   5  13         42.00         46.47         1.51 o                         
  -6   5  13          7.32          8.13         1.21 o                         
  -5   5  13          0.20          1.13         1.19 o                         
  -4   5  13          8.37          4.21         1.08 o                         
  -3   5  13          6.22          7.72         1.05 o                         
  -2   5  13        420.72        456.10         9.28 o                         
  -1   5  13         23.05         20.31         1.32 o                         
   0   5  13          7.51          4.64         1.06 o                         
   1   5  13          5.53          4.03         1.20 o                         
   2   5  13        148.71        133.95         2.94 o                         
   3   5  13          0.46         -0.51         1.52 o                         
   4   5  13          0.01          0.40         1.08 o                         
   5   5  13          7.33          5.30         1.97 o                         
 -11   6  13         11.83         11.60         1.58 o                         
 -10   6  13        373.62        409.41         6.45 o                         
  -9   6  13         30.76         30.43         1.64 o                         
  -8   6  13        627.37        675.03        22.98 o                         
  -7   6  13         25.28         25.04         1.34 o                         
  -6   6  13        326.21        349.63        10.15 o                         
  -5   6  13         17.63         18.33         1.41 o                         
  -4   6  13         13.77          7.19         1.25 o                         
  -3   6  13         81.93         81.19         2.34 o                         
  -2   6  13         37.82         31.76         1.42 o                         
  -1   6  13          9.42          9.83         1.28 o                         
   0   6  13        389.80        372.63        15.64 o                         
   1   6  13          0.00          0.09         1.21 o                         
   2   6  13        273.52        262.25        11.15 o                         
   3   6  13          4.70          3.24         1.44 o                         
   4   6  13        177.47        194.29         5.44 o                         
   5   6  13         11.24         10.16         4.22 o                         
 -11   7  13          2.04          0.87         2.78 o                         
 -10   7  13        224.51        208.25         4.03 o                         
  -9   7  13          0.85          2.00         1.23 o                         
  -8   7  13         24.86         19.81         1.59 o                         
  -7   7  13          0.60          0.24         1.29 o                         
  -6   7  13        206.87        170.17         6.40 o                         
  -5   7  13        126.19        114.14         4.04 o                         
  -4   7  13        360.72        305.44        13.72 o                         
  -3   7  13          1.05          1.36         1.09 o                         
  -2   7  13         17.49         17.37         1.35 o                         
  -1   7  13        136.52        128.58         6.02 o                         
   0   7  13         74.05         59.69         2.79 o                         
   1   7  13          0.00          1.21         1.22 o                         
   2   7  13        229.56        228.24        14.15 o                         
   3   7  13          0.73          0.81         1.51 o                         
   4   7  13         79.21         76.05         2.75 o                         
 -10   8  13         42.45         53.72         1.89 o                         
  -9   8  13         19.45         20.87         1.47 o                         
  -8   8  13        418.54        414.10        20.40 o                         
  -7   8  13         43.07         43.97         1.84 o                         
  -6   8  13        810.30        853.03        44.34 o                         
  -5   8  13         46.48         48.55         2.68 o                         
  -4   8  13          0.30          5.37         1.31 o                         
  -3   8  13         10.17         11.95         1.29 o                         
  -2   8  13        283.61        259.13        13.30 o                         
  -1   8  13         26.27         26.48         1.61 o                         
   0   8  13         67.42         71.96         2.45 o                         
   1   8  13          0.21          0.29         1.27 o                         
   2   8  13          5.02          5.68         1.26 o                         
   3   8  13          0.16          1.14         1.39 o                         
   4   8  13        113.92        100.25         4.42 o                         
 -10   9  13         18.71         23.62         2.04 o                         
  -9   9  13         62.15         65.13         2.22 o                         
  -8   9  13        100.90        109.25         6.07 o                         
  -7   9  13          2.88          3.69         1.52 o                         
  -6   9  13        323.88        292.64        14.30 o                         
  -5   9  13          0.59          1.12         1.35 o                         
  -4   9  13         96.22         85.58         3.59 o                         
  -3   9  13         43.35         40.68         3.02 o                         
  -2   9  13         59.45         65.91         3.50 o                         
  -1   9  13         47.17         43.64         2.81 o                         
   0   9  13        124.23         94.75         4.95 o                         
   1   9  13         18.37         13.20         1.57 o                         
   2   9  13        174.41        170.17        14.52 o                         
   3   9  13         72.93         72.81         2.80 o                         
  -9  10  13          0.64          2.17         1.24 o                         
  -8  10  13         22.69         22.67         2.35 o                         
  -7  10  13        492.48        453.62        39.40 o                         
  -6  10  13       1146.15       1096.33        74.11 o                         
  -5  10  13        121.56        115.07        10.19 o                         
  -4  10  13        257.71        252.51        12.18 o                         
  -3  10  13          1.37          3.44         1.52 o                         
  -2  10  13        123.70        105.69        11.19 o                         
  -1  10  13        213.17        236.32         6.87 o                         
   0  10  13         66.49         81.89         6.50 o                         
   1  10  13         86.26         85.75         9.63 o                         
   2  10  13        606.89        705.50        20.85 o                         
  -9  11  13        163.42        149.69         9.23 o                         
  -8  11  13       1071.44       1171.12        28.67 o                         
  -7  11  13        215.71        225.67         7.35 o                         
  -6  11  13        144.76        148.33        12.14 o                         
  -5  11  13          5.37          9.02         1.70 o                         
  -4  11  13        332.35        339.85        17.94 o
[truncated: 35,479 more chars]
